# Supplementary material for: Functional and diffusion MRI reveal the neurophysiological basis of neonates’ noxious-stimulus evoked brain activity
Source: Nat Commun. 2021 May 12;12:2744. doi: 10.1038/s41467-021-22960-0 (PMC8115252; doi:10.1038/s41467-021-22960-0)
Supplement: Supplementary file 4 — Source data [file 41467_2021_22960_MOESM4_ESM.zip]

Archive with 101 entries (64 files):
- source_data/
- source_data/.DS_Store
- __MACOSX/
- __MACOSX/source_data/
- __MACOSX/source_data/._.DS_Store
- source_data/anatomical_template/
- source_data/anatomical_template/.DS_Store
- __MACOSX/source_data/anatomical_template/
- __MACOSX/source_data/anatomical_template/._.DS_Store
- source_data/anatomical_template/schuh2018.pdf
- __MACOSX/source_data/anatomical_template/._schuh2018.pdf
- source_data/anatomical_template/template-40.nii.gz
- source_data/fig1/
- source_data/fig1/.DS_Store
- __MACOSX/source_data/fig1/
- __MACOSX/source_data/fig1/._.DS_Store
- source_data/fig1/response_amplitude_maps.nii.gz
- source_data/fig1/response_amplitude_values.xlsx
- __MACOSX/source_data/fig1/._response_amplitude_values.xlsx
- source_data/fig2/
- source_data/fig2/.DS_Store
- __MACOSX/source_data/fig2/
- __MACOSX/source_data/fig2/._.DS_Store
- source_data/fig2/expressionplots_scatterplots.xlsx
- __MACOSX/source_data/fig2/._expressionplots_scatterplots.xlsx
- source_data/fig2/group_mean.nii.gz
- source_data/fig2/group_mean_order.txt
- __MACOSX/source_data/fig2/._group_mean_order.txt
- source_data/fig2/templates.nii.gz
- source_data/fig2/templates_order.txt
- __MACOSX/source_data/fig2/._templates_order.txt
- source_data/fig3/
- source_data/fig3/correlation_coefficients.xlsx
- __MACOSX/source_data/fig3/
- __MACOSX/source_data/fig3/._correlation_coefficients.xlsx
- source_data/fig3/rsn_maps_dhcp.nii.gz
- source_data/fig3/rsn_maps_local.nii.gz
- source_data/fig3/rsn_maps_order.txt
- __MACOSX/source_data/fig3/._rsn_maps_order.txt
- source_data/fig4/
- source_data/fig4/prediction_results.xlsx
- __MACOSX/source_data/fig4/
- __MACOSX/source_data/fig4/._prediction_results.xlsx
- source_data/fig5/
- source_data/fig5/correlation_coefficients.xlsx
- __MACOSX/source_data/fig5/
- __MACOSX/source_data/fig5/._correlation_coefficients.xlsx
- source_data/fig5/tract_templates.nii.gz
- source_data/fig5/tract_templates_order.txt
- __MACOSX/source_data/fig5/._tract_templates_order.txt
- source_data/fig6/
- source_data/fig6/histograms_barplots_scatterplots.xlsx
- __MACOSX/source_data/fig6/
- __MACOSX/source_data/fig6/._histograms_barplots_scatterplots.xlsx
- source_data/suppfig1/
- source_data/suppfig1/excel_sheet_order.txt
- __MACOSX/source_data/suppfig1/
- __MACOSX/source_data/suppfig1/._excel_sheet_order.txt
- source_data/suppfig1/hrf_timeseries.xlsx
- __MACOSX/source_data/suppfig1/._hrf_timeseries.xlsx
- source_data/suppfig2/
- source_data/suppfig2/excel_sheet_order.txt
- __MACOSX/source_data/suppfig2/
- __MACOSX/source_data/suppfig2/._excel_sheet_order.txt
- source_data/suppfig2/rsn_timeseries.xlsx
- __MACOSX/source_data/suppfig2/._rsn_timeseries.xlsx
- source_data/suppfig3/
- source_data/suppfig3/qc_plots.xlsx
- __MACOSX/source_data/suppfig3/
- __MACOSX/source_data/suppfig3/._qc_plots.xlsx
- source_data/suppfig4/
- source_data/suppfig4/variance_explained.xlsx
- __MACOSX/source_data/suppfig4/
- __MACOSX/source_data/suppfig4/._variance_explained.xlsx
- source_data/suppfig5/
- source_data/suppfig5/feature_histograms.xlsx
- __MACOSX/source_data/suppfig5/
- __MACOSX/source_data/suppfig5/._feature_histograms.xlsx
- source_data/suppfig6/
- source_data/suppfig6/structure_function_associations.xlsx
- __MACOSX/source_data/suppfig6/
- __MACOSX/source_data/suppfig6/._structure_function_associations.xlsx
- source_data/suppfig7/
- source_data/suppfig7/md_variance_explained_histograms.xlsx
- __MACOSX/source_data/suppfig7/
- __MACOSX/source_data/suppfig7/._md_variance_explained_histograms.xlsx
- source_data/suppfig8/
- source_data/suppfig8/.DS_Store
- __MACOSX/source_data/suppfig8/
- __MACOSX/source_data/suppfig8/._.DS_Store
- source_data/suppfig8/roi_maps.nii.gz
- source_data/suppfig8/roi_maps_order.txt
- __MACOSX/source_data/suppfig8/._roi_maps_order.txt
- source_data/suppfig9/
- source_data/suppfig9/template_correspondence_and_evoked_response.xlsx
- __MACOSX/source_data/suppfig9/
- __MACOSX/source_data/suppfig9/._template_correspondence_and_evoked_response.xlsx
- source_data/table1/
- source_data/table1/ttests_correlations.xlsx
- __MACOSX/source_data/table1/
- __MACOSX/source_data/table1/._ttests_correlations.xlsx
