# Supplementary material for: Functional and diffusion MRI reveal the neurophysiological basis of neonates’ noxious-stimulus evoked brain activity
Source: Nat Commun. 2021 May 12;12:2744. doi: 10.1038/s41467-021-22960-0 (PMC8115252; doi:10.1038/s41467-021-22960-0)
Supplement: Supplementary file 4 — Source data [file 41467_2021_22960_MOESM4_ESM.zip › source_data/fig1/response_amplitude_values.xlsx]

## Sheet: Sheet1
Response amplitudes
-0.869742
-0.749878
-0.0945624
0.0361153
0.232318
0.311262
0.823339
1.07837
1.09091
1.1561
1.39996
2.17278
2.83294
2.92302
3.34692
3.57225
3.61119
5.5969
