# Supplementary material for: Functional and diffusion MRI reveal the neurophysiological basis of neonates’ noxious-stimulus evoked brain activity
Source: Nat Commun. 2021 May 12;12:2744. doi: 10.1038/s41467-021-22960-0 (PMC8115252; doi:10.1038/s41467-021-22960-0)
Supplement: Supplementary file 4 — Source data [file 41467_2021_22960_MOESM4_ESM.zip › source_data/fig2/expressionplots_scatterplots.xlsx]

## Sheet: Sheet1
Expression plot													Scatter plots
	Noxious-evoked	Visual	Pain	Nociceptive	Attention	Unpleasant	Salience	Arousal	NPS	Social			Pain			NPS
	0.43851	0.046316	0.15253	0.081073	0.011642	0.0085094	-0.020263	-0.0060112	0.063938	0.024652			x	y		x	y
	0.38253	-0.026668	0.21913	0.11198	0.038851	-0.018251	0.00042023	-0.030553	0.078227	0.018912			2.923	0.1525		2.923	0.0639
	-0.073884	-0.082393	-0.073212	-0.03769	-0.080773	0.02878	0.0060098	0.0070332	0.020307	0.029195			3.6112	0.2191		3.6112	0.0782
	0.33123	-0.060289	0.25284	0.10687	-0.019086	-0.00029614	0.014151	-0.014175	0.10881	0.048129			-0.7499	-0.0732		-0.7499	0.0203
	0.22834	0.016448	0.15284	0.061011	0.019634	-0.0047915	-0.0016793	-0.012374	0.026237	0.0041891			5.5969	0.2528		5.5969	0.1088
	0.33052	0.03881	0.16338	0.070719	0.04532	-0.02033	0.006355	-0.018578	0.014822	-0.0011967			1.0909	0.1528		1.0909	0.0262
	0.13967	0.011845	0.17851	0.091943	0.0035389	0.067313	0.020768	0.073772	0.072608	0.024849			2.8329	0.1634		2.8329	0.0148
	0.31337	0.071429	0.10281	0.072866	0.058091	0.018542	0.00010843	0.0078809	0.0053443	-0.018771			1.4	0.1785		1.4	0.0726
	-0.048066	-0.10344	0.049327	0.022935	-0.012154	-0.0046336	0.014902	0.0023687	0.041772	-0.004717			2.1728	0.1028		2.1728	0.0053
	0.0013279	0.032652	-0.0077649	-0.0023026	0.041973	0.035335	0.01766	0.013664	-0.00035731	-0.010583			-0.0946	0.0493		-0.0946	0.0418
	0.19344	0.042377	0.043197	0.045462	0.027148	0.016531	-0.038452	0.011423	0.010306	0.010079			0.3113	-0.0078		0.3113	-0.0004
	0.1989	-0.029132	0.056628	0.0527	0.041644	-0.018143	-0.041776	-0.028884	0.046864	-0.0087872			0.8233	0.0432		0.8233	0.0103
	0.39044	-0.0019999	0.18354	0.088451	0.015433	-0.022294	-0.010197	-0.017404	0.095049	-0.0023891			1.1561	0.0566		1.1561	0.0469
	0.20731	-0.041353	0.15034	0.076281	0.072718	-0.027319	0.0068004	-0.049237	0.032762	-0.012584			3.3469	0.1835		3.3469	0.095
	0.36532	0.012308	0.17949	0.10858	0.042073	-0.018479	-0.0048835	-0.0081955	0.051502	-0.012317			1.0784	0.1503		1.0784	0.0328
	0.10343	-0.040442	0.0062306	0.015069	-0.0078741	0.006544	-0.014542	0.017129	-0.014962	-0.041313			3.5723	0.1795		3.5723	0.0515
	-0.075205	-0.028173	-0.10157	-0.041773	0.012868	0.0018738	0.022577	-0.0022936	-0.025596	-0.013452			0.2323	0.0062		0.2323	-0.015
	-0.0024426	0.03789	-0.01933	-0.014789	-0.023347	0.0012509	0.010513	0.016334	-0.015153	0.019322			-0.8697	-0.1016		-0.8697	-0.0256
													0.0361	-0.0193		0.0361	-0.0152
Mean	0.1903	-0.0058	0.0938	0.0505	0.016	0.0028	-0.0006	-0.0021	0.034	0.003
CI lower	0.1045	-0.0298	0.0425	0.026	-0.002	-0.0092	-0.0099	-0.0151	0.0147	-0.0077
CI upper	0.276	0.0183	0.1452	0.0751	0.034	0.0148	0.0086	0.0109	0.0534	0.0136
