# Supplementary material for: Functional and diffusion MRI reveal the neurophysiological basis of neonates’ noxious-stimulus evoked brain activity
Source: Nat Commun. 2021 May 12;12:2744. doi: 10.1038/s41467-021-22960-0 (PMC8115252; doi:10.1038/s41467-021-22960-0)
Supplement: Supplementary file 4 — Source data [file 41467_2021_22960_MOESM4_ESM.zip › source_data/fig4/prediction_results.xlsx]

## Sheet: Sheet1
Resting state			Confounds			Clinical variables
x	y		x	y		x	y
4.259	3.8353		4.259	1.1902		4.259	1.5081
6.4324	3.1308		6.4324	0.8683		6.4324	1.2311
-1.6266	0.2428		-1.6266	1.0398		-1.6266	0.7632
6.7684	3.5815		6.7684	1.1089		6.7684	1.035
1.0446	1.2042		1.0446	1.2257		1.0446	0.8811
3.032	2.833		3.032	1.1745		3.032	1.2712
1.3485	1.5918		1.3485	1.13		1.3485	1.4393
2.3416	2.077		2.3416	1.0476		2.3416	1.1778
-1.427	-0.4769		-1.427	1.414		-1.427	1.4281
0.1058	3.5585		0.1058	1.2869		0.1058	1.5254
0.6717	0.9275		0.6717	1.2816		0.6717	1.5203
1.1097	1.8597		1.1097	1.2382		1.1097	1.4966
3.5199	2.1924		3.5199	1.0696		3.5199	1.0695
0.8572	-0.2335		0.8572	1.2623		0.8572	0.7483
3.9729	2.7156		3.9729	1.2906		3.9729	1.1814
0.0051	2.1224		0.0051	1.3543		0.0051	1.2746
-1.1886	0.0711		-1.1886	1.2637		-1.1886	1.8022
-0.1095	0.6118		-0.1095	1.3159		-0.1095	0.9163
