# Supplementary material for: Functional and diffusion MRI reveal the neurophysiological basis of neonates’ noxious-stimulus evoked brain activity
Source: Nat Commun. 2021 May 12;12:2744. doi: 10.1038/s41467-021-22960-0 (PMC8115252; doi:10.1038/s41467-021-22960-0)
Supplement: Supplementary file 4 — Source data [file 41467_2021_22960_MOESM4_ESM.zip › source_data/fig5/correlation_coefficients.xlsx]

## Sheet: Sheet1
	Mean diffusivity		Fractional anisotropy		Mean kurtosis
str	-0.2437		0.1022		0.0882
unc	-0.2403		0.1587		-0.0944
atr	-0.2343		0.1885		-0.105
fmi	-0.2296		0.1873		-0.1863
cst	-0.2229		0.1143		-0.0052
cgh	-0.2049		0.1504		-0.0552
ar	-0.2018		0.1632		0.0602
ifo	-0.1736		0.1678		-0.0657
for	-0.1665		0.1277		-0.0319
slf	-0.1562		0.1927		0.0438
ilf	-0.1446		0.1757		0.0171
ml	-0.1398		0.0494		0.0261
cgc	-0.13		0.2044		-0.0141
fma	-0.1145		0.1432		0.0552
mcp	-0.0785		0.1265		0.0059
ptr	-0.0603		0.1066		0.1462

## Sheet: barplots raw data
x			y																		y																		y
pinprick			Mean diffusivity																		Fractional anisotropy																		Mean kurtosis
			ar	atr	cgc	cgh	cst	fma	fmi	for	ifo	ilf	mcp	ml	ptr	slf	str	unc			ar	atr	cgc	cgh	cst	fma	fmi	for	ifo	ilf	mcp	ml	ptr	slf	str	unc			ar	atr	cgc	cgh	cst	fma	fmi	for	ifo	ilf	mcp
0.889656			0.00123925	0.00124082	0.00132067	0.00127872	0.00111565	0.00122968	0.00140374	0.00154555	0.0013508	0.00135615	0.00116027	0.00101322	0.00127781	0.00134457	0.00112901	0.00126529			0.30986	0.266671	0.29772	0.239372	0.385393	0.488444	0.372641	0.331026	0.287819	0.278333	0.366753	0.273641	0.291495	0.283384	0.33663	0.294885			0.277424	0.318385	0.2214	0.32708	0.421744	0.355033	0.341549	0.417442	0.281878	0.273872	0.407531
3.74134			0.00119795	0.00120527	0.00127642	0.00120931	0.00107496	0.00120264	0.00141953	0.0014319	0.00138125	0.00136383	0.00112802	0.000961132	0.00124197	0.00139121	0.0011092	0.00129109			0.323754	0.286156	0.312045	0.27926	0.417031	0.430859	0.371313	0.370409	0.269268	0.268341	0.35799	0.286838	0.318662	0.232707	0.390539	0.268038			0.244233	0.261383	0.162339	0.245597	0.362987	0.312724	0.322231	0.378035	0.254089	0.241076	0.412825
5.05701			0.00120785	0.00120545	0.00125259	0.00121141	0.0010415	0.001183	0.00139706	0.00140216	0.00133327	0.00132169	0.00110994	0.000951491	0.00121246	0.00131991	0.00106939	0.00125119			0.304495	0.27584	0.307948	0.254163	0.415058	0.485977	0.383901	0.341687	0.277842	0.267167	0.366264	0.273651	0.2986	0.261322	0.362396	0.283345			0.274884	0.297729	0.210019	0.262323	0.3918	0.338374	0.372492	0.39345	0.270366	0.257374	0.406027
2.44639			0.001231	0.00122053	0.00125296	0.00121089	0.00106702	0.00125824	0.00141502	0.00136971	0.00139041	0.00140867	0.00106809	0.000910764	0.00125773	0.0014072	0.00112334	0.0012922			0.322097	0.303612	0.289204	0.283738	0.418913	0.445693	0.403484	0.36359	0.274858	0.254811	0.407403	0.307993	0.299301	0.254966	0.356457	0.279438			0.397973	0.481588	0.419432	0.484312	0.497754	0.448809	0.541204	0.515627	0.450016	0.443668	0.583817
3.3627			0.0012124	0.00119567	0.00119964	0.00123016	0.00105308	0.00121713	0.00134585	0.00137604	0.00134728	0.00137853	0.001093	0.00092633	0.00123562	0.00131409	0.00108	0.00124723			0.315276	0.301467	0.35694	0.272666	0.419425	0.443974	0.401356	0.344535	0.280451	0.250134	0.345706	0.303875	0.313746	0.27736	0.37705	0.278264			0.265486	0.300684	0.173281	0.264131	0.399645	0.332552	0.33592	0.379053	0.260642	0.267484	0.40837
2.58588			0.00122125	0.00125065	0.00123078	0.00123137	0.00107953	0.00122019	0.00139298	0.00136754	0.00136644	0.00135777	0.00113351	0.000941847	0.00124086	0.0012719	0.00112753	0.00128932			0.29755	0.245202	0.26937	0.230496	0.367651	0.393387	0.338378	0.309104	0.260217	0.247537	0.340927	0.283876	0.283638	0.245537	0.334372	0.252429			0.244828	0.238727	0.136977	0.299062	0.332006	0.291633	0.30482	0.370911	0.250945	0.238475	0.351383
2.28401			0.00119656	0.00113689	0.00119839	0.00123372	0.00105612	0.001201	0.00124873	0.0014108	0.00127695	0.00129399	0.00116527	0.000946176	0.00117975	0.00122776	0.00104059	0.0012428			0.327678	0.323898	0.276739	0.233332	0.413507	0.503016	0.448337	0.334491	0.327469	0.293575	0.377887	0.294086	0.343378	0.321316	0.381184	0.305802			0.258958	0.24704	0.141162	0.20657	0.366513	0.35007	0.269196	0.357433	0.250811	0.230425	0.397665
0.947218			0.00117125	0.0011685	0.00123664	0.00122864	0.00104382	0.00121824	0.00132222	0.00143255	0.00132214	0.00134828	0.00106839	0.000905701	0.00121391	0.00135738	0.00109101	0.00122506			0.302911	0.268069	0.289238	0.268199	0.402885	0.460176	0.371993	0.316009	0.278008	0.271764	0.369326	0.270532	0.309664	0.254725	0.346641	0.2693			0.231612	0.261702	0.186691	0.248896	0.348767	0.314675	0.28997	0.407924	0.261475	0.263156	0.387105
2.09459			0.00123283	0.00117206	0.00119587	0.00119154	0.00104877	0.00121224	0.00131555	0.0015324	0.00134112	0.00134739	0.00109359	0.000923028	0.00120908	0.00131068	0.00103989	0.00127293			0.328336	0.291462	0.334846	0.280403	0.423987	0.49636	0.397306	0.333586	0.285566	0.273097	0.369781	0.303717	0.320085	0.272743	0.392863	0.293806			0.249178	0.289628	0.183258	0.25072	0.3849	0.337274	0.348581	0.414035	0.258027	0.238801	0.409259
1.94031			0.00112965	0.0011582	0.00118375	0.00110253	0.000994863	0.00117382	0.00131716	0.00124776	0.00126689	0.00129035	0.0010378	0.000842724	0.00116615	0.00127481	0.00103728	0.00119209			0.332532	0.290935	0.311509	0.266407	0.413305	0.459485	0.37746	0.358909	0.306186	0.282197	0.341289	0.290711	0.335026	0.27902	0.394356	0.299044			0.254134	0.230338	0.217749	0.238912	0.366811	0.34406	0.269481	0.364173	0.251294	0.256747	0.372463
0.472717			0.00129323	0.00126361	0.00126757	0.001251	0.00113586	0.00124601	0.0014235	0.00150002	0.00140563	0.00141324	0.00116477	0.00096414	0.00128933	0.00140852	0.0011502	0.00130232			0.299864	0.275194	0.2633	0.241548	0.399245	0.455652	0.373976	0.340499	0.268356	0.24977	0.358746	0.274591	0.288695	0.239257	0.376683	0.267435			0.266596	0.306419	0.198159	0.237333	0.393422	0.305304	0.302601	0.390414	0.25385	0.252619	0.411121
2.2593			0.00118314	0.00117693	0.00116462	0.00111923	0.00104306	0.00114446	0.00129791	0.0014344	0.00130616	0.00129266	0.00107839	0.000908125	0.00118315	0.00126236	0.00108232	0.00122518			0.320104	0.280479	0.369008	0.285206	0.405597	0.492314	0.417934	0.362506	0.289323	0.27854	0.375818	0.307381	0.336922	0.296739	0.371623	0.301606			0.273093	0.288997	0.1663	0.251051	0.391775	0.346179	0.335786	0.415621	0.259197	0.248998	0.419445
4.38841			0.00129701	0.00123093	0.00134698	0.00122565	0.00111369	0.00128301	0.00150301	0.00149825	0.00141135	0.00142494	0.00115308	0.000943289	0.00129057	0.00141509	0.00115701	0.00128067			0.279743	0.270479	0.253872	0.24481	0.395124	0.433357	0.285377	0.317104	0.260703	0.250087	0.357495	0.27503	0.291262	0.231692	0.33522	0.262666			0.299141	0.33191	0.264372	0.328676	0.42904	0.364913	0.393345	0.419127	0.329472	0.322707	0.453656
1.61578			0.0012371	0.00120263	0.00127911	0.00124493	0.00112292	0.00124501	0.00139892	0.00151923	0.00132329	0.00130705	0.00115224	0.000964069	0.00121039	0.00138221	0.00114143	0.00126185			0.310945	0.278921	0.278078	0.254218	0.393327	0.484007	0.379074	0.344331	0.298396	0.305842	0.327674	0.273053	0.330812	0.253305	0.337854	0.280216			0.265455	0.284597	0.232913	0.277656	0.38991	0.334152	0.305694	0.403632	0.264163	0.265699	0.381912
2.55824			0.00120374	0.00111892	0.00128027	0.00120938	0.00107049	0.00121059	0.0012936	0.00134792	0.00128512	0.00130356	0.00119528	0.000906295	0.00118578	0.00129728	0.00106202	0.00121601			0.315457	0.316624	0.262187	0.229132	0.38123	0.502919	0.405658	0.359399	0.305882	0.290147	0.336951	0.28159	0.329675	0.276914	0.365526	0.296981			0.280994	0.266637	0.2144	0.249971	0.41394	0.378027	0.277554	0.366355	0.263703	0.249374	0.420602
1.92063			0.00129617	0.00130006	0.00129669	0.00133081	0.00112895	0.00125514	0.0014959	0.00135528	0.00145502	0.00143297	0.0011668	0.000961449	0.00129832	0.00147511	0.00116492	0.00137547			0.264509	0.252828	0.284954	0.209237	0.365853	0.362269	0.306794	0.32414	0.23664	0.231434	0.332422	0.233621	0.28478	0.199087	0.315748	0.224524			0.256082	0.28992	0.205764	0.273005	0.364533	0.317602	0.348086	0.36068	0.275887	0.264122	0.386056
1.80578			0.00125665	0.00127801	0.00123253	0.00121933	0.00110382	0.00127915	0.00138014	0.00144922	0.00137402	0.00138058	0.00112824	0.000964418	0.00123793	0.00136623	0.00112857	0.00131173			0.297815	0.267416	0.29409	0.26504	0.406746	0.421637	0.368161	0.347849	0.271187	0.252915	0.343836	0.266975	0.30802	0.239	0.371665	0.27435			0.248353	0.287067	0.187735	0.251528	0.372172	0.354715	0.281913	0.381613	0.249918	0.253792	0.400185
0.52198			0.00131298	0.00128467	0.00129578	0.0011769	0.00112744	0.00123776	0.00155489	0.00149032	0.00148954	0.00148497	0.00112065	0.000949882	0.001299	0.00151396	0.00122247	0.00136497			0.267435	0.244774	0.276987	0.223371	0.36225	0.434121	0.32093	0.325731	0.240817	0.217205	0.351583	0.282408	0.274761	0.190478	0.317325	0.23449			0.258517	0.287148	0.213328	0.232372	0.368901	0.325458	0.346928	0.394325	0.279306	0.270623	0.393
0.353831			0.00138577	0.00129547	0.00139352	0.0013181	0.00120355	0.00138934	0.00146527	0.00152825	0.00150595	0.00154461	0.00120073	0.000993534	0.00135375	0.00165556	0.00127372	0.00140315			0.269811	0.256898	0.255111	0.216818	0.362039	0.405765	0.370336	0.335349	0.240631	0.21925	0.36836	0.281207	0.279982	0.15249	0.303196	0.237269			0.301588	0.277024	0.239895	0.347201	0.34736	0.332542	0.358277	0.411066	0.314675	0.322486	0.403816
4.07564			0.00125931	0.00128262	0.00123795	0.00128623	0.00112154	0.00123732	0.00141569	0.00146085	0.00138659	0.00139233	0.00116941	0.000961517	0.00126086	0.00142393	0.00115419	0.00134096			0.260875	0.229023	0.231029	0.199539	0.355376	0.39695	0.314241	0.301305	0.236453	0.229386	0.325752	0.241297	0.261954	0.210699	0.320928	0.224958			0.229125	0.286216	0.191255	0.24041	0.316096	0.273104	0.247115	0.393997	0.227247	0.24149	0.38336
0.839649			0.00123187	0.0012725	0.0012556	0.00119424	0.00109446	0.00128173	0.00132902	0.00140474	0.0013882	0.00137981	0.0011797	0.00102789	0.00125291	0.00130234	0.00108875	0.00135205			0.30083	0.247725	0.289559	0.24117	0.390544	0.381898	0.392815	0.333414	0.255512	0.237431	0.335614	0.25847	0.291971	0.260599	0.379365	0.245111			0.22975	0.253544	0.148868	0.218999	0.36794	0.307584	0.30079	0.381063	0.274505	0.23892	0.42396
0.743961			0.0012131	0.00118312	0.00126494	0.00122302	0.00106948	0.00117865	0.00130288	0.00139104	0.00129629	0.00130001	0.00112096	0.000923805	0.00115936	0.00128199	0.00106702	0.00126739			0.317492	0.294473	0.282995	0.23565	0.417099	0.450781	0.449269	0.359405	0.310836	0.297209	0.357313	0.278131	0.338929	0.293046	0.393192	0.304059			0.290495	0.306254	0.187942	0.247681	0.413961	0.326287	0.334237	0.374178	0.270532	0.264128	0.386724
3.50438			0.00128863	0.00126926	0.00128165	0.00123712	0.00109649	0.00134571	0.00149418	0.0013437	0.00144678	0.00145111	0.00110991	0.00095037	0.00131334	0.00148212	0.0011508	0.00132583			0.273226	0.26358	0.286756	0.255026	0.396669	0.399731	0.346121	0.356278	0.251014	0.222895	0.356316	0.267544	0.272956	0.202881	0.346991	0.263955			0.272479	0.312071	0.219039	0.261812	0.384681	0.328451	0.387823	0.389649	0.292143	0.275901	0.416879
0.651745			0.00119207	0.00120218	0.00125488	0.00120219	0.00104174	0.00121381	0.00125658	0.00128328	0.00131952	0.00131347	0.00109621	0.000913125	0.00119824	0.00131531	0.00108549	0.00127177			0.310538	0.271109	0.278213	0.2487	0.409199	0.44731	0.389785	0.351791	0.272903	0.270295	0.374446	0.269388	0.311632	0.261467	0.362093	0.265034			0.285321	0.301641	0.203096	0.314459	0.433762	0.345509	0.319646	0.396624	0.286632	0.263232	0.444676
0.0701702			0.0012871	0.00128916	0.00136968	0.00125255	0.00113988	0.00127108	0.00145677	0.0014134	0.00142859	0.00142021	0.00122807	0.000959224	0.00128767	0.00139957	0.0011769	0.00135441			0.294506	0.259281	0.267449	0.214717	0.381053	0.48814	0.378306	0.32955	0.26808	0.253697	0.330048	0.289379	0.29938	0.25642	0.326558	0.253585			0.337567	0.267214	0.299879	0.27534	0.29844	0.268859	0.346733	0.392113	0.309746	0.296983	0.361686
3.35527			0.00115718	0.00111271	0.00119122	0.00113112	0.0010337	0.00113524	0.00123525	0.00138132	0.00121807	0.001246	0.00108453	0.000901649	0.00115433	0.00124529	0.00103202	0.00115768			0.328397	0.335829	0.35635	0.27211	0.423591	0.54099	0.466267	0.382473	0.336462	0.302591	0.357053	0.280488	0.351228	0.324017	0.388772	0.326486			0.315598	0.341623	0.227445	0.228454	0.464457	0.390103	0.279663	0.406891	0.278783	0.282566	0.468234
5.35357			0.00123414	0.00121165	0.00126766	0.00117596	0.00108117	0.00120393	0.0014447	0.00142629	0.00137509	0.00136461	0.00109605	0.000901158	0.00123323	0.00140599	0.00110561	0.00127309			0.304759	0.307223	0.30306	0.259754	0.412237	0.466923	0.351723	0.348097	0.262435	0.268968	0.402312	0.319515	0.312703	0.238997	0.378131	0.256403			0.266459	0.308914	0.215297	0.198832	0.41221	0.280176	0.29697	0.372303	0.255984	0.257347	0.441442
0.753596			0.00126724	0.0012206	0.00132167	0.00120881	0.00110976	0.00124624	0.00150052	0.00146348	0.00140931	0.00142373	0.00107152	0.000937076	0.00122685	0.00141782	0.0011621	0.00131237			0.309947	0.276743	0.285351	0.264243	0.391479	0.487216	0.351192	0.359914	0.254892	0.242992	0.39162	0.30073	0.304854	0.229033	0.349034	0.253978			0.263774	0.278971	0.187946	0.21314	0.385262	0.340688	0.336362	0.379585	0.243114	0.24564	0.428313
0.980209			0.0012359	0.00118551	0.00131926	0.00122232	0.00111074	0.00124549	0.00135932	0.00169756	0.00148064	0.00149518	0.00115938	0.000933034	0.00138932	0.00139	0.00112676	0.00126199			0.30959	0.310928	0.267122	0.233511	0.386418	0.477802	0.378488	0.349767	0.255633	0.246131	0.360479	0.325663	0.302492	0.262192	0.364162	0.255588			0.268862	0.316783	0.252917	0.244116	0.399532	0.370272	0.361482	0.408575	0.279103	0.272067	0.432957
1.48919			0.00126448	0.00124831	0.00128731	0.00124112	0.00109741	0.00122772	0.00142876	0.00138312	0.00141431	0.00138221	0.00113611	0.000962135	0.00124296	0.00137478	0.00112675	0.00133157			0.29508	0.269282	0.282898	0.230493	0.378117	0.483769	0.378443	0.340304	0.262807	0.262377	0.350485	0.257752	0.303903	0.238819	0.339974	0.254996			0.26165	0.283139	0.169791	0.258579	0.394887	0.326381	0.339405	0.361466	0.271099	0.252281	0.413806
0.483705			0.00128458	0.00128082	0.00132181	0.00123227	0.00110387	0.00125994	0.00152036	0.00153057	0.00139966	0.0014144	0.00110362	0.000923621	0.00125467	0.00146674	0.00116959	0.00130684			0.280784	0.266169	0.238778	0.220523	0.39305	0.458585	0.336296	0.306321	0.275668	0.252534	0.350849	0.287841	0.29898	0.230275	0.327494	0.266761			0.285785	0.312673	0.267632	0.289545	0.360442	0.319877	0.328103	0.410873	0.310687	0.30878	0.430672
3.12888			0.00122873	0.00114107	0.00124972	0.00117817	0.00107963	0.00122123	0.00131069	0.00143283	0.00132556	0.00134591	0.00113348	0.000956704	0.00122483	0.00130698	0.00106942	0.00126827			0.313607	0.307056	0.297975	0.25273	0.40593	0.494262	0.429336	0.329692	0.284897	0.265724	0.350587	0.255224	0.316966	0.264358	0.383912	0.276097			0.268757	0.272686	0.179949	0.239792	0.39122	0.350768	0.335979	0.361312	0.258106	0.247389	0.429571
0.226793			0.00117614	0.00116861	0.00124464	0.0011577	0.00104723	0.00119964	0.00142985	0.00144593	0.00129694	0.00130774	0.00111362	0.000939966	0.00117708	0.00131907	0.00107068	0.00124292			0.2931	0.272036	0.247379	0.24042	0.375609	0.437749	0.317868	0.284833	0.272173	0.257247	0.334212	0.279967	0.301936	0.240784	0.342873	0.259817			0.24536	0.227603	0.154313	0.202004	0.350344	0.280192	0.277511	0.401147	0.217722	0.215156	0.390779
1.0968			0.00121043	0.00119528	0.00119256	0.00122005	0.00107581	0.00125972	0.00139091	0.00141465	0.00133401	0.00134172	0.0011243	0.000907742	0.00122881	0.00137703	0.00112485	0.00124584			0.309008	0.286838	0.229355	0.273159	0.406668	0.419028	0.361123	0.323248	0.277628	0.25955	0.357856	0.324158	0.305193	0.256433	0.344102	0.261574			0.256921	0.276274	0.221482	0.28736	0.376544	0.345245	0.358817	0.397457	0.28357	0.279285	0.386261
5.05634			0.0011716	0.00111515	0.00118795	0.00119576	0.0010411	0.00117446	0.00133126	0.00136152	0.00126451	0.00127517	0.00108157	0.00091246	0.00115146	0.00125637	0.00104797	0.00120815			0.325507	0.326951	0.292263	0.228487	0.427375	0.426472	0.422257	0.35627	0.321265	0.301681	0.367489	0.327868	0.335113	0.31331	0.356485	0.289175			0.294225	0.297692	0.159951	0.23702	0.432978	0.356608	0.324381	0.387459	0.275934	0.267664	0.460394
-0.640442			0.00122511	0.00122105	0.0013193	0.00120383	0.00105987	0.00130997	0.00141435	0.00135615	0.00138811	0.00137439	0.00109113	0.000932041	0.00125459	0.00138911	0.00113551	0.00131581			0.302163	0.253479	0.23944	0.251067	0.401916	0.447021	0.339643	0.338611	0.261752	0.271859	0.369561	0.251927	0.300286	0.23784	0.336657	0.251414			0.286191	0.271326	0.234416	0.278153	0.388541	0.343247	0.37124	0.388363	0.310477	0.291065	0.409148
0.332871			0.00123836	0.00121607	0.00127602	0.00120225	0.0010672	0.00125183	0.00129371	0.00141107	0.00133651	0.00135728	0.00107308	0.000913155	0.00125379	0.00137049	0.00108954	0.00127645			0.300577	0.27241	0.279107	0.262134	0.420265	0.438757	0.407605	0.3669	0.281436	0.256088	0.384154	0.291652	0.302024	0.235236	0.378434	0.285607			0.257763	0.246288	0.159933	0.243454	0.366324	0.31357	0.278505	0.381518	0.244383	0.256955	0.375892
-0.535258			0.00121856	0.00116387	0.00125629	0.00121525	0.00107243	0.00120153	0.00132382	0.00169631	0.00128857	0.00127971	0.00109986	0.000930112	0.00116134	0.00129423	0.00108629	0.00124906			0.306605	0.312017	0.253306	0.261441	0.435156	0.443111	0.433839	0.360641	0.287525	0.289522	0.36148	0.294979	0.323106	0.258322	0.386405	0.276615			0.287764	0.30997	0.188022	0.244614	0.411558	0.336056	0.367281	0.408503	0.256853	0.239789	0.440599
4.67763			0.00128291	0.00127733	0.00134556	0.0012617	0.00115653	0.00137911	0.00150821	0.00146168	0.00146894	0.00148102	0.00121925	0.000957448	0.00136011	0.00156737	0.00121536	0.00128814			0.263224	0.265643	0.276835	0.238567	0.328096	0.371668	0.304031	0.324666	0.228606	0.217006	0.332546	0.268848	0.254958	0.177263	0.297918	0.245389			0.287831	0.282542	0.180468	0.252289	0.388002	0.330433	0.29652	0.382417	0.286117	0.26878	0.465584
4.73812			0.00119173	0.0011392	0.00126429	0.00119677	0.00104727	0.001273	0.00126076	0.0014081	0.00129058	0.00129376	0.0011015	0.000910839	0.00126699	0.00131806	0.00107343	0.00122647			0.33176	0.306676	0.3146	0.236729	0.413	0.385727	0.439874	0.358878	0.315299	0.303292	0.360499	0.288968	0.331153	0.299505	0.366868	0.293802			0.271263	0.263372	0.26482	0.240715	0.345408	0.293151	0.262435	0.369336	0.255797	0.254521	0.337026
0.844539			0.00124064	0.00115868	0.00124325	0.00122565	0.00105499	0.00121045	0.00136625	0.00136597	0.00136649	0.00137912	0.001122	0.000932326	0.00124798	0.0013667	0.00109241	0.00125007			0.305719	0.305028	0.322139	0.218573	0.406617	0.450882	0.400299	0.361525	0.29513	0.275173	0.352697	0.286406	0.320273	0.255969	0.350949	0.288962			0.286978	0.284701	0.188149	0.226708	0.416593	0.377281	0.35528	0.387558	0.27593	0.271354	0.416836
0.184374			0.00122511	0.00119454	0.00129828	0.00124427	0.00109196	0.00122489	0.00135012	0.00139229	0.00133428	0.00131838	0.00111084	0.000937113	0.00121206	0.00136102	0.00112531	0.00130523			0.294941	0.28674	0.308218	0.221746	0.396476	0.426784	0.404717	0.358684	0.279055	0.274568	0.354373	0.281247	0.316371	0.252049	0.351465	0.264419			0.283658	0.359037	0.293682	0.282158	0.396098	0.364639	0.428496	0.411025	0.297808	0.269013	0.422078
2.4122			0.00122043	0.00118244	0.00125883	0.00117344	0.00108605	0.00121731	0.00134868	0.0015012	0.001335	0.00135409	0.00117529	0.000929959	0.00121628	0.00137049	0.00110748	0.00124131			0.29611	0.299215	0.31205	0.246256	0.403059	0.495162	0.393468	0.348101	0.293368	0.265691	0.339912	0.292357	0.326187	0.252797	0.355508	0.275805			0.239485	0.263441	0.245882	0.21004	0.35449	0.350047	0.290382	0.397904	0.268869	0.245976	0.402356
8.10577			0.00113467	0.00109852	0.00113051	0.0011352	0.00100673	0.0011831	0.00123719	0.00148401	0.00121062	0.00123435	0.00106087	0.000891282	0.00113408	0.00119305	0.00100774	0.00115779			0.342204	0.324051	0.331958	0.272068	0.435997	0.419351	0.450859	0.321556	0.32251	0.302448	0.389009	0.293031	0.322538	0.316785	0.386307	0.323934			0.26337	0.324708	0.1644	0.229303	0.423993	0.324706	0.345817	0.423624	0.257361	0.248365	0.468531
2.36849			0.0011911	0.00110535	0.00127133	0.00117078	0.00104919	0.00117746	0.0012108	0.0013928	0.00121728	0.00125736	0.00106858	0.000913165	0.0011492	0.00126548	0.0010633	0.00120919			0.325154	0.319137	0.295965	0.256729	0.396331	0.453675	0.438074	0.358853	0.331589	0.301556	0.372194	0.291656	0.338062	0.299136	0.364004	0.303492			0.289898	0.299302	0.254171	0.28282	0.428314	0.345051	0.341628	0.401881	0.293322	0.298151	0.467581
5.85891			0.00118957	0.00114517	0.00121366	0.00116292	0.00106984	0.00118944	0.00126555	0.00139645	0.00130416	0.00131153	0.00113281	0.000929175	0.00120784	0.00131452	0.00107108	0.00124347			0.322234	0.299267	0.338222	0.266658	0.398386	0.512654	0.429881	0.395836	0.291888	0.291237	0.366374	0.255734	0.318365	0.268674	0.366044	0.290247			0.25906	0.258568	0.169588	0.238811	0.394772	0.330842	0.2908	0.400081	0.250929	0.254681	0.404046
2.5375			0.00116189	0.00115449	0.00126986	0.00119158	0.00105922	0.00124232	0.00126843	0.00144124	0.00127309	0.00130639	0.0011116	0.000963651	0.00120643	0.0012855	0.00103012	0.0012199			0.308727	0.292899	0.28022	0.251687	0.416685	0.481046	0.415221	0.341111	0.298837	0.277239	0.380028	0.271854	0.316051	0.287843	0.378143	0.290537			0.277574	0.254483	0.207016	0.274698	0.403435	0.349519	0.29535	0.396262	0.269857	0.268395	0.431173
1.14266			0.0012287	0.00121722	0.00117091	0.00117745	0.00108593	0.00123391	0.0014468	0.001403	0.00136022	0.00135405	0.00114516	0.000968524	0.00121735	0.00143554	0.00110824	0.001299			0.303564	0.292281	0.27566	0.246436	0.413852	0.350016	0.314704	0.345387	0.274608	0.279095	0.31911	0.268897	0.307716	0.22775	0.36852	0.270714			0.263188	0.278897	0.165424	0.198808	0.38594	0.338735	0.294005	0.371532	0.250454	0.251162	0.395616
3.24346			0.00120632	0.00116105	0.00123555	0.0012132	0.00105604	0.00116504	0.00134504	0.00144835	0.00132311	0.0013537	0.00110258	0.000928332	0.00121739	0.00130804	0.00106741	0.00126124			0.299698	0.286473	0.279013	0.257986	0.42182	0.447261	0.377156	0.316251	0.265294	0.242176	0.372906	0.308298	0.296382	0.263228	0.397709	0.275576			0.25519	0.262395	0.162123	0.238082	0.388799	0.282719	0.288915	0.377978	0.226195	0.241358	0.433907
1.17966			0.00123254	0.00124042	0.00126053	0.00121445	0.00107471	0.00124586	0.00140806	0.00148616	0.00140986	0.00142443	0.00112924	0.00093966	0.00128184	0.00142266	0.00112101	0.00128498			0.295536	0.273908	0.293139	0.243885	0.420286	0.454224	0.37775	0.326733	0.256705	0.242785	0.361169	0.285098	0.288777	0.24527	0.3629	0.2735			0.280107	0.33285	0.198268	0.252642	0.431024	0.345567	0.345771	0.398346	0.298424	0.286507	0.476458
2.56887			0.00130434	0.00124705	0.001363	0.00126526	0.00113195	0.00128712	0.00144309	0.00145703	0.00141564	0.00143956	0.00116192	0.000976225	0.00127518	0.00142574	0.00116997	0.00133403			0.27679	0.262353	0.259628	0.220834	0.37343	0.446277	0.345225	0.337428	0.257716	0.22842	0.335907	0.268289	0.283546	0.239907	0.330361	0.242989			0.307208	0.318554	0.234311	0.269672	0.41592	0.34973	0.311921	0.410212	0.292102	0.300194	0.495927
1.62489			0.00122737	0.00120309	0.00125156	0.00121764	0.00108228	0.00123185	0.00146117	0.0013812	0.00136983	0.00135297	0.00115443	0.000978374	0.00124143	0.00138625	0.00109164	0.00126817			0.299282	0.271327	0.319953	0.234862	0.40894	0.292368	0.358043	0.336103	0.298152	0.279769	0.349279	0.284476	0.318914	0.252286	0.369527	0.315458			0.276126	0.284435	0.223668	0.276439	0.423842	0.282987	0.346329	0.383686	0.298005	0.285271	0.453313
2.71959			0.00123586	0.00118273	0.00129492	0.00118738	0.00109069	0.00129246	0.00136885	0.00138209	0.00135787	0.00137061	0.00114622	0.000931103	0.00125159	0.00142874	0.00113553	0.00128707			0.30624	0.293184	0.266196	0.229859	0.3961	0.409534	0.396894	0.338107	0.294726	0.273368	0.379504	0.279196	0.320025	0.23369	0.33225	0.267378			0.244431	0.251261	0.210882	0.238358	0.372213	0.339873	0.323338	0.356735	0.280025	0.248523	0.429125
1.24075			0.0013248	0.00131792	0.00132944	0.0012857	0.00114264	0.00131176	0.00144831	0.00141051	0.00146887	0.00145926	0.00116186	0.000986415	0.00130628	0.00151292	0.00120779	0.0014086			0.26634	0.23192	0.247205	0.201547	0.374152	0.384047	0.336834	0.310498	0.224691	0.218634	0.364964	0.244308	0.271411	0.184273	0.322405	0.214341			0.245492	0.242579	0.172821	0.239388	0.326183	0.310546	0.287081	0.342922	0.279797	0.270589	0.38112
2.65843			0.0011652	0.00120654	0.00122263	0.00112928	0.00102179	0.00119581	0.00138794	0.00151917	0.00133575	0.0012991	0.00109053	0.000908375	0.00122281	0.00139587	0.00109386	0.00123306			0.337319	0.274425	0.27707	0.219445	0.431058	0.490616	0.345377	0.335103	0.284403	0.300195	0.432787	0.307391	0.323586	0.252764	0.344027	0.274375			0.264518	0.282235	0.167761	0.231236	0.395466	0.335547	0.36072	0.374737	0.253758	0.246818	0.420925
3.60023			0.0011669	0.00108967	0.00117755	0.00113989	0.00100979	0.00118208	0.00131144	0.00129141	0.00123388	0.00124226	0.00106312	0.000894354	0.00115383	0.00124866	0.00100578	0.00117681			0.313745	0.304474	0.313123	0.259924	0.4096	0.432607	0.418032	0.334365	0.329303	0.299432	0.348288	0.276424	0.336384	0.30555	0.388926	0.297953			0.282004	0.266119	0.178658	0.295968	0.424355	0.317211	0.332142	0.389344	0.271389	0.257934	0.474032
-0.906772			0.00130617	0.00125711	0.00134115	0.00125331	0.00113365	0.00133446	0.00146129	0.00145401	0.00147447	0.00147775	0.00112856	0.000955186	0.00132336	0.00150207	0.00120385	0.00139844			0.264536	0.242839	0.2726	0.232394	0.370256	0.455198	0.345741	0.316816	0.233152	0.206128	0.351634	0.265231	0.25491	0.196382	0.318793	0.231351			0.256036	0.264482	0.202462	0.259906	0.37503	0.339984	0.364071	0.39064	0.303251	0.271247	0.418759
-0.418309			0.00126759	0.00132132	0.00124879	0.00130494	0.00109922	0.00130876	0.00141413	0.00138648	0.0014254	0.00141756	0.00111888	0.000972787	0.00130312	0.00133242	0.0011362	0.00135527			0.280152	0.247627	0.286598	0.212086	0.386206	0.416198	0.360446	0.297958	0.253923	0.238101	0.379234	0.260078	0.276612	0.246032	0.33073	0.24882			0.261696	0.362964	0.250902	0.301386	0.374513	0.322209	0.420893	0.385687	0.31655	0.287448	0.381379
0.0451601			0.00126278	0.0012426	0.00125578	0.00116986	0.00107877	0.0012459	0.00143681	0.0017296	0.00138729	0.00138009	0.00110551	0.000942306	0.00123916	0.0013852	0.00110827	0.00130176			0.289689	0.273893	0.326309	0.236663	0.399548	0.442077	0.361361	0.308308	0.253767	0.238578	0.362376	0.260843	0.304623	0.234453	0.368503	0.253814			0.269007	0.321195	0.221536	0.231374	0.391983	0.338811	0.387475	0.426119	0.273901	0.262207	0.392091
-2.33975			0.00128568	0.00127144	0.00129824	0.0012739	0.00113808	0.00136044	0.0014622	0.00133849	0.00145927	0.00146747	0.00113654	0.000963005	0.00130583	0.00151355	0.00120617	0.00138513			0.282271	0.257923	0.282723	0.223441	0.381383	0.336775	0.333183	0.338819	0.229673	0.212346	0.36608	0.274134	0.277714	0.176308	0.314446	0.235107			0.238595	0.253049	0.156532	0.251347	0.347213	0.295473	0.383423	0.357964	0.261523	0.249359	0.388474
1.70815			0.00121453	0.00122197	0.00121096	0.00123801	0.00105389	0.0012162	0.0013714	0.00141237	0.00133283	0.00133069	0.00106884	0.000922794	0.00120979	0.00127274	0.00105047	0.00129025			0.315382	0.279086	0.281205	0.24795	0.412457	0.457063	0.40187	0.333959	0.290008	0.266209	0.391021	0.272222	0.319535	0.282894	0.388111	0.267521			0.259265	0.282582	0.15033	0.259068	0.374583	0.353245	0.358204	0.392496	0.246806	0.238223	0.376223
0.678869			0.00123077	0.00123418	0.00120785	0.00120906	0.0010527	0.00120063	0.0013841	0.00139923	0.00135792	0.00134212	0.00109806	0.000945041	0.00121963	0.00135248	0.00105553	0.0012763			0.29386	0.273224	0.279842	0.207683	0.403875	0.428681	0.4186	0.313526	0.280188	0.265199	0.382434	0.268137	0.29991	0.255201	0.3847	0.272241			0.259814	0.309345	0.191198	0.24074	0.378382	0.310843	0.393956	0.38349	0.267741	0.259261	0.44525
3.43146			0.00122952	0.00124152	0.00131771	0.00120129	0.0010991	0.00124602	0.00148459	0.00144592	0.00140172	0.00139736	0.00110419	0.000908601	0.00125919	0.00144638	0.00116012	0.00130748			0.301994	0.251877	0.238774	0.230579	0.399932	0.48716	0.32228	0.312451	0.24604	0.237913	0.380228	0.278765	0.275237	0.199001	0.327623	0.242753			0.224296	0.275545	0.217022	0.212494	0.340027	0.318977	0.383154	0.376712	0.252131	0.227276	0.41229
0.660559			0.0011588	0.00109535	0.00118517	0.00115326	0.00102469	0.00120546	0.00121223	0.00135126	0.00123122	0.0012425	0.00108611	0.000908219	0.00115481	0.00126003	0.00103702	0.00118139			0.331947	0.331464	0.340021	0.247602	0.425058	0.47505	0.443117	0.345869	0.338143	0.309158	0.379644	0.273973	0.355739	0.317572	0.369692	0.318642			0.30622	0.266996	0.223476	0.307453	0.400192	0.364736	0.318348	0.417737	0.295079	0.268481	0.451126
2.32764			0.0012067	0.00118995	0.00122871	0.00121121	0.00103512	0.00121308	0.00136557	0.00130886	0.00136371	0.00134745	0.00108183	0.000895186	0.00121654	0.00132288	0.00107201	0.00127733			0.311337	0.293221	0.292355	0.262341	0.412307	0.474402	0.373779	0.355357	0.278663	0.278853	0.407379	0.277982	0.332361	0.259138	0.370071	0.267703			0.26249	0.304421	0.173583	0.257426	0.396094	0.319049	0.343515	0.369567	0.265924	0.252194	0.426058
2.74792			0.00121473	0.00121028	0.00124779	0.00118815	0.00106274	0.00118264	0.00135755	0.00145562	0.0013226	0.0013258	0.00112178	0.000922453	0.00120031	0.00133412	0.00108788	0.00126946			0.307164	0.277912	0.282851	0.278614	0.409143	0.477583	0.389303	0.325507	0.286027	0.278424	0.357533	0.325527	0.313043	0.251485	0.361675	0.27491			0.275913	0.351168	0.272823	0.311914	0.413096	0.347606	0.334518	0.41849	0.262865	0.280651	0.477304
3.99152			0.00120321	0.00119212	0.00123838	0.00120751	0.0010404	0.00122851	0.00134222	0.00142086	0.00133311	0.00134288	0.00106374	0.000910744	0.00122642	0.00129595	0.00108089	0.00123663			0.326494	0.300859	0.330925	0.258521	0.423819	0.461904	0.399103	0.364436	0.31223	0.301714	0.386152	0.283733	0.34237	0.30866	0.371885	0.29326			0.294579	0.310894	0.228478	0.272091	0.405056	0.361817	0.296359	0.403862	0.25304	0.272252	0.430286
0.630669			0.00133816	0.00128001	0.0013487	0.00128261	0.00112839	0.00133578	0.00155227	0.00144751	0.00149924	0.00153602	0.00119701	0.000985687	0.00131375	0.00141465	0.00116286	0.00142974			0.273939	0.262762	0.283583	0.222778	0.396895	0.425615	0.304124	0.322385	0.241525	0.212471	0.350354	0.291638	0.276196	0.238413	0.361329	0.242503			0.265082	0.291138	0.230298	0.265293	0.37593	0.34542	0.360521	0.378337	0.316195	0.288269	0.397652
1.63955			0.00114692	0.00109802	0.00114866	0.00113674	0.00101576	0.00115146	0.00124251	0.00138962	0.00122154	0.00122346	0.00107854	0.000902102	0.0011312	0.00124001	0.00102085	0.00116913			0.318628	0.317664	0.336897	0.285108	0.418166	0.394332	0.414155	0.3499	0.319122	0.298837	0.387195	0.288824	0.343088	0.3059	0.376049	0.310235			0.260214	0.294974	0.188084	0.246396	0.41468	0.334984	0.33457	0.398283	0.230791	0.22608	0.454421
3.52337			0.00120294	0.00114456	0.00125466	0.00119261	0.00103349	0.00120434	0.00125629	0.00129946	0.0012755	0.00128588	0.00108423	0.000904652	0.00116381	0.00129178	0.00104701	0.0012354			0.316255	0.31271	0.304202	0.233708	0.428231	0.470432	0.473599	0.371439	0.334238	0.304953	0.374989	0.299391	0.342701	0.30229	0.380252	0.309568			0.297739	0.296557	0.201496	0.296123	0.422968	0.358036	0.387399	0.384589	0.284527	0.266533	0.445078
4.17329			0.00127687	0.00119533	0.00132317	0.00127325	0.00108496	0.00126468	0.00139531	0.00140164	0.00136843	0.00139037	0.00113926	0.000955604	0.00124667	0.00133588	0.00110001	0.00128904			0.299	0.284359	0.253511	0.2227	0.39782	0.429493	0.395257	0.337322	0.273954	0.257513	0.358782	0.298652	0.313257	0.268353	0.34372	0.249542			0.276827	0.313794	0.256846	0.292925	0.413484	0.372831	0.406816	0.392474	0.275728	0.272134	0.467208
-0.543854			0.001241	0.00125681	0.00130527	0.00129115	0.00111002	0.00128038	0.0015463	0.0014566	0.00142491	0.00141683	0.00106849	0.000911351	0.00124584	0.00144952	0.00118459	0.00130045			0.307822	0.271802	0.281175	0.246711	0.379373	0.432532	0.330399	0.335459	0.251905	0.252827	0.387197	0.280796	0.304197	0.219054	0.330282	0.262477			0.277402	0.333018	0.223094	0.294645	0.407287	0.353482	0.388031	0.39647	0.291018	0.288408	0.446081
2.13798			0.00134776	0.00131741	0.0013406	0.00126895	0.00112833	0.00132344	0.00157299	0.00140608	0.00151588	0.00150811	0.00114929	0.000972764	0.00133281	0.00147013	0.00117081	0.00139343			0.254483	0.246356	0.248927	0.24754	0.391979	0.373138	0.303596	0.322636	0.223895	0.210836	0.338269	0.28137	0.264182	0.203083	0.346686	0.233875			0.27403	0.335166	0.22038	0.306773	0.390575	0.337364	0.421369	0.394667	0.306256	0.305817	0.417039
4.09421			0.00126056	0.00122625	0.00125357	0.0012182	0.00109034	0.00127293	0.00140851	0.00147767	0.00137127	0.00141197	0.0010692	0.000935317	0.0012766	0.00142627	0.00113783	0.00127639			0.29305	0.278111	0.279373	0.244075	0.390203	0.473223	0.365398	0.320165	0.267318	0.24719	0.367019	0.289491	0.291934	0.240856	0.314744	0.285408			0.276265	0.341571	0.262726	0.252363	0.422998	0.360398	0.357329	0.394694	0.269234	0.277268	0.441825
1.22263			0.00111879	0.00110246	0.00118462	0.0011171	0.00100745	0.00113909	0.00130139	0.00150398	0.00128407	0.00128011	0.00106596	0.000885251	0.00115483	0.00127625	0.00101203	0.00118981			0.338805	0.315432	0.3098	0.251729	0.429826	0.491586	0.406347	0.325278	0.304118	0.292277	0.366036	0.294801	0.333206	0.281962	0.387685	0.304492			0.253953	0.310269	0.231301	0.24751	0.387627	0.319316	0.400146	0.417167	0.278973	0.253189	0.471417
2.42825			0.00120368	0.00112218	0.0012437	0.00112778	0.0010287	0.00120323	0.0013024	0.00143374	0.00130034	0.00130529	0.00109318	0.000903014	0.00119156	0.00130323	0.00105812	0.00124049			0.298365	0.299403	0.249556	0.220079	0.407388	0.510756	0.401412	0.379086	0.283361	0.290635	0.370958	0.285967	0.314098	0.275177	0.363411	0.278331			0.295063	0.245743	0.224219	0.23911	0.377447	0.380376	0.340579	0.419425	0.290212	0.277002	0.420164
1.63179			0.00119085	0.00117515	0.00122948	0.0012348	0.00105304	0.00118107	0.0013191	0.00136986	0.00128836	0.00128594	0.00111098	0.000937261	0.00118171	0.00128649	0.00104755	0.00123445			0.331173	0.306132	0.300386	0.259432	0.425739	0.46043	0.398424	0.382181	0.306074	0.298434	0.390126	0.300306	0.35268	0.28536	0.390855	0.289434			0.273308	0.339641	0.23998	0.277016	0.410277	0.333076	0.391642	0.40895	0.251827	0.249255	0.450056
1.36251			0.00121395	0.00109156	0.00123179	0.00118131	0.00103467	0.00122111	0.00119633	0.00130266	0.00125801	0.0012845	0.00104436	0.000918868	0.00118652	0.00133376	0.00107358	0.00118914			0.313919	0.338615	0.323987	0.258147	0.455705	0.465724	0.489892	0.364852	0.327008	0.294964	0.363382	0.287576	0.340096	0.270485	0.371757	0.318039			0.310589	0.279772	0.225912	0.2883	0.439818	0.376649	0.354685	0.371001	0.296953	0.288292	0.418604
0.234104			0.00129831	0.00128588	0.00133957	0.00133134	0.00115703	0.00131188	0.00139548	0.0013947	0.00140734	0.00141208	0.00116472	0.000997031	0.00131003	0.00143074	0.00118893	0.00137737			0.254235	0.248949	0.238813	0.218023	0.341331	0.406227	0.358401	0.301634	0.238549	0.239085	0.335951	0.228725	0.260745	0.215855	0.315874	0.22588			0.27454	0.320203	0.314617	0.333548	0.325214	0.297371	0.391482	0.417291	0.319969	0.299595	0.397477
-0.410176			0.00125743	0.00122477	0.00133837	0.00122196	0.00108608	0.00130457	0.00144957	0.00144858	0.00135844	0.00135429	0.00112284	0.000932693	0.00122981	0.00142282	0.00114291	0.00129042			0.29696	0.270987	0.259709	0.197171	0.409462	0.23408	0.346808	0.325691	0.276153	0.263487	0.367446	0.266511	0.319209	0.234729	0.349199	0.269945			0.260521	0.313006	0.267079	0.311318	0.403623	0.311087	0.408595	0.401175	0.28124	0.273115	0.421632
0.24137			0.00126599	0.00126222	0.00127396	0.0013593	0.0011286	0.00126637	0.00136762	0.00140514	0.00142454	0.00142365	0.00112077	0.000973516	0.00126474	0.00138702	0.00113759	0.00136686			0.290153	0.247819	0.294797	0.231909	0.412361	0.298438	0.383626	0.356554	0.267879	0.254703	0.378072	0.257716	0.30979	0.238775	0.364664	0.248668			0.246447	0.26479	0.161325	0.272362	0.366976	0.301252	0.314165	0.387611	0.265566	0.253097	0.387184
2.62136			0.00122058	0.0011729	0.00127778	0.00123768	0.00106152	0.00123068	0.00133564	0.00139262	0.00134052	0.00135072	0.00108684	0.000921885	0.0012086	0.00132664	0.00108519	0.00126862			0.313359	0.301612	0.292749	0.271887	0.429648	0.47201	0.370607	0.366335	0.283706	0.26968	0.350032	0.298703	0.320993	0.274284	0.366724	0.277842			0.287588	0.302834	0.205079	0.26491	0.428434	0.345738	0.321929	0.387186	0.26693	0.270885	0.445736
3.73675			0.00121254	0.00115563	0.00126081	0.00120851	0.0010658	0.00126671	0.00133582	0.00135397	0.00139334	0.00143697	0.00109078	0.000897992	0.00125178	0.00141052	0.00111018	0.00127278			0.273874	0.27266	0.26985	0.271272	0.389738	0.403548	0.378552	0.325941	0.255583	0.228262	0.366193	0.306595	0.275676	0.217036	0.325442	0.260992			0.22765	0.218249	0.254862	0.295662	0.279705	0.261896	0.384031	0.378879	0.295386	0.287157	0.295011
-0.931713			0.00121579	0.00114799	0.00130381	0.0012038	0.0010669	0.00119716	0.00140809	0.00137589	0.00131668	0.00134002	0.00109465	0.000919528	0.00117694	0.00137642	0.00109881	0.00126061			0.316596	0.288411	0.267367	0.268024	0.402591	0.456911	0.366393	0.340723	0.285679	0.281585	0.402199	0.297795	0.338591	0.263377	0.352754	0.265627			0.267749	0.303782	0.245704	0.272901	0.422808	0.310253	0.304148	0.381245	0.236203	0.254402	0.442488
4.99184			0.0011955	0.00118753	0.0012644	0.00122865	0.00104065	0.00125836	0.00137352	0.00140877	0.00135778	0.00133615	0.00110545	0.000933509	0.00124422	0.00132966	0.00106018	0.0012762			0.324209	0.281793	0.284978	0.239081	0.429201	0.500877	0.388421	0.328934	0.278773	0.27501	0.36386	0.260309	0.30828	0.294216	0.370856	0.269075			0.261377	0.281413	0.193696	0.259264	0.407421	0.380677	0.363257	0.360252	0.257207	0.253747	0.434934
2.42539			0.00120215	0.00117118	0.0011799	0.00118926	0.00108435	0.00119152	0.00135119	0.00148541	0.00132144	0.00132761	0.00111658	0.000946261	0.00122993	0.00126205	0.00106407	0.00122542			0.32386	0.312009	0.330082	0.260261	0.415231	0.525961	0.425124	0.377474	0.300472	0.288538	0.387494	0.28262	0.327174	0.311769	0.390781	0.295371			0.277835	0.280404	0.192705	0.267644	0.437122	0.390617	0.314492	0.416234	0.253984	0.267637	0.446878
2.50642			0.00125427	0.00128203	0.00131429	0.0012656	0.00113343	0.00136984	0.00140026	0.00148342	0.00139669	0.00142426	0.00116483	0.000994337	0.0013287	0.00140583	0.00114025	0.00131721			0.281946	0.25867	0.266938	0.218747	0.366017	0.427796	0.357228	0.323536	0.267533	0.245984	0.359781	0.255827	0.283311	0.23991	0.326561	0.254216			0.321383	0.280406	0.330789	0.308065	0.276646	0.299689	0.367463	0.431574	0.339264	0.334784	0.328727
2.30153			0.00120843	0.00117985	0.00127007	0.00121372	0.00105513	0.00121852	0.00138492	0.00146848	0.00135504	0.00133484	0.00107883	0.000897663	0.00121261	0.00129966	0.00110013	0.00125999			0.30806	0.268983	0.285976	0.216931	0.39457	0.456971	0.389014	0.323456	0.25916	0.258386	0.335537	0.276218	0.309237	0.264832	0.350533	0.265787			0.264209	0.288173	0.234193	0.25572	0.365847	0.340152	0.441857	0.411792	0.284676	0.261325	0.40326
-0.973182			0.00122257	0.00113846	0.00127228	0.0012314	0.00109613	0.001295	0.00125998	0.00148164	0.00128854	0.0013135	0.00117205	0.000960632	0.00121036	0.00132165	0.00107945	0.00123626			0.31221	0.307009	0.281043	0.251912	0.393337	0.445876	0.453286	0.34124	0.309283	0.283962	0.354357	0.28647	0.326098	0.28619	0.365422	0.276454			0.301603	0.317495	0.252532	0.332318	0.424644	0.372524	0.382384	0.419646	0.294281	0.292831	0.452159
-0.734996			0.001195	0.00117506	0.00126061	0.00122997	0.00107177	0.00118961	0.00135914	0.00140965	0.00133655	0.00132196	0.00114928	0.000918885	0.00119471	0.00127034	0.00105157	0.00128513			0.304687	0.283391	0.276408	0.244123	0.397332	0.46609	0.390616	0.342195	0.281308	0.266948	0.353061	0.29708	0.308279	0.280463	0.381465	0.278364			0.24812	0.278908	0.202576	0.26506	0.356154	0.302081	0.399696	0.383327	0.25767	0.242605	0.405252
3.51367			0.00116428	0.00116789	0.00123846	0.00113328	0.00102745	0.00124491	0.00139015	0.00155356	0.00130727	0.00130314	0.00105861	0.00088777	0.00119978	0.00130528	0.00108164	0.00118985			0.327789	0.298043	0.30827	0.251828	0.420867	0.502388	0.378097	0.373714	0.293687	0.292345	0.395099	0.2919	0.32541	0.276642	0.370301	0.28798			0.283775	0.265984	0.154633	0.258095	0.385017	0.384805	0.343441	0.42626	0.281567	0.25881	0.446507
-1.29041			0.00125864	0.00124075	0.00129968	0.00124988	0.00111987	0.0012626	0.00153077	0.00157341	0.00143251	0.00141882	0.0011555	0.000944733	0.00125481	0.0014423	0.00117368	0.0013127			0.292445	0.264424	0.275985	0.254139	0.431428	0.407739	0.338347	0.342653	0.246494	0.246369	0.343531	0.305007	0.306087	0.228919	0.358682	0.248018			0.279521	0.305097	0.237727	0.291077	0.42332	0.335834	0.369299	0.414232	0.275789	0.277365	0.464205
0.601147			0.00120896	0.00115952	0.00125504	0.00120557	0.00103819	0.00124182	0.00142287	0.0014496	0.00131291	0.00133622	0.00112879	0.000915396	0.00122084	0.00131354	0.00105055	0.00122509			0.318641	0.288882	0.301533	0.273268	0.402388	0.395262	0.355927	0.346427	0.306105	0.271443	0.3591	0.264044	0.316615	0.27522	0.371142	0.30589			0.258793	0.293941	0.211713	0.263828	0.390842	0.322418	0.374431	0.409556	0.240931	0.242152	0.414006
0.549091			0.00125504	0.00124863	0.00132465	0.00123576	0.00108952	0.00124778	0.00146653	0.0013349	0.00141751	0.00141416	0.00109828	0.00091814	0.00126899	0.00146058	0.00115763	0.00129835			0.282543	0.265342	0.247016	0.243794	0.397063	0.450295	0.349903	0.331644	0.234237	0.234166	0.356891	0.277519	0.286816	0.216227	0.329929	0.228046			0.272824	0.303575	0.237118	0.286886	0.397988	0.335406	0.376667	0.358428	0.275344	0.280392	0.412297
1.49665			0.00130423	0.00120403	0.00127499	0.0012247	0.00107693	0.00132626	0.00135949	0.00155522	0.00136429	0.00139996	0.0011485	0.000932222	0.00125025	0.00139082	0.00111475	0.00127097			0.285389	0.270067	0.230282	0.218991	0.389497	0.420558	0.395147	0.32444	0.280496	0.254085	0.32464	0.3013	0.294555	0.234686	0.319653	0.277303			0.276613	0.270524	0.158707	0.256719	0.395503	0.336648	0.301837	0.376883	0.250013	0.254864	0.383967
1.57346			0.00126006	0.00119116	0.00129126	0.00123792	0.00108502	0.00128491	0.0013996	0.00152931	0.00135315	0.00137455	0.00111593	0.000920031	0.00125171	0.00139916	0.00115014	0.00128443			0.315727	0.281989	0.25886	0.233616	0.404819	0.35022	0.379289	0.337362	0.280083	0.269237	0.343215	0.281722	0.310911	0.239413	0.327535	0.270213			0.284484	0.292312	0.184111	0.256228	0.407004	0.337605	0.333325	0.387457	0.259795	0.256178	0.429711
2.76774			0.00117614	0.00114501	0.00122542	0.00123613	0.00104963	0.0011976	0.00124643	0.00132645	0.00127941	0.00130075	0.00110538	0.000939013	0.00120149	0.001243	0.00105212	0.00121607			0.315476	0.289007	0.30682	0.225547	0.403253	0.498567	0.463036	0.338421	0.303541	0.284324	0.384158	0.255471	0.321987	0.305324	0.376367	0.302433			0.265235	0.278355	0.202053	0.244132	0.413077	0.349943	0.348661	0.367665	0.281311	0.254128	0.45164
1.50214			0.00120754	0.00123933	0.00126195	0.00114536	0.00110808	0.00120499	0.00144749	0.00139078	0.0013727	0.00134831	0.00109256	0.000941474	0.00123186	0.00137067	0.00114361	0.00124427			0.317362	0.283929	0.272145	0.257093	0.396733	0.504983	0.360748	0.332384	0.292903	0.280343	0.35859	0.265855	0.324457	0.258896	0.361154	0.298004			0.249896	0.306851	0.188406	0.253572	0.408656	0.354878	0.343776	0.381397	0.264444	0.257586	0.439015
0.411877			0.00122998	0.00117195	0.00128585	0.00118088	0.0011106	0.00132256	0.00133911	0.00153422	0.00133495	0.00137043	0.00118363	0.000955637	0.00125829	0.00134707	0.0011058	0.00122864			0.299314	0.324254	0.288953	0.26237	0.405776	0.477106	0.427669	0.371692	0.313891	0.276023	0.351066	0.293289	0.325429	0.287602	0.382997	0.300971			0.278383	0.286782	0.251168	0.276694	0.403391	0.399481	0.353613	0.412621	0.301526	0.284176	0.448357
1.68968			0.00120874	0.00118735	0.00124383	0.00122024	0.0010808	0.00121186	0.00144758	0.00153731	0.00133633	0.00134164	0.00114212	0.000919732	0.00121514	0.00135288	0.0011094	0.00122729			0.305869	0.293664	0.25853	0.257929	0.39933	0.405673	0.352646	0.364037	0.273332	0.26041	0.377134	0.282478	0.30005	0.242431	0.35857	0.276578			0.280574	0.340082	0.264367	0.269898	0.390558	0.372872	0.414198	0.429984	0.28487	0.276201	0.438484
0.777517			0.00119581	0.00113171	0.00123092	0.0011971	0.00102602	0.00122479	0.00132892	0.00142231	0.00132179	0.00132296	0.00108448	0.000909471	0.00121993	0.00130565	0.00107282	0.00123171			0.311812	0.303345	0.285592	0.246284	0.425353	0.473041	0.396149	0.337521	0.296425	0.295549	0.39308	0.273364	0.319194	0.278327	0.357527	0.282286			0.292142	0.275803	0.198359	0.287105	0.427379	0.350319	0.371373	0.407115	0.302176	0.295131	0.453361
1.68717			0.00129404	0.00125091	0.00134709	0.0013782	0.00108345	0.00127621	0.0014862	0.00152763	0.00143885	0.00146987	0.00110632	0.000935035	0.00128347	0.0014528	0.00116033	0.00132743			0.2979	0.28951	0.287188	0.241435	0.401292	0.435323	0.344497	0.342789	0.250241	0.228431	0.368111	0.320365	0.289633	0.215935	0.352944	0.25783			0.264733	0.288013	0.244019	0.248101	0.366409	0.347971	0.300413	0.417739	0.247832	0.264323	0.40319
-0.495026			0.00122052	0.00118276	0.00125495	0.00117261	0.00109811	0.00132557	0.00143632	0.00157669	0.0013382	0.00133465	0.00117209	0.000960747	0.00123928	0.00142987	0.00109276	0.00124049			0.318211	0.294889	0.27846	0.248259	0.405425	0.435175	0.356193	0.345054	0.296709	0.275317	0.335945	0.3154	0.308841	0.242584	0.361429	0.290166			0.2693	0.288563	0.227211	0.275107	0.405312	0.351531	0.362307	0.415589	0.292618	0.285938	0.418713
1.42688			0.00133101	0.00132008	0.00136583	0.00128337	0.0011831	0.00138325	0.00159056	0.00144044	0.00153798	0.00155122	0.00118891	0.000968668	0.00137054	0.00162325	0.00131626	0.00136919			0.266336	0.256998	0.264507	0.224932	0.368829	0.408283	0.293679	0.338365	0.220285	0.211058	0.31989	0.266404	0.267486	0.164392	0.286036	0.237577			0.285937	0.331019	0.246909	0.284919	0.37619	0.338329	0.402595	0.379935	0.306196	0.311081	0.399189
1.02566			0.00125861	0.00123877	0.00127348	0.00118232	0.00109115	0.00124008	0.00149141	0.00140091	0.00139675	0.00138841	0.00111698	0.000942592	0.0012759	0.00140299	0.00113183	0.00129035			0.283445	0.258237	0.283817	0.277805	0.388384	0.447668	0.340015	0.314552	0.258525	0.246381	0.357482	0.262197	0.289021	0.240759	0.344943	0.268064			0.28632	0.336905	0.299318	0.27441	0.419778	0.344497	0.368519	0.424158	0.311022	0.292311	0.453446
1.90227			0.00125838	0.00119323	0.00126476	0.00121574	0.00113471	0.00127091	0.00136733	0.00149197	0.00139432	0.00142602	0.00112872	0.000975311	0.00127167	0.00144769	0.00116131	0.00125306			0.294763	0.289717	0.306851	0.247282	0.372811	0.4269	0.41956	0.361153	0.262793	0.240387	0.327238	0.242739	0.289169	0.238945	0.326254	0.274518			0.299118	0.327996	0.209939	0.299483	0.424631	0.361282	0.393487	0.422273	0.296945	0.288126	0.447539
5.01105			0.0011363	0.00113946	0.00123828	0.00112549	0.00108854	0.00138136	0.00130736	0.00153665	0.00134314	0.00135148	0.00119508	0.00092844	0.00140851	0.00133327	0.00108418	0.00119114			0.295556	0.301556	0.286412	0.213831	0.374643	0.419196	0.363331	0.341538	0.280576	0.265042	0.345514	0.280559	0.290424	0.249352	0.329671	0.257195			0.272917	0.221545	0.280652	0.194921	0.210824	0.283608	0.263256	0.458956	0.302019	0.337417	0.239985
4.07157			0.00118919	0.0011387	0.00120397	0.00121958	0.00104498	0.00121669	0.0013146	0.00133939	0.00129541	0.00130202	0.00112	0.000904267	0.00118906	0.00130986	0.00105632	0.0012356			0.317857	0.301015	0.283752	0.277454	0.406595	0.462113	0.414316	0.378621	0.293607	0.286858	0.366253	0.305068	0.332729	0.271011	0.369181	0.281873			0.296124	0.303878	0.235839	0.353104	0.383774	0.350063	0.353028	0.423228	0.286453	0.292085	0.387024
1.99641			0.00115554	0.00117409	0.00117127	0.00114189	0.00101086	0.0012024	0.00130633	0.00128324	0.00127344	0.0012697	0.00104748	0.000892538	0.00118769	0.00134962	0.00105268	0.00121069			0.334288	0.30095	0.322183	0.269244	0.417948	0.475459	0.433126	0.388709	0.301066	0.301015	0.378844	0.264916	0.340444	0.262986	0.384721	0.282912			0.286461	0.345113	0.198377	0.245689	0.408292	0.348596	0.40417	0.379684	0.286559	0.266107	0.467542
1.46139			0.00124987	0.0012573	0.00129175	0.00124801	0.00110396	0.00124025	0.00141274	0.00158023	0.00136302	0.00134688	0.00111154	0.000926425	0.00124828	0.00137932	0.00112949	0.00129072			0.293676	0.237312	0.282948	0.232726	0.377629	0.414723	0.368711	0.313	0.244882	0.247618	0.339092	0.269736	0.274274	0.224939	0.334898	0.248304			0.269019	0.296965	0.230646	0.272003	0.361466	0.34024	0.325721	0.420001	0.244352	0.244396	0.40814
-0.848939			0.00124088	0.00120641	0.00122099	0.00125304	0.00111701	0.00130783	0.00145989	0.00160779	0.00136006	0.00137837	0.00113433	0.000958097	0.00123116	0.00132553	0.00111005	0.0012897			0.282356	0.250977	0.246736	0.209127	0.364838	0.359582	0.299309	0.25301	0.256781	0.236473	0.352986	0.252963	0.289999	0.254796	0.333335	0.242762			0.256162	0.298122	0.266971	0.315569	0.349489	0.322581	0.33304	0.428558	0.259699	0.254014	0.415225
-0.704612			0.00121041	0.00122631	0.00122744	0.00127584	0.00132535	0.00141765	0.00164398	0.00196132	0.00150567	0.00153643	0.00144245	0.00102636	0.0015035	0.0013295	0.00118489	0.00125448			0.277625	0.257589	0.323378	0.16183	0.322525	0.32766	0.284403	0.240474	0.238502	0.217757	0.275272	0.247395	0.255794	0.220663	0.349727	0.238979			0.271404	0.322233	0.28321	0.2634	0.375398	0.346183	0.378605	0.407617	0.273633	0.264712	0.469863
-1.18782			0.00119455	0.00114483	0.00122748	0.00122197	0.00108986	0.00122065	0.00125362	0.00139872	0.00128863	0.00132422	0.00120356	0.00104744	0.00122883	0.00129014	0.00104046	0.00123106			0.309175	0.292108	0.271771	0.225821	0.386345	0.391807	0.454796	0.331355	0.293715	0.264746	0.332236	0.243726	0.32196	0.274441	0.375258	0.269255			0.266112	0.266595	0.206338	0.367244	0.397745	0.304748	0.401796	0.410062	0.292899	0.277646	0.44233
1.17686			0.00115862	0.00107069	0.00119838	0.0011106	0.00100402	0.00119808	0.0012369	0.00145967	0.00123585	0.00125068	0.00106025	0.000872684	0.00116934	0.00133461	0.0010393	0.00114985			0.308288	0.306704	0.288029	0.236168	0.405613	0.471673	0.442898	0.335198	0.291988	0.274403	0.376739	0.273057	0.309225	0.24293	0.360315	0.309897			0.267697	0.284663	0.176491	0.300243	0.404131	0.325736	0.357445	0.427196	0.243208	0.254527	0.43973
3.20671			0.00118728	0.00113663	0.00122588	0.00119624	0.00100913	0.00122018	0.00128608	0.00127355	0.0013166	0.00131502	0.0011268	0.000901825	0.00122424	0.00130343	0.00101512	0.00122728			0.31399	0.312707	0.297129	0.246301	0.431102	0.460079	0.401726	0.376049	0.293027	0.287178	0.379208	0.298546	0.316427	0.279244	0.396061	0.281433			0.265337	0.30921	0.232311	0.279323	0.40106	0.343916	0.377126	0.360178	0.272553	0.256799	0.466821
0.348267			0.00134278	0.00132256	0.00134589	0.00133649	0.00118246	0.00139362	0.00153346	0.0015755	0.00153728	0.00153594	0.00115567	0.000981663	0.00135749	0.00157587	0.00128041	0.00142934			0.27404	0.251554	0.275365	0.21308	0.384628	0.431938	0.321372	0.337492	0.22431	0.211771	0.354569	0.269087	0.273618	0.186168	0.31686	0.226962			0.269958	0.291155	0.197528	0.297313	0.355943	0.342448	0.380293	0.402198	0.319533	0.289972	0.387874
0.508893			0.00127822	0.00122676	0.00134663	0.00122627	0.00110875	0.00127455	0.00147577	0.00183093	0.00138668	0.00140607	0.00109102	0.000910234	0.00125556	0.00142133	0.00116835	0.00131473			0.310714	0.297196	0.246123	0.22543	0.4308	0.481852	0.349765	0.354437	0.287714	0.265356	0.368744	0.306296	0.305136	0.227542	0.369406	0.268508			0.280206	0.282328	0.183831	0.261383	0.398783	0.367316	0.302848	0.395133	0.255358	0.266721	0.419767
0.385184			0.00125438	0.00121073	0.00125022	0.00121999	0.0010576	0.00128495	0.00135915	0.00126587	0.00137311	0.00138392	0.00106528	0.000903975	0.00124437	0.00136081	0.00109977	0.00130042			0.305386	0.275633	0.279461	0.23185	0.427289	0.393676	0.335261	0.343717	0.264667	0.253388	0.364451	0.319448	0.302882	0.256155	0.39063	0.26783			0.247576	0.273619	0.190596	0.245065	0.367915	0.330808	0.321549	0.32338	0.248472	0.237925	0.404095
-0.490732			0.00131782	0.00134155	0.00134745	0.00127857	0.00117616	0.00134409	0.00160551	0.00160598	0.00145042	0.00146497	0.00116042	0.000993173	0.0013196	0.00145784	0.00127073	0.00135622			0.276487	0.244527	0.260596	0.230214	0.38003	0.402213	0.278975	0.279794	0.244575	0.225525	0.317318	0.274536	0.280404	0.214872	0.306141	0.240497			0.29278	0.342228	0.288382	0.27691	0.378085	0.356683	0.391797	0.425804	0.318005	0.302868	0.417003
3.44182			0.00116906	0.00112932	0.00118523	0.00114323	0.00103979	0.00117295	0.00127991	0.00162799	0.00123703	0.00124004	0.00106973	0.000920574	0.00115122	0.00124619	0.00105394	0.00116304			0.335515	0.311483	0.315659	0.250937	0.421925	0.485412	0.442758	0.326263	0.322176	0.296615	0.392654	0.296103	0.327752	0.320838	0.382319	0.317193			0.278293	0.298312	0.204718	0.215452	0.408799	0.343076	0.307027	0.425526	0.250686	0.235852	0.405021
0.256222			0.00118744	0.0011684	0.00123388	0.00118054	0.0010307	0.00119972	0.00136366	0.00140678	0.00128253	0.00127405	0.00111007	0.000906438	0.0011819	0.00130278	0.00106049	0.00123448			0.319513	0.298725	0.289579	0.258674	0.420249	0.487645	0.418711	0.333047	0.30985	0.300519	0.352171	0.274257	0.33188	0.284229	0.379037	0.294781			0.271799	0.304487	0.215278	0.278443	0.411324	0.375696	0.340686	0.387456	0.2679	0.262697	0.420414
2.79485			0.00120422	0.00111185	0.0012602	0.00112641	0.0010486	0.00119911	0.00124008	0.0013606	0.00124237	0.00126644	0.00108321	0.000898559	0.00115015	0.00129318	0.00109038	0.00119367			0.328935	0.307688	0.27775	0.239026	0.436453	0.502594	0.442388	0.363676	0.314577	0.303779	0.352312	0.297357	0.35458	0.299429	0.367068	0.291566			0.295897	0.262804	0.283997	0.27409	0.367838	0.371772	0.257732	0.409253	0.262178	0.258061	0.317344
0.821514			0.00122566	0.00116981	0.00129619	0.00119105	0.00108008	0.00121001	0.00139486	0.00138515	0.00130271	0.00130571	0.00111602	0.000938911	0.00119587	0.0013124	0.00108843	0.00123067			0.299271	0.282293	0.274326	0.24477	0.391046	0.455238	0.362636	0.326919	0.286451	0.271021	0.371815	0.253511	0.329795	0.276148	0.357714	0.280212			0.27339	0.308425	0.243411	0.240729	0.407881	0.35282	0.337609	0.386538	0.258131	0.247597	0.418553
-0.966151			0.00126883	0.00122084	0.00129577	0.00123216	0.00111283	0.00122882	0.0013827	0.00139311	0.00137682	0.00140438	0.00112295	0.000934377	0.00125614	0.00140685	0.00114207	0.00127124			0.287095	0.266358	0.284377	0.224961	0.377445	0.395624	0.39139	0.342034	0.271324	0.250686	0.34895	0.281007	0.308174	0.21341	0.331271	0.277202			0.249264	0.272271	0.202811	0.195764	0.357233	0.292554	0.289033	0.37503	0.241821	0.241615	0.401838
-2.25221			0.00120093	0.0011532	0.00119737	0.00115502	0.00107245	0.00122051	0.00137654	0.00153281	0.00131662	0.00130774	0.00119359	0.000927815	0.00120778	0.00132043	0.00106984	0.00124317			0.32405	0.312365	0.29553	0.248282	0.394983	0.496576	0.349913	0.343324	0.308321	0.302035	0.328048	0.266419	0.333993	0.25724	0.35684	0.274722			0.283033	0.31924	0.240426	0.266435	0.424288	0.359071	0.383448	0.421773	0.274717	0.263277	0.441522
0.611367			0.00122133	0.00117535	0.00123677	0.00118765	0.00108959	0.00124208	0.00136031	0.00135476	0.00133993	0.00136028	0.0011476	0.000967696	0.00124914	0.00131686	0.00111217	0.0012643			0.328361	0.31826	0.299832	0.253358	0.426387	0.479922	0.415035	0.356031	0.314541	0.287898	0.363318	0.28332	0.32946	0.296986	0.377111	0.296047			0.294318	0.319916	0.189913	0.27906	0.431162	0.364237	0.380643	0.373584	0.309932	0.293483	0.465915
3.07201			0.00112956	0.0010874	0.00115986	0.00111252	0.00101743	0.00121235	0.00120561	0.00142002	0.00120343	0.00122806	0.00106434	0.000908381	0.00114774	0.00122658	0.00101434	0.00115537			0.267697	0.260813	0.265806	0.205181	0.36845	0.419703	0.389771	0.289665	0.278332	0.249614	0.313872	0.239754	0.274504	0.269899	0.314852	0.257019			0.172367	0.19402	0.153723	0.195931	0.256038	0.265058	0.227452	0.362496	0.207932	0.195469	0.294061
2.84437			0.0011693	0.00111851	0.00117708	0.00114675	0.00100377	0.00121193	0.00133551	0.001411	0.00125696	0.0012592	0.0010748	0.000873458	0.00118681	0.00124417	0.00102079	0.00121796			0.331823	0.315421	0.318243	0.254728	0.443967	0.491486	0.398233	0.376793	0.294813	0.294765	0.390869	0.30188	0.341283	0.303675	0.380654	0.282639			0.255105	0.315963	0.197104	0.229844	0.440051	0.360204	0.395897	0.411392	0.237381	0.230685	0.475626
4.1105			0.00118747	0.00117698	0.00120185	0.00115006	0.00101269	0.00114434	0.00132056	0.00131191	0.00130468	0.00130458	0.00109972	0.000904272	0.00118821	0.0012584	0.00101732	0.00123643			0.314676	0.276506	0.241215	0.255076	0.406114	0.486213	0.37426	0.35072	0.284924	0.272284	0.343757	0.278448	0.311743	0.286145	0.374622	0.267249			0.254591	0.270924	0.17009	0.238356	0.379729	0.345714	0.301009	0.388663	0.225553	0.223995	0.414998
1.10906			0.00120891	0.00117003	0.0012907	0.00121459	0.00106189	0.00124359	0.00143999	0.00160467	0.00131793	0.00133132	0.00108738	0.000918549	0.00120809	0.001366	0.00111167	0.00124111			0.316447	0.28643	0.301809	0.282824	0.432629	0.502156	0.36937	0.34584	0.285315	0.275015	0.38365	0.298405	0.337228	0.276082	0.36567	0.287467			0.30315	0.29206	0.206216	0.272003	0.425673	0.380336	0.365338	0.428674	0.2584	0.260722	0.438813
0.908112			0.00111696	0.00113242	0.00115835	0.00112443	0.00102387	0.0011276	0.00123811	0.00136016	0.00118549	0.00118405	0.00111177	0.000907806	0.00109126	0.00120102	0.00102345	0.00113659			0.364571	0.303112	0.326747	0.286777	0.413868	0.478118	0.436864	0.369701	0.354478	0.347328	0.33872	0.291552	0.364435	0.321847	0.38936	0.338754			0.282991	0.303417	0.2171	0.238369	0.407829	0.355794	0.302149	0.38863	0.251682	0.258559	0.441811
0.738053			0.00125311	0.00123514	0.00128516	0.00127539	0.00109081	0.00128927	0.00137244	0.00155076	0.0013933	0.00137989	0.00113375	0.000948669	0.00126284	0.00140831	0.00112105	0.00132831			0.295555	0.247567	0.276548	0.218604	0.402327	0.376154	0.376088	0.321009	0.264711	0.251884	0.341522	0.2757	0.291721	0.227508	0.363341	0.239204			0.244878	0.269695	0.199291	0.262882	0.361626	0.286193	0.326842	0.393594	0.255102	0.243522	0.374208
0.858648			0.00131644	0.00127678	0.00127532	0.00128504	0.00113211	0.00137257	0.00145057	0.00146988	0.00145203	0.00146192	0.00113639	0.000967979	0.00132329	0.00146291	0.00119958	0.00134336			0.281376	0.25341	0.299099	0.230014	0.387478	0.450098	0.370257	0.34049	0.244736	0.219833	0.344875	0.272986	0.269073	0.209948	0.33055	0.258789			0.275527	0.296199	0.195436	0.26982	0.384567	0.378952	0.372995	0.403589	0.282363	0.275035	0.400759
0.143011			0.00119934	0.00115412	0.00120703	0.00118072	0.00102712	0.00125625	0.00124823	0.00143379	0.0013005	0.00130777	0.00109938	0.000921307	0.00121273	0.00127759	0.00102573	0.0012068			0.308691	0.303101	0.31952	0.250593	0.415053	0.491391	0.454526	0.372044	0.297766	0.274499	0.337461	0.299477	0.314333	0.304213	0.375915	0.272776			0.270838	0.319658	0.228979	0.288641	0.407408	0.354015	0.403649	0.400765	0.293421	0.265861	0.451889
0.965663			0.00119248	0.00114422	0.00125504	0.00117514	0.00104526	0.00118934	0.00138424	0.00153234	0.00130299	0.00129219	0.00107178	0.000907709	0.00117709	0.00129391	0.0010832	0.00122193			0.320577	0.320711	0.312645	0.270699	0.417867	0.480691	0.408253	0.328792	0.312864	0.293737	0.351022	0.30468	0.337713	0.29488	0.355152	0.297008			0.287404	0.311376	0.234736	0.273325	0.40413	0.35307	0.433224	0.422318	0.287221	0.267038	0.439959
0.0366552			0.00118995	0.00121434	0.00122057	0.00117038	0.00104793	0.00120118	0.001326	0.00142065	0.00128566	0.00129719	0.00107188	0.000901805	0.00117034	0.00129299	0.00106818	0.00122564			0.303483	0.264536	0.286498	0.237624	0.398207	0.42448	0.388316	0.319629	0.281888	0.273551	0.394386	0.266306	0.318717	0.270411	0.355431	0.265974			0.26736	0.280918	0.223112	0.267158	0.394937	0.322605	0.294583	0.382631	0.246133	0.258645	0.411806
1.12661			0.00125866	0.00127085	0.00126022	0.00129265	0.00113928	0.00129722	0.00133296	0.00142795	0.00137145	0.00138742	0.00113673	0.000979109	0.0012861	0.00137487	0.0011511	0.0013161			0.267419	0.251795	0.285139	0.237052	0.368119	0.416991	0.381269	0.32785	0.267664	0.26016	0.347167	0.246805	0.282348	0.243921	0.333565	0.25179			0.266811	0.315782	0.244767	0.310433	0.367069	0.345627	0.368266	0.407612	0.271166	0.275529	0.393039
0.827895			0.00119437	0.00119276	0.00122188	0.00119506	0.00104845	0.00120046	0.0013917	0.0012992	0.00132161	0.00134444	0.00109188	0.000928874	0.00122026	0.00128525	0.00108141	0.00121736			0.302048	0.299311	0.309077	0.261403	0.427514	0.463355	0.36325	0.322596	0.276193	0.259585	0.337204	0.286026	0.317047	0.291383	0.363069	0.28931			0.236845	0.309196	0.261608	0.236611	0.379931	0.332564	0.338798	0.364503	0.255414	0.268449	0.420652
0.457025			0.00131117	0.00132563	0.00130652	0.00122862	0.00112286	0.00124686	0.0015303	0.00150089	0.00143237	0.00141173	0.00114787	0.000958504	0.00127024	0.00150455	0.00119471	0.00133181			0.287792	0.243042	0.290883	0.256077	0.393032	0.432683	0.352213	0.334968	0.251054	0.256625	0.323732	0.281924	0.297448	0.223457	0.333479	0.259676			0.270486	0.309872	0.215285	0.236188	0.389272	0.344451	0.337098	0.417978	0.271621	0.267986	0.388475
2.16129			0.00120239	0.00117932	0.00124882	0.00116072	0.00105514	0.00125813	0.00131452	0.00148493	0.00133427	0.00135253	0.00108334	0.00092585	0.00126159	0.00140581	0.00110487	0.00123464			0.299388	0.297129	0.299426	0.222859	0.413422	0.376641	0.382166	0.326659	0.274247	0.237346	0.384749	0.296031	0.286873	0.227549	0.32143	0.283659			0.265006	0.313167	0.233967	0.33021	0.390458	0.346876	0.378751	0.436856	0.282343	0.274243	0.420194
2.20773			0.00115212	0.0011424	0.00108064	0.00111945	0.0010392	0.00117709	0.00133178	0.00145008	0.00121945	0.00123175	0.00104688	0.000921598	0.00113934	0.00128006	0.00104637	0.00114573			0.312448	0.303937	0.316611	0.24886	0.420999	0.474513	0.390263	0.368445	0.326166	0.299033	0.361673	0.293524	0.326671	0.281109	0.380003	0.32947			0.275688	0.329683	0.210382	0.233097	0.426875	0.362254	0.343521	0.428562	0.258179	0.246929	0.444738
2.88261			0.00110234	0.00106397	0.00116733	0.00107008	0.000961791	0.00110104	0.0011455	0.00132559	0.00118683	0.00119002	0.00101355	0.000841703	0.00110659	0.00120273	0.000990008	0.00113851			0.329034	0.340624	0.307762	0.242235	0.421835	0.533871	0.521568	0.363219	0.33942	0.309081	0.419565	0.312707	0.344112	0.318445	0.357604	0.321836			0.288057	0.336978	0.185571	0.192034	0.431645	0.351042	0.349048	0.388568	0.282398	0.251915	0.489467
2.2779			0.00121155	0.00122556	0.00129593	0.00118141	0.00105848	0.0012268	0.0013777	0.00141968	0.00133884	0.00134533	0.00111052	0.000934131	0.001208	0.0012616	0.0010822	0.00124833			0.305261	0.280748	0.302195	0.242119	0.418433	0.443795	0.378746	0.326264	0.282226	0.257268	0.365261	0.290316	0.326522	0.302708	0.355795	0.289262			0.255343	0.300199	0.258361	0.200306	0.397507	0.340951	0.315825	0.383499	0.233284	0.232162	0.411358
0.832023			0.00119011	0.00119435	0.00125543	0.00117659	0.00105369	0.00119733	0.00138139	0.00132344	0.00130479	0.00130831	0.00111357	0.000926053	0.0011847	0.00135761	0.0011131	0.00125305			0.31295	0.279949	0.26313	0.229704	0.430117	0.481628	0.358208	0.330907	0.282611	0.279332	0.342335	0.276438	0.315241	0.25485	0.35881	0.270837			0.250439	0.31298	0.182937	0.212845	0.425715	0.347749	0.334138	0.360592	0.237663	0.238024	0.436557
4.70236			0.00126662	0.00118933	0.00125087	0.00120607	0.00109776	0.00126628	0.00131302	0.00149819	0.00134522	0.00136441	0.00112492	0.000923374	0.00123461	0.00139653	0.00110986	0.00127508			0.301979	0.289632	0.301948	0.262916	0.380742	0.428072	0.426652	0.33101	0.289116	0.285222	0.378607	0.272075	0.322291	0.232525	0.344408	0.27139			0.275008	0.281311	0.167878	0.263352	0.392896	0.340453	0.302639	0.41093	0.255893	0.258524	0.428106
-1.69333			0.00122711	0.00121282	0.00127101	0.00120483	0.00108604	0.00125172	0.00139058	0.0014306	0.00132993	0.00132476	0.00116059	0.000965612	0.00123233	0.00133352	0.00111162	0.00126561			0.277331	0.267044	0.256455	0.22866	0.372745	0.446802	0.373903	0.327237	0.286436	0.27138	0.317313	0.269015	0.299048	0.266091	0.324083	0.265538			0.280137	0.32884	0.264454	0.277685	0.373646	0.335064	0.371955	0.431631	0.26937	0.264685	0.433194
6.56539			0.00122922	0.00117844	0.00128987	0.00124875	0.00112562	0.00133039	0.00132402	0.00153897	0.00138646	0.00141722	0.00123914	0.000990671	0.00129408	0.00139642	0.00110594	0.00128397			0.299834	0.288992	0.275123	0.210238	0.385636	0.433028	0.406886	0.317944	0.281805	0.255952	0.347369	0.263639	0.299632	0.243346	0.376136	0.257995			0.26298	0.305576	0.205066	0.326644	0.410485	0.37734	0.358641	0.365563	0.292218	0.287289	0.472647
2.99806			0.00120615	0.00117751	0.00122656	0.00121223	0.00108162	0.00119068	0.00136074	0.00142064	0.00129653	0.00131095	0.00108059	0.000902032	0.00118005	0.00133054	0.00109162	0.00122787			0.316177	0.284387	0.295376	0.283194	0.394592	0.441021	0.385754	0.345879	0.301603	0.291585	0.378133	0.271345	0.32938	0.259865	0.3543	0.303518			0.264088	0.340518	0.275625	0.278376	0.40298	0.338499	0.396565	0.426797	0.283535	0.270438	0.454687
2.40488			0.00124886	0.00125015	0.00134295	0.00124711	0.00110473	0.00126817	0.00144799	0.00139533	0.00138119	0.00139769	0.00114081	0.000938202	0.0012516	0.00141442	0.00114988	0.00128035			0.275965	0.264471	0.263757	0.210268	0.385452	0.425892	0.329164	0.317001	0.25326	0.234408	0.341629	0.251511	0.291073	0.234346	0.351348	0.258329			0.249418	0.290237	0.232686	0.238937	0.378572	0.355052	0.305309	0.395561	0.229088	0.243702	0.415544
2.6251			0.00120866	0.00118368	0.0012587	0.00117645	0.00104811	0.00116799	0.00137036	0.00130267	0.00132203	0.0013304	0.00108544	0.000937454	0.00118683	0.00130377	0.00107942	0.00124131			0.324622	0.281642	0.291535	0.241987	0.425241	0.450043	0.429888	0.358108	0.285139	0.285258	0.358271	0.284682	0.337576	0.274104	0.372789	0.273258			0.262571	0.293055	0.233079	0.23604	0.39576	0.308498	0.343638	0.375273	0.250413	0.246157	0.386072
-0.487633			0.00127786	0.00125696	0.00130111	0.00122386	0.00108382	0.00126826	0.00150567	0.0017919	0.00144623	0.00141474	0.00108557	0.000879237	0.0012766	0.0015187	0.00114366	0.00134761			0.287122	0.255734	0.254025	0.235229	0.40693	0.480438	0.359056	0.302372	0.255719	0.251068	0.389917	0.295877	0.28419	0.208765	0.358781	0.256945			0.290321	0.341717	0.277979	0.345769	0.423929	0.335026	0.421003	0.428968	0.310744	0.305957	0.468102
2.13466			0.00114911	0.00119263	0.00118793	0.00116663	0.00104184	0.00176268	0.00144553	0.00169643	0.00169285	0.00171683	0.00111257	0.000937386	0.00189995	0.00125992	0.00105645	0.00126845			0.309591	0.289476	0.322947	0.208438	0.427821	0.3931	0.338614	0.291094	0.236635	0.229268	0.353736	0.288261	0.202357	0.278603	0.372302	0.270028			0.270073	0.293185	0.195269	0.245838	0.406496	0.402658	0.332209	0.392903	0.303218	0.293348	0.423145
0.263281			0.00123841	0.00120199	0.00119879	0.00120645	0.0010536	0.00123287	0.00138158	0.00134528	0.00134752	0.00137541	0.00107075	0.000899534	0.00123249	0.0013004	0.00109144	0.00127268			0.309768	0.275809	0.265197	0.232012	0.422959	0.492047	0.386632	0.38431	0.286575	0.270751	0.374054	0.270773	0.323889	0.285928	0.375816	0.275193			0.262377	0.302426	0.176149	0.253739	0.40817	0.356704	0.362034	0.386179	0.261416	0.259501	0.438689
1.51438			0.00114453	0.00108282	0.00118747	0.00115658	0.00103882	0.00127024	0.00126257	0.0014881	0.00122492	0.00124202	0.0010994	0.000941548	0.00114503	0.00126129	0.00102525	0.00117158			0.301794	0.315357	0.25666	0.234974	0.410485	0.388083	0.394251	0.294943	0.287356	0.283413	0.35855	0.292579	0.327976	0.267488	0.362667	0.265922			0.192999	0.233849	0.171471	0.21815	0.317258	0.288639	0.357288	0.388235	0.206746	0.19498	0.384047
2.17564			0.00123345	0.00129676	0.00126194	0.00134667	0.00120545	0.0013749	0.00153984	0.00145033	0.00142411	0.00139258	0.00142965	0.00105823	0.00128342	0.00130153	0.0011726	0.00133563			0.26511	0.22254	0.26392	0.206346	0.28326	0.368469	0.311356	0.271945	0.238905	0.237019	0.288921	0.247386	0.302069	0.254734	0.298026	0.209957			0.246688	0.329497	0.225702	0.314193	0.359812	0.364112	0.378712	0.341403	0.266083	0.247268	0.44013
-0.666445			0.00114868	0.00119797	0.00122566	0.00125782	0.00105405	0.00123332	0.0013155	0.00153273	0.00130577	0.00131255	0.00107874	0.000901152	0.00119226	0.00130486	0.00108541	0.00122761			0.302038	0.280515	0.29313	0.248391	0.421105	0.458585	0.418423	0.334151	0.301972	0.295826	0.369199	0.30837	0.321275	0.286376	0.380662	0.290006			0.290677	0.301385	0.268088	0.362839	0.395231	0.31075	0.342629	0.429138	0.285391	0.292487	0.466673
1.83348			0.00116243	0.00115382	0.00119269	0.00115178	0.00103356	0.00114432	0.00128417	0.00126649	0.00125652	0.0012679	0.00107019	0.000890201	0.00116286	0.00130505	0.00105846	0.00118115			0.333086	0.299999	0.321818	0.281717	0.442891	0.492085	0.425463	0.385789	0.325326	0.306579	0.368601	0.293594	0.340826	0.283502	0.382347	0.30733			0.287066	0.314113	0.199929	0.259156	0.422369	0.344973	0.316662	0.386396	0.263245	0.257417	0.40143
0.992364			0.00131133	0.00124401	0.00135098	0.00123596	0.00113314	0.00129693	0.00145229	0.00155128	0.00141312	0.0014374	0.00109631	0.000960408	0.00129073	0.00158048	0.0012327	0.00133166			0.262501	0.250299	0.259621	0.230378	0.373348	0.453921	0.365905	0.309241	0.241704	0.232298	0.33417	0.237436	0.275993	0.17968	0.327635	0.254974			0.304093	0.286745	0.326001	0.278118	0.336342	0.314158	0.362779	0.431984	0.306205	0.304273	0.382142
6.67325			0.00118692	0.00117029	0.00120997	0.00118491	0.00104335	0.00117224	0.00132756	0.0013809	0.00128586	0.00128578	0.00117863	0.000920802	0.00114737	0.00122268	0.00104314	0.00125266			0.309432	0.276684	0.312588	0.258602	0.407529	0.376415	0.391558	0.338276	0.301163	0.287524	0.375549	0.259582	0.333308	0.296323	0.383852	0.287113			0.228055	0.289961	0.214856	0.242043	0.400095	0.33701	0.333504	0.39017	0.228249	0.221226	0.425928
2.80926			0.00123852	0.00119313	0.00127694	0.0012067	0.00105402	0.0012632	0.00135367	0.00133102	0.00133768	0.0013617	0.00109493	0.000915987	0.00126602	0.00139393	0.00108765	0.00125968			0.301416	0.28817	0.301042	0.250799	0.438883	0.432018	0.388337	0.337435	0.287529	0.27277	0.381121	0.27224	0.30726	0.246023	0.3802	0.277951			0.279198	0.314799	0.227799	0.247201	0.409383	0.339908	0.346224	0.359132	0.256898	0.268772	0.449163
-0.18198			0.00121613	0.00120105	0.00122589	0.00123822	0.00109654	0.00122778	0.00137588	0.00161509	0.00134739	0.00133533	0.001159	0.000949641	0.00120297	0.00128931	0.00109372	0.00128708			0.30898	0.290873	0.270167	0.219862	0.391054	0.480463	0.390424	0.335227	0.281005	0.270958	0.345724	0.276618	0.320317	0.283554	0.370269	0.277128			0.250861	0.31708	0.236337	0.242337	0.373954	0.330416	0.373937	0.431223	0.276407	0.256934	0.396267
2.33637			0.0012143	0.0013017	0.00128394	0.00125465	0.00108378	0.00142588	0.00135776	0.001431	0.00148039	0.0014216	0.00112353	0.00095133	0.00150662	0.00127094	0.00109669	0.00134836			0.309484	0.265996	0.290538	0.219457	0.420246	0.404585	0.40104	0.340407	0.288018	0.277552	0.398435	0.305695	0.2894	0.302349	0.375925	0.268926			0.277412	0.2962	0.217933	0.286987	0.390477	0.387333	0.343951	0.375536	0.314806	0.290129	0.395798
2.88437			0.00115821	0.00116218	0.0012241	0.00117383	0.00101685	0.00115653	0.00125829	0.00145198	0.00125099	0.00125296	0.00107784	0.000925508	0.0011504	0.00117391	0.00100087	0.00120971			0.323799	0.284975	0.288657	0.239031	0.427851	0.456508	0.437261	0.32523	0.306234	0.292311	0.367209	0.280635	0.33468	0.332541	0.365308	0.282465			0.264158	0.341022	0.258958	0.290797	0.417045	0.325014	0.376761	0.415315	0.279732	0.274436	0.419028
0.962131			0.00123045	0.00125759	0.00117287	0.00117291	0.00109642	0.00131227	0.00156639	0.00183336	0.00138192	0.00137166	0.00108786	0.000941902	0.00125639	0.00138243	0.00115486	0.00128241			0.292621	0.26134	0.338985	0.250696	0.380567	0.39138	0.296053	0.277971	0.262392	0.246346	0.368194	0.280518	0.295125	0.235963	0.318274	0.250894			0.280364	0.310102	0.197457	0.304429	0.412522	0.335814	0.403641	0.452297	0.297203	0.284991	0.491001
1.48773			0.00119544	0.00115947	0.00123749	0.00116268	0.00104511	0.00127454	0.00132692	0.00163754	0.00123859	0.0012442	0.00105072	0.000919542	0.00125227	0.00122546	0.00110272	0.00118821			0.319543	0.308786	0.310107	0.257699	0.452744	0.39513	0.424441	0.332386	0.330254	0.316796	0.374841	0.318565	0.341812	0.296514	0.337763	0.309107			0.280857	0.303179	0.273695	0.269526	0.428548	0.329117	0.346677	0.427167	0.257629	0.257302	0.377568
-1.05972			0.00120641	0.00117411	0.00122993	0.00119541	0.00105491	0.00121345	0.00134696	0.00135273	0.00132162	0.00135243	0.00108842	0.000936628	0.00122683	0.00132766	0.00109187	0.00124724			0.305067	0.29744	0.268263	0.263835	0.399675	0.463294	0.392533	0.343912	0.280796	0.274742	0.384484	0.265736	0.32448	0.263299	0.346985	0.261519			0.2665	0.294184	0.188647	0.272474	0.397912	0.328333	0.350937	0.402952	0.278511	0.266504	0.460065
0.563731			0.00118213	0.00110019	0.001286	0.00116756	0.00104226	0.00132253	0.00122566	0.0015721	0.00125052	0.00127943	0.0010762	0.000932639	0.00116416	0.00129158	0.00104579	0.00118703			0.312207	0.302244	0.265762	0.228695	0.404534	0.357126	0.457455	0.340624	0.336978	0.316005	0.351133	0.304921	0.338779	0.280307	0.360514	0.323965			0.255654	0.262488	0.223046	0.260932	0.349859	0.309362	0.342437	0.414718	0.26264	0.258526	0.410664
4.6727			0.00123275	0.00119619	0.00133062	0.00119507	0.00107654	0.00124767	0.00133488	0.0015396	0.00133452	0.00133267	0.0011209	0.000935685	0.0012039	0.00142827	0.00113119	0.00127253			0.299405	0.284796	0.247295	0.253671	0.417971	0.467694	0.430173	0.324035	0.286146	0.280472	0.319834	0.280679	0.314443	0.231675	0.338945	0.273891			0.284256	0.321266	0.292974	0.324839	0.412565	0.32758	0.428712	0.423179	0.2798	0.279503	0.449938
2.44034			0.00129166	0.00123365	0.00132529	0.00122095	0.0011033	0.00135358	0.00149398	0.00144804	0.00149353	0.00150328	0.00114064	0.000922273	0.00134101	0.00154066	0.00116541	0.00132237			0.288398	0.298956	0.286952	0.234477	0.415458	0.411412	0.358208	0.340226	0.248044	0.243526	0.345315	0.283721	0.282994	0.217869	0.343248	0.248797			0.287475	0.342717	0.272217	0.247585	0.419111	0.362417	0.386748	0.398706	0.301969	0.302195	0.412142
2.25343			0.00124419	0.00123385	0.00126609	0.00127758	0.00111925	0.00124142	0.00127712	0.00135183	0.00135678	0.00139286	0.0011579	0.000998869	0.00124356	0.00133369	0.00110574	0.00130892			0.287335	0.285326	0.311744	0.249689	0.377968	0.421858	0.441933	0.33006	0.295449	0.25462	0.331301	0.259121	0.312132	0.267108	0.34038	0.277183			0.291485	0.332731	0.253349	0.36304	0.413757	0.339137	0.376369	0.408227	0.334493	0.326124	0.464835
0.51917			0.00128933	0.00130605	0.00126325	0.00127378	0.00108548	0.00127269	0.00150607	0.00136049	0.00145006	0.0014454	0.00110441	0.000959143	0.00128047	0.00142633	0.00113806	0.00134657			0.294915	0.263328	0.258204	0.237255	0.393896	0.402903	0.335859	0.320772	0.265225	0.252555	0.381146	0.270267	0.314565	0.241501	0.342597	0.258558			0.26963	0.303954	0.16996	0.26358	0.406962	0.34043	0.307638	0.373455	0.270905	0.264822	0.411753
3.96185			0.00112265	0.00109583	0.0011096	0.00111352	0.0010128	0.00116853	0.0012231	0.00138098	0.00120936	0.00122138	0.00104988	0.000899195	0.00113556	0.0012059	0.00101832	0.00113568			0.338852	0.299373	0.309615	0.283	0.430872	0.434958	0.444317	0.344253	0.327607	0.312699	0.345266	0.317228	0.336793	0.318851	0.371053	0.321051			0.294419	0.268402	0.157055	0.260744	0.427574	0.355192	0.373163	0.402447	0.271826	0.268969	0.446536
2.35082			0.00129665	0.00133947	0.00130848	0.00125515	0.00113494	0.00128684	0.00151074	0.00147023	0.00145831	0.00144119	0.00112963	0.000976628	0.00127737	0.00139327	0.00115838	0.00135399			0.288666	0.246017	0.285958	0.244712	0.37301	0.416529	0.317906	0.30706	0.261605	0.246894	0.337349	0.255737	0.296352	0.233284	0.319982	0.258456			0.258534	0.298109	0.236506	0.257854	0.388276	0.343903	0.309498	0.379287	0.278296	0.266367	0.406578
2.09637			0.00117626	0.0011011	0.00120123	0.00118678	0.00101522	0.00119346	0.00121089	0.00129806	0.00123415	0.00126806	0.00104234	0.000904685	0.00114968	0.00121889	0.0010016	0.00120223			0.333605	0.332467	0.300318	0.264119	0.427583	0.475428	0.472124	0.334173	0.324066	0.286017	0.372378	0.28401	0.336141	0.313906	0.384621	0.307782			0.289591	0.32853	0.266318	0.270641	0.440955	0.372893	0.323798	0.387287	0.275616	0.269223	0.461174
1.24537			0.00128943	0.00126417	0.00137298	0.00133228	0.00115146	0.0013303	0.00159573	0.00158264	0.0014793	0.00153959	0.00115385	0.00094591	0.00132478	0.00150531	0.00122971	0.0013694			0.271176	0.272953	0.229124	0.222861	0.385685	0.408834	0.275919	0.3059	0.246929	0.224519	0.36514	0.27313	0.27397	0.176443	0.306744	0.236149			0.278019	0.293895	0.235746	0.356914	0.383857	0.336004	0.417667	0.406723	0.330089	0.333442	0.396929
1.84961			0.00123125	0.00114912	0.00135801	0.00119759	0.00106454	0.00119382	0.00134902	0.00148771	0.00132851	0.00135907	0.00105916	0.000889185	0.00119374	0.00137612	0.00112143	0.00126114			0.314809	0.27338	0.265098	0.240447	0.40302	0.511596	0.382752	0.349244	0.272308	0.258915	0.374885	0.290717	0.328299	0.252526	0.326362	0.258654			0.29694	0.260441	0.218547	0.249658	0.384569	0.371834	0.322359	0.413698	0.274743	0.27687	0.395168
1.39004			0.00122424	0.00121676	0.00127636	0.00123956	0.0010921	0.0012652	0.00136135	0.00140074	0.00137157	0.00137851	0.00116304	0.000924409	0.00125507	0.00137643	0.00112868	0.00128122			0.291634	0.261441	0.259457	0.219557	0.407087	0.431083	0.367241	0.316217	0.256226	0.24591	0.33053	0.291211	0.283455	0.236124	0.357283	0.246075			0.262184	0.260782	0.221144	0.277674	0.37857	0.345506	0.332454	0.385317	0.264802	0.262616	0.436422
3.71033			0.00121071	0.00119251	0.00121493	0.00122536	0.00107216	0.00120157	0.00131372	0.00139859	0.00131177	0.00131456	0.0011367	0.000989574	0.00121943	0.00131525	0.00106182	0.00125745			0.304081	0.272404	0.271835	0.226798	0.390312	0.498355	0.394952	0.378992	0.293538	0.274456	0.346552	0.259707	0.319503	0.274277	0.351256	0.269247			0.294854	0.319082	0.263257	0.374132	0.393997	0.352397	0.394676	0.424708	0.294394	0.283236	0.457226
3.1659			0.00125204	0.00119117	0.00126396	0.00123891	0.00113513	0.00132086	0.00144041	0.00148289	0.00137291	0.00137783	0.001144	0.000931828	0.00123506	0.00145224	0.00117383	0.00128345			0.294669	0.286264	0.270926	0.261492	0.406763	0.376122	0.386868	0.342135	0.265524	0.265013	0.369196	0.298544	0.314684	0.230514	0.346182	0.257464			0.264693	0.271812	0.23044	0.30363	0.40012	0.342605	0.372281	0.41958	0.263377	0.26149	0.458014
5.40952			0.00125297	0.00121436	0.00127829	0.0011603	0.00107915	0.00122309	0.00139777	0.00134042	0.00137963	0.00137395	0.00112851	0.000919532	0.00125188	0.00147493	0.00114152	0.00128298			0.301275	0.27934	0.289609	0.248444	0.391736	0.471774	0.340928	0.34555	0.26598	0.263564	0.371805	0.294425	0.303415	0.211415	0.342624	0.266448			0.28011	0.276801	0.185353	0.28923	0.375305	0.349489	0.342303	0.386485	0.285255	0.289009	0.461704
3.86214			0.00117836	0.00121486	0.00134151	0.00120868	0.00109357	0.00147626	0.00143279	0.00184797	0.00154608	0.00158851	0.00111927	0.000957366	0.00157839	0.00134312	0.0011224	0.00125803			0.314884	0.274025	0.281391	0.249761	0.413548	0.453876	0.370811	0.286704	0.25727	0.247867	0.369491	0.283511	0.27095	0.254645	0.369351	0.267295			0.299135	0.298995	0.291684	0.323781	0.381855	0.40275	0.354871	0.420567	0.304007	0.317021	0.466112
3.07776			0.00118802	0.00121883	0.00124866	0.00121714	0.00104966	0.00122599	0.00131872	0.00144217	0.00129902	0.00130957	0.0010546	0.000954437	0.00121802	0.00129117	0.0010905	0.00123981			0.329337	0.26021	0.258495	0.222723	0.410157	0.496708	0.408798	0.352019	0.282728	0.289144	0.37679	0.279648	0.31016	0.282724	0.342084	0.257851			0.324228	0.323135	0.245954	0.37412	0.443543	0.390114	0.377548	0.446889	0.305274	0.340693	0.520833
3.88546			0.00118717	0.00119615	0.00122005	0.00121161	0.00111907	0.00126869	0.0013063	0.00139439	0.00129068	0.00129867	0.0010903	0.000961766	0.00121338	0.00132282	0.00111153	0.00123814			0.303303	0.25802	0.317246	0.256545	0.391743	0.447236	0.376956	0.376084	0.303845	0.293075	0.387807	0.272447	0.319327	0.265302	0.360048	0.282712			0.264243	0.275076	0.227109	0.319095	0.411865	0.392416	0.31908	0.418259	0.277071	0.292829	0.46362
2.48798			0.00122422	0.00120789	0.00129298	0.00129047	0.00109566	0.00121172	0.00135657	0.00138686	0.00135593	0.00134631	0.00110912	0.000959566	0.0012104	0.00136556	0.00111071	0.00129573			0.295234	0.273706	0.285717	0.241713	0.398932	0.404713	0.388002	0.310683	0.256843	0.260875	0.352954	0.245575	0.30603	0.267302	0.374657	0.260428			0.247505	0.289041	0.238162	0.265172	0.376155	0.314279	0.340615	0.387042	0.245935	0.241723	0.373626
-0.359047			0.00115233	0.00117848	0.00116263	0.00114595	0.00105347	0.00123262	0.00127212	0.00145459	0.00128623	0.00126422	0.00110155	0.000912455	0.00119603	0.00117471	0.00102295	0.00123848			0.325852	0.305791	0.310776	0.233557	0.411856	0.504042	0.445832	0.351856	0.320765	0.30294	0.363748	0.283053	0.340616	0.316814	0.391306	0.294861			0.255298	0.281388	0.191551	0.243699	0.33963	0.345712	0.329848	0.411056	0.28551	0.249279	0.380169
3.23715			0.00117144	0.00109677	0.00118841	0.00117426	0.0010158	0.00115664	0.00117205	0.00128293	0.00122643	0.0012576	0.00109054	0.000910256	0.00114777	0.00120296	0.00102199	0.00120571			0.316295	0.301172	0.331112	0.249923	0.418396	0.510404	0.49176	0.371331	0.319214	0.291067	0.365804	0.266865	0.319873	0.318354	0.377705	0.294248			0.266529	0.242999	0.186174	0.2732	0.411218	0.372959	0.299328	0.359506	0.247159	0.251349	0.422978
0.421546			0.00133866	0.00132386	0.00132357	0.00130548	0.00116255	0.00131328	0.00153603	0.00135954	0.00152359	0.00151093	0.00110414	0.000979282	0.00130951	0.001529	0.0012232	0.00143198			0.274205	0.229606	0.279098	0.249469	0.377202	0.395416	0.312296	0.348198	0.224088	0.211922	0.355283	0.270953	0.278271	0.186136	0.332963	0.217086			0.260311	0.296528	0.218754	0.258199	0.360088	0.307505	0.324658	0.374253	0.284105	0.271217	0.385244
6.25886			0.00131992	0.00123114	0.00135002	0.0012585	0.00113284	0.00134279	0.00152324	0.0014994	0.00144912	0.00149782	0.00113222	0.000949918	0.00131508	0.00150927	0.00116936	0.00133098			0.298946	0.276353	0.31909	0.221922	0.394836	0.46166	0.33985	0.341388	0.273108	0.247575	0.364883	0.270922	0.307174	0.225653	0.328427	0.275124			0.322429	0.306378	0.338616	0.280314	0.397102	0.363434	0.416149	0.434002	0.331545	0.322954	0.415668
4.22426			0.00128317	0.00120934	0.00129982	0.00122668	0.00110367	0.00125071	0.00140252	0.00145306	0.00137529	0.00141161	0.001166	0.000977088	0.00125136	0.00137747	0.0011222	0.00130188			0.29674	0.282033	0.283702	0.223559	0.399135	0.427199	0.362737	0.31667	0.259576	0.248987	0.358366	0.281792	0.303495	0.256956	0.345074	0.242729			0.261677	0.261351	0.226367	0.281258	0.358047	0.31096	0.318533	0.388106	0.276207	0.257164	0.414614
3.61363			0.00129907	0.00125681	0.00130983	0.00124461	0.00108051	0.00126084	0.00143816	0.00136283	0.00143514	0.00143415	0.00112755	0.000924456	0.00126663	0.00140675	0.0011467	0.00137006			0.284222	0.247346	0.287392	0.243408	0.373828	0.425001	0.364087	0.345408	0.240517	0.2435	0.354635	0.276239	0.296621	0.216528	0.330523	0.233602			0.259316	0.329036	0.241716	0.315449	0.368448	0.345195	0.444288	0.386022	0.288245	0.283118	0.414893
1.52529			0.00122843	0.00123161	0.00127316	0.00123287	0.00106831	0.00122649	0.00139951	0.00135481	0.00137163	0.00138835	0.00111513	0.000922555	0.0012368	0.00131405	0.00109684	0.0013035			0.283218	0.278901	0.284839	0.246073	0.388267	0.46064	0.376038	0.34926	0.273928	0.25857	0.345497	0.254994	0.304704	0.276927	0.33612	0.251297			0.253282	0.304404	0.184626	0.277841	0.377193	0.323713	0.338743	0.358752	0.245451	0.249753	0.423903
3.02053			0.00116251	0.00112324	0.00122594	0.00116998	0.00101395	0.00118175	0.00120448	0.00133815	0.00122613	0.0012393	0.0010889	0.000923127	0.00115067	0.00120745	0.00102054	0.00119238			0.290585	0.305812	0.323979	0.237562	0.41746	0.497123	0.43612	0.340822	0.318842	0.292691	0.376667	0.305398	0.342932	0.314362	0.365307	0.286614			0.279225	0.305965	0.273354	0.283688	0.407085	0.369491	0.33433	0.394378	0.297683	0.279009	0.415611
1.81548			0.00125898	0.001227	0.00122466	0.00124161	0.00110862	0.00128233	0.00145952	0.00149579	0.00141348	0.0014146	0.00110352	0.00096772	0.00126341	0.00132713	0.0011221	0.00131319			0.300805	0.273586	0.282226	0.241814	0.405562	0.448927	0.36695	0.311144	0.251962	0.243673	0.385041	0.24735	0.297321	0.258909	0.366531	0.263512			0.263991	0.306624	0.225464	0.257796	0.377835	0.343337	0.422489	0.397614	0.275497	0.266683	0.404453
0.788992			0.00124012	0.00123832	0.00128496	0.00121295	0.00108334	0.00124329	0.00146931	0.00144608	0.0014554	0.0013971	0.00113653	0.000930531	0.00124283	0.00139902	0.00112382	0.00137889			0.304806	0.257757	0.308821	0.243856	0.405235	0.472252	0.345389	0.345587	0.266032	0.265521	0.374037	0.276569	0.313549	0.238655	0.35973	0.249176			0.25091	0.254755	0.16947	0.247647	0.358566	0.337025	0.334952	0.377255	0.291765	0.262618	0.398089
0.682892			0.00117207	0.00115494	0.00122373	0.00117667	0.00104489	0.00132077	0.00137916	0.00144179	0.00136008	0.00134045	0.00109047	0.000929926	0.00133709	0.00126382	0.00105369	0.00120724			0.328054	0.325627	0.314042	0.246665	0.43412	0.336882	0.392341	0.382202	0.304686	0.285223	0.390382	0.284221	0.322512	0.290279	0.386718	0.316092			0.272126	0.317583	0.222362	0.272522	0.433261	0.331536	0.406429	0.382075	0.287653	0.260881	0.461673
0.141789			0.00125491	0.0012376	0.00125438	0.00118989	0.00108848	0.00128037	0.0013434	0.00136767	0.00136152	0.0013698	0.00113166	0.000968796	0.00123764	0.00132257	0.00110799	0.00132876			0.278067	0.249794	0.292407	0.223201	0.354123	0.419141	0.361264	0.303143	0.280444	0.252678	0.351225	0.224805	0.297093	0.265823	0.325494	0.25722			0.238985	0.237457	0.178842	0.214188	0.324048	0.32768	0.269117	0.331466	0.254749	0.234362	0.361878
0.923579			0.00121371	0.00118051	0.00124127	0.00120288	0.0010502	0.001213	0.00134094	0.00140095	0.00129624	0.00130835	0.00108513	0.000935974	0.00120778	0.00123196	0.00105583	0.00124419			0.314036	0.302945	0.311056	0.257939	0.424316	0.463016	0.398617	0.354807	0.315435	0.291021	0.388254	0.30683	0.333704	0.312386	0.358977	0.288703			0.27873	0.311609	0.203221	0.238249	0.419206	0.347126	0.311131	0.389657	0.259203	0.253656	0.438435
-0.54144			0.0012037	0.00124609	0.00124407	0.00122015	0.00106029	0.00125184	0.00133583	0.00178382	0.00134296	0.00134204	0.00107659	0.000976935	0.00120949	0.00119781	0.00107397	0.0013011			0.276056	0.24307	0.246095	0.21935	0.379025	0.388652	0.288121	0.307034	0.22956	0.232355	0.403362	0.267437	0.254781	0.225159	0.360617	0.245661			0.256577	0.329809	0.224529	0.25764	0.410185	0.357664	0.414378	0.406403	0.314836	0.29529	0.442872
-2.65393			0.00123654	0.00120164	0.00127166	0.00126534	0.00110932	0.00129226	0.00138654	0.00145266	0.0014202	0.00142644	0.00115918	0.000936027	0.00129527	0.00142206	0.00115819	0.00130183			0.302278	0.279579	0.2942	0.209008	0.391478	0.456052	0.378919	0.350435	0.253969	0.244055	0.347309	0.271995	0.293278	0.232104	0.336082	0.262351			0.269903	0.349923	0.289286	0.328067	0.396917	0.362476	0.469118	0.410555	0.317268	0.289652	0.442149
0.890427			0.0012891	0.00120998	0.00137134	0.00128137	0.00112656	0.00140186	0.00143191	0.00153033	0.00136647	0.00137194	0.00117128	0.000949689	0.00124899	0.00145867	0.00115747	0.00129907			0.283263	0.286056	0.262804	0.217244	0.401849	0.345497	0.360455	0.348692	0.288102	0.276643	0.352538	0.273186	0.317039	0.205469	0.350217	0.261619			0.288767	0.24858	0.358102	0.295309	0.284706	0.322172	0.328891	0.429526	0.282867	0.283055	0.290104
0.651572			0.00121731	0.00111872	0.00122932	0.00119032	0.00104607	0.00120175	0.00123906	0.00152336	0.00125991	0.00128907	0.00105963	0.000919352	0.00116828	0.00133911	0.00105519	0.00122447			0.330715	0.330178	0.292357	0.220737	0.449201	0.471953	0.47247	0.352691	0.331749	0.304713	0.370505	0.330931	0.338306	0.277291	0.395586	0.317476			0.282961	0.316575	0.21894	0.28891	0.440675	0.354306	0.380112	0.414367	0.281009	0.267531	0.461163
1.52786			0.00117319	0.00109753	0.00118347	0.00112014	0.00102967	0.00123887	0.00127634	0.0013968	0.00126711	0.00129048	0.00106505	0.000893557	0.00119299	0.00133198	0.0010606	0.00117588			0.308023	0.307866	0.289471	0.252084	0.42171	0.447916	0.429122	0.339527	0.290145	0.270084	0.372539	0.305756	0.306744	0.259972	0.357054	0.290337			0.291427	0.326392	0.206444	0.255988	0.432954	0.373439	0.412503	0.408248	0.281705	0.276424	0.459983
4.98199			0.00122063	0.00119555	0.00126733	0.00122417	0.00107414	0.00131096	0.00133544	0.00157475	0.00133159	0.00131867	0.00112796	0.00098657	0.00123682	0.00128332	0.0010684	0.00126016			0.297677	0.291542	0.286076	0.196362	0.400781	0.480172	0.406522	0.329552	0.293728	0.280452	0.37445	0.257645	0.322969	0.294173	0.368897	0.28202			0.313568	0.297189	0.320374	0.259728	0.330492	0.31183	0.336876	0.413689	0.314902	0.291372	0.401215
3.1115			0.00123734	0.00112895	0.00133704	0.00122202	0.00106644	0.00128259	0.00129955	0.00139403	0.00128898	0.00133216	0.0011308	0.000944918	0.00120333	0.00129742	0.00108481	0.00123185			0.303483	0.312462	0.276702	0.247783	0.422525	0.451082	0.403317	0.338404	0.323725	0.302988	0.378906	0.290418	0.329671	0.302982	0.359343	0.292949			0.365514	0.296313	0.38238	0.361524	0.324139	0.292437	0.356276	0.40965	0.349644	0.360545	0.336568
0.0613883			0.00123641	0.00117994	0.00130619	0.00124156	0.00108449	0.00126155	0.00135635	0.00149147	0.00129572	0.00130572	0.00113784	0.000935512	0.00119062	0.00127711	0.00109071	0.00124142			0.298535	0.309178	0.257589	0.245876	0.404987	0.458947	0.414666	0.32004	0.310911	0.279455	0.341241	0.308053	0.323967	0.308076	0.36546	0.292171			0.307453	0.356634	0.250061	0.337135	0.440667	0.366266	0.43421	0.404204	0.305909	0.292987	0.478206
3.74263			0.00116818	0.00110051	0.00123192	0.00117696	0.00101774	0.00122201	0.00124582	0.00142628	0.0012425	0.0012635	0.00108715	0.000911585	0.00117151	0.00123793	0.00102482	0.0011942			0.33548	0.31387	0.293011	0.259086	0.453281	0.435119	0.466104	0.377123	0.321432	0.313046	0.376185	0.326558	0.350192	0.297989	0.393904	0.294418			0.276886	0.311668	0.219912	0.351677	0.447079	0.342599	0.422599	0.42799	0.292044	0.277922	0.482064
-0.226575			0.00123869	0.00117439	0.00132194	0.00127009	0.00107468	0.0012332	0.00132732	0.00163127	0.00130032	0.00130804	0.00108334	0.000905118	0.00119377	0.00130559	0.00112373	0.00124141			0.31958	0.302723	0.263929	0.264504	0.432289	0.471598	0.397313	0.354879	0.322311	0.306531	0.378609	0.329875	0.341494	0.282882	0.367049	0.310285			0.289243	0.329187	0.24284	0.306009	0.42026	0.356946	0.35365	0.422614	0.26478	0.269565	0.473769
1.27667			0.00128068	0.00125059	0.00129759	0.00121095	0.0011136	0.00124095	0.00138761	0.00140626	0.00136743	0.00136338	0.00114709	0.000929659	0.00126396	0.00140388	0.00117236	0.00129025			0.298822	0.276778	0.262012	0.235679	0.363364	0.422506	0.399486	0.311387	0.289444	0.281933	0.35795	0.286527	0.322159	0.248289	0.301481	0.265015			0.298515	0.354028	0.278526	0.304474	0.43015	0.355599	0.396059	0.404093	0.290274	0.279934	0.476091
0.302602			0.00123372	0.0011703	0.00122484	0.00116637	0.00105944	0.00128735	0.00136665	0.00158631	0.00131217	0.00132094	0.00109745	0.000931392	0.00119084	0.00139215	0.00110675	0.00124898			0.334462	0.317017	0.313176	0.254303	0.459184	0.492043	0.384156	0.362576	0.308631	0.29393	0.360199	0.336928	0.346904	0.266929	0.38222	0.304678			0.309632	0.28837	0.315502	0.291497	0.386513	0.310977	0.385412	0.435618	0.32239	0.313919	0.463111
1.97577			0.00126099	0.00124732	0.00133558	0.00117657	0.00107326	0.00124938	0.00136926	0.0013384	0.00136206	0.00137353	0.00113014	0.000900067	0.00122586	0.00137294	0.00113566	0.00131243			0.291166	0.266297	0.276078	0.243356	0.3903	0.480478	0.381036	0.354587	0.29921	0.268539	0.369193	0.289157	0.315597	0.264003	0.322525	0.264023			0.272821	0.319493	0.262002	0.26605	0.402572	0.342592	0.383218	0.378513	0.317501	0.28215	0.467961
1.3625			0.00121667	0.001253	0.00128895	0.00120349	0.00108115	0.00120282	0.001457	0.0014675	0.00137245	0.00134227	0.00111034	0.00090645	0.00122784	0.00142747	0.00114799	0.00128724			0.314867	0.272178	0.302389	0.248158	0.409477	0.474966	0.390755	0.312198	0.292398	0.293268	0.402786	0.281781	0.316231	0.248601	0.331818	0.272655			0.291919	0.369723	0.29363	0.292946	0.437708	0.371313	0.435263	0.438704	0.300634	0.293915	0.452582
1.61272			0.00125708	0.00126458	0.00123791	0.00123076	0.00109304	0.00124105	0.00138647	0.00141826	0.0013679	0.00135773	0.00110105	0.000945655	0.00125269	0.00139544	0.0011626	0.001271			0.311586	0.274706	0.305971	0.249968	0.417047	0.435424	0.42715	0.35661	0.269414	0.271149	0.38649	0.303147	0.318052	0.233737	0.342886	0.258378			0.292643	0.355342	0.275657	0.262716	0.427126	0.342594	0.410348	0.411046	0.294955	0.289772	0.460256
0.0764025			0.00118538	0.00120133	0.00123371	0.00116238	0.00104883	0.00119077	0.00134473	0.00151562	0.00129069	0.00128991	0.00106348	0.000877777	0.00120864	0.00132758	0.00110847	0.00120862			0.319759	0.283386	0.255365	0.258423	0.412243	0.476318	0.404875	0.333096	0.30702	0.297966	0.369551	0.310316	0.324014	0.280645	0.352667	0.304935			0.270238	0.301715	0.193333	0.26338	0.405271	0.359231	0.361881	0.415348	0.265883	0.26153	0.41321
0.95736			0.00124463	0.00124569	0.00128101	0.001195	0.00108564	0.00128523	0.00154838	0.00135349	0.00139733	0.00139602	0.00109398	0.000900966	0.00124992	0.00139233	0.00114398	0.00130493			0.293944	0.264932	0.270009	0.245058	0.384565	0.417103	0.31808	0.372816	0.265919	0.259429	0.372142	0.282458	0.301589	0.246122	0.333986	0.262687			0.277936	0.303083	0.229223	0.298359	0.404657	0.360685	0.398058	0.399953	0.310339	0.300256	0.462607
-0.566094			0.00114063	0.00108721	0.00117356	0.00110975	0.000992379	0.00115538	0.00125441	0.00133891	0.00121468	0.00125485	0.00100548	0.000872633	0.00112526	0.00125515	0.00102245	0.00115981			0.344884	0.325019	0.296955	0.247429	0.464343	0.448255	0.432743	0.379223	0.305785	0.297223	0.398451	0.331716	0.332821	0.303756	0.396264	0.297159			0.273087	0.343963	0.248552	0.253722	0.439635	0.327247	0.373326	0.4299	0.24673	0.259485	0.490331
[truncated: 5 more columns]
