# Supplementary material for: Functional and diffusion MRI reveal the neurophysiological basis of neonates’ noxious-stimulus evoked brain activity
Source: Nat Commun. 2021 May 12;12:2744. doi: 10.1038/s41467-021-22960-0 (PMC8115252; doi:10.1038/s41467-021-22960-0)
Supplement: Supplementary file 4 — Source data [file 41467_2021_22960_MOESM4_ESM.zip › source_data/fig6/histograms_barplots_scatterplots.xlsx]

## Sheet: Sheet1
Histograms					Barplots				Scatter plots
dHCP	Local				dHCP	Local			dHCP			Local
0.889656	3.61119			str	-0.2437	-0.252			x	y		x	y
3.74134	-0.749878			unc	-0.2403	-0.4499			0.45574	0.889656		0.82377	3.61119
5.05701	5.5969			atr	-0.2343	-0.3658			0.053137	3.74134		1.1933	-0.749878
2.44639	1.09091			fmi	-0.2296	-0.3366			-0.42828	5.05701		-1.5899	5.5969
3.3627	2.83294			cst	-0.2229	-0.3472			0.27663	2.44639		0.095386	1.09091
2.58588	1.39996								-0.25648	3.3627		-1.0001	2.83294
2.28401	2.17278								0.15554	2.58588		-0.16446	1.39996
0.947218	-0.0945624								-0.85123	2.28401		-0.066346	2.17278
2.09459	0.311262								-0.74187	0.947218		-0.20165	-0.0945624
1.94031	0.823339								-0.68321	2.09459		0.37536	0.311262
0.472717	1.1561								-1.3869	1.94031		-0.74432	0.823339
2.2593	3.34692								0.74629	0.472717		-1.6178	1.1561
4.38841	1.07837								-0.78816	2.2593		0.58171	3.34692
1.61578	3.57225								0.67352	4.38841		1.6311	1.07837
2.55824	0.232318								0.63032	1.61578		-1.0641	3.57225
1.92063	-0.869742								-0.79135	2.55824		0.61789	0.232318
1.80578	0.0361153								1.4109	1.92063		0.14304	-0.869742
0.52198									0.74044	1.80578		0.98707	0.0361153
0.353831									1.5983	0.52198
4.07564									2.0746	0.353831
0.839649									1.0237	4.07564
0.743961									0.23914	0.839649
3.50438									-0.34225	0.743961
0.651745									0.7781	3.50438
0.0701702									-0.37072	0.651745
3.35527									1.3469	0.0701702
5.35357									-1.4322	3.35527
0.753596									0.44703	5.35357
0.980209									0.9518	0.753596
1.48919									0.051031	0.980209
0.483705									0.75946	1.48919
3.12888									1.2806	0.483705
0.226793									-0.65224	3.12888
1.0968									-0.29955	0.226793
5.05634									0.2415	1.0968
-0.640442									-1.0283	5.05634
0.332871									0.43399	-0.640442
-0.535258									-0.42412	0.332871
4.67763									-0.31855	-0.535258
4.73812									1.4244	4.67763
0.844539									-0.99989	4.73812
0.184374									-0.26948	0.844539
2.4122									0.10342	0.184374
8.10577									-0.2416	2.4122
2.36849									-1.8121	8.10577
5.85891									-1.2659	2.36849
2.5375									-0.63069	5.85891
1.14266									-0.78435	2.5375
3.24346									0.50734	1.14266
1.17966									-0.53998	3.24346
2.56887									0.40663	1.17966
1.62489									1.1938	2.56887
2.71959									0.42189	1.62489
1.24075									0.029121	2.71959
2.65843									1.6329	1.24075
3.60023									-0.3715	2.65843
-0.906772									-1.5463	3.60023
-0.418309									1.276	-0.906772
0.0451601									1.078	-0.418309
-2.33975									0.15493	0.0451601
1.70815									1.4168	-2.33975
0.678869									0.03146	1.70815
3.43146									-0.10306	0.678869
0.660559									0.59312	3.43146
2.32764									-1.6063	0.660559
2.74792									-0.42351	2.32764
3.99152									-0.2083	2.74792
0.630669									-0.27418	3.99152
1.63955									1.6047	0.630669
3.52337									-1.5873	1.63955
4.17329									-0.89513	3.52337
-0.543854									0.2086	4.17329
2.13798									1.0784	-0.543854
4.09421									1.5689	2.13798
1.22263									0.32792	4.09421
2.42825									-1.5688	1.22263
1.63179									-1.1254	2.42825
1.36251									-0.69819	1.63179
0.234104									-1.1185	1.36251
-0.410176									1.4837	0.234104
0.24137									0.45616	-0.410176
2.62136									0.95598	0.24137
3.73675									-0.15291	2.62136
-0.931713									-0.087229	3.73675
4.99184									-0.15809	-0.931713
2.42539									-0.17334	4.99184
2.50642									-0.59322	2.42539
2.30153									0.87641	2.50642
-0.973182									-0.31809	2.30153
-0.734996									-0.45215	-0.973182
3.51367									-0.43039	-0.734996
-1.29041									-0.5905	3.51367
0.601147									1.2417	-1.29041
0.549091									-0.66598	0.601147
1.49665									0.94064	0.549091
1.57346									0.069453	1.49665
2.76774									0.27253	1.57346
1.50214									-0.9448	2.76774
0.411877									0.42671	1.50214
1.68968									0.034033	0.411877
0.777517									-0.12009	1.68968
1.68717									-0.58526	0.777517
-0.495026									0.6966	1.68717
1.42688									0.012104	-0.495026
1.02566									2.3526	1.42688
1.90227									0.57118	1.02566
5.01105									0.49502	1.90227
4.07157									-0.67246	5.01105
1.99641									-0.59832	4.07157
1.46139									-0.88043	1.99641
-0.848939									0.43531	1.46139
-0.704612									0.53475	-0.848939
-1.18782									2.1631	-0.704612
1.17686									-0.93706	-1.18782
3.20671									-1.8939	1.17686
0.348267									-1.1262	3.20671
0.508893									2.2106	0.348267
0.385184									0.77505	0.508893
-0.490732									0.013337	0.385184
3.44182									2.4047	-0.490732
0.256222									-1.303	3.44182
2.79485									-0.6989	0.256222
0.821514									-0.94484	2.79485
-0.966151									-0.2377	0.821514
-2.25221									0.27026	-0.966151
0.611367									-0.45099	-2.25221
3.07201									0.087025	0.611367
2.84437									-1.5383	3.07201
4.1105									-1.4138	2.84437
1.10906									-0.84169	4.1105
0.908112									-0.045859	1.10906
0.738053									-1.7808	0.908112
0.858648									0.45293	0.738053
0.143011									1.069	0.858648
0.965663									-0.97087	0.143011
0.0366552									-0.43997	0.965663
1.12661									-0.46031	0.0366552
0.827895									1.0093	1.12661
0.457025									-0.1671	0.827895
2.16129									1.6446	0.457025
2.20773									-0.54321	2.16129
2.88261									-0.97473	2.20773
2.2779									-2.3822	2.88261
0.832023									-0.18966	2.2779
4.70236									-0.18122	0.832023
-1.69333									-0.10224	4.70236
6.56539									0.1612	-1.69333
2.99806									0.058181	6.56539
2.40488									-0.4263	2.99806
2.6251									0.65994	2.40488
-0.487633									-0.36198	2.6251
2.13466									0.9123	-0.487633
0.263281									-0.36289	2.13466
1.51438									0.00063458	0.263281
2.17564									-1.5872	1.51438
-0.666445									1.7284	2.17564
1.83348									-0.5049	-0.666445
0.992364									-0.96743	1.83348
6.67325									1.1782	0.992364
2.80926									-0.76153	6.67325
-0.18198									-0.13708	2.80926
2.33637									-0.027808	-0.18198
2.88437									0.83691	2.33637
0.962131									-1.183	2.88437
1.48773									1.0464	0.962131
-1.05972									-0.45607	1.48773
0.563731									-0.16476	-1.05972
4.6727									-1.2224	0.563731
2.44034									0.34125	4.6727
2.25343									0.83146	2.44034
0.51917									0.20651	2.25343
3.96185									1.0807	0.51917
2.35082									-1.6029	3.96185
2.09637									1.3753	2.35082
1.24537									-1.7953	2.09637
1.84961									2.0853	1.24537
1.39004									-0.055608	1.84961
3.71033									0.09962	1.39004
3.1659									-0.35638	3.71033
5.40952									0.70243	3.1659
3.86214									0.3312	5.40952
3.07776									0.4599	3.86214
3.88546									-0.35341	3.07776
2.48798									0.011005	3.88546
-0.359047									0.071317	2.48798
3.23715									-0.95431	-0.359047
0.421546									-1.709	3.23715
6.25886									1.9652	0.421546
4.22426									0.97035	6.25886
3.61363									0.29005	4.22426
1.52529									0.68281	3.61363
3.02053									0.12557	1.52529
1.81548									-1.598	3.02053
0.788992									0.62429	1.81548
0.682892									0.66009	0.788992
0.141789									-0.49982	0.682892
0.923579									0.090609	0.141789
-0.54144									-0.39863	0.923579
-2.65393									-0.19402	-0.54144
0.890427									0.61607	-2.65393
0.651572									0.76727	0.890427
1.52786									-0.80088	0.651572
4.98199									-1.3185	1.52786
3.1115									-0.11077	4.98199
0.0613883									-0.37144	3.1115
3.74263									-0.22395	0.0613883
-0.226575									-1.2844	3.74263
1.27667									0.080344	-0.226575
0.302602									0.68839	1.27667
1.97577									0.15599	0.302602
1.3625									0.37652	1.97577
1.61272									0.49026	1.3625
0.0764025									0.50481	1.61272
0.95736									-0.22169	0.0764025
-0.566094									0.75458	0.95736
									-1.4768	-0.566094

## Sheet: barplots raw data
dHCP										Local
x		y								x		y
pinprick		str	unc	atr	fmi	cst				pinprick		str	unc	atr	fmi	cst
0.889656		0.00112901	0.00126529	0.00124082	0.00140374	0.00111565				3.61119		0.00118948	0.0013309	0.00126202	0.00148667	0.00114799
3.74134		0.0011092	0.00129109	0.00120527	0.00141953	0.00107496				-0.749878		0.0011647	0.00134448	0.00130466	0.00141517	0.00114881
5.05701		0.00106939	0.00125119	0.00120545	0.00139706	0.0010415				5.5969		0.00111489	0.0012164	0.0012088	0.00131988	0.00108684
2.44639		0.00112334	0.0012922	0.00122053	0.00141502	0.00106702				1.09091		0.00110084	0.00128996	0.0012609	0.00141946	0.00109029
3.3627		0.00108	0.00124723	0.00119567	0.00134585	0.00105308				2.83294		0.00109335	0.00124637	0.00120226	0.00137962	0.00105674
2.58588		0.00112753	0.00128932	0.00125065	0.00139298	0.00107953				1.39996		0.00119549	0.00129447	0.0012654	0.0014737	0.00114991
2.28401		0.00104059	0.0012428	0.00113689	0.00124873	0.00105612				2.17278		0.00127429	0.00133696	0.00132288	0.00151182	0.00117356
0.947218		0.00109101	0.00122506	0.0011685	0.00132222	0.00104382				-0.0945624		0.00121091	0.00124254	0.00126215	0.00143532	0.00113441
2.09459		0.00103989	0.00127293	0.00117206	0.00131555	0.00104877				0.311262		0.00129609	0.00133188	0.00131661	0.00160722	0.00117213
1.94031		0.00103728	0.00119209	0.0011582	0.00131716	0.000994863				0.823339		0.0011168	0.00126974	0.00123621	0.00140862	0.00109524
0.472717		0.0011502	0.00130232	0.00126361	0.0014235	0.00113586				1.1561		0.00108945	0.00122851	0.00117928	0.00134743	0.00107995
2.2593		0.00108232	0.00122518	0.00117693	0.00129791	0.00104306				3.34692		0.00119446	0.00127704	0.00127566	0.00144448	0.00113152
4.38841		0.00115701	0.00128067	0.00123093	0.00150301	0.00111369				1.07837		0.00128299	0.00137351	0.00133268	0.00153881	0.00120002
1.61578		0.00114143	0.00126185	0.00120263	0.00139892	0.00112292				3.57225		0.00112292	0.00125133	0.00124029	0.00139712	0.00108232
2.55824		0.00106202	0.00121601	0.00111892	0.0012936	0.00107049				0.232318		0.00124553	0.00136793	0.00133666	0.00160489	0.00117904
1.92063		0.00116492	0.00137547	0.00130006	0.0014959	0.00112895				-0.869742		0.00109691	0.00125303	0.00118631	0.00129986	0.00107854
1.80578		0.00112857	0.00131173	0.00127801	0.00138014	0.00110382				0.0361153		0.00124644	0.00136568	0.00135146	0.0015567	0.00117761
0.52198		0.00122247	0.00136497	0.00128467	0.00155489	0.00112744
0.353831		0.00127372	0.00140315	0.00129547	0.00146527	0.00120355
4.07564		0.00115419	0.00134096	0.00128262	0.00141569	0.00112154
0.839649		0.00108875	0.00135205	0.0012725	0.00132902	0.00109446
0.743961		0.00106702	0.00126739	0.00118312	0.00130288	0.00106948
3.50438		0.0011508	0.00132583	0.00126926	0.00149418	0.00109649
0.651745		0.00108549	0.00127177	0.00120218	0.00125658	0.00104174
0.0701702		0.0011769	0.00135441	0.00128916	0.00145677	0.00113988
3.35527		0.00103202	0.00115768	0.00111271	0.00123525	0.0010337
5.35357		0.00110561	0.00127309	0.00121165	0.0014447	0.00108117
0.753596		0.0011621	0.00131237	0.0012206	0.00150052	0.00110976
0.980209		0.00112676	0.00126199	0.00118551	0.00135932	0.00111074
1.48918		0.00112675	0.00133157	0.00124831	0.00142876	0.00109741
0.483705		0.00116959	0.00130684	0.00128082	0.00152036	0.00110387
3.12888		0.00106942	0.00126827	0.00114107	0.00131069	0.00107963
0.226793		0.00107068	0.00124292	0.00116861	0.00142985	0.00104723
1.0968		0.00112485	0.00124584	0.00119528	0.00139091	0.00107581
5.05634		0.00104797	0.00120815	0.00111515	0.00133126	0.0010411
-0.640442		0.00113551	0.00131581	0.00122105	0.00141435	0.00105987
0.332871		0.00108954	0.00127645	0.00121607	0.00129371	0.0010672
-0.535258		0.00108629	0.00124906	0.00116387	0.00132382	0.00107243
4.67763		0.00121536	0.00128814	0.00127733	0.00150821	0.00115653
4.73812		0.00107343	0.00122647	0.0011392	0.00126076	0.00104727
0.844539		0.00109241	0.00125007	0.00115868	0.00136625	0.00105499
0.184374		0.00112531	0.00130523	0.00119454	0.00135012	0.00109196
2.4122		0.00110748	0.00124131	0.00118244	0.00134868	0.00108605
8.10577		0.00100774	0.00115779	0.00109852	0.00123719	0.00100673
2.36849		0.0010633	0.00120919	0.00110535	0.0012108	0.00104919
5.85891		0.00107108	0.00124347	0.00114517	0.00126555	0.00106984
2.5375		0.00103012	0.0012199	0.00115449	0.00126843	0.00105922
1.14266		0.00110824	0.001299	0.00121722	0.0014468	0.00108593
3.24346		0.00106741	0.00126124	0.00116105	0.00134504	0.00105604
1.17966		0.00112101	0.00128498	0.00124042	0.00140806	0.00107471
2.56887		0.00116997	0.00133403	0.00124705	0.00144309	0.00113195
1.62489		0.00109164	0.00126817	0.00120309	0.00146117	0.00108228
2.71959		0.00113553	0.00128707	0.00118273	0.00136885	0.00109069
1.24075		0.00120779	0.0014086	0.00131792	0.00144831	0.00114264
2.65843		0.00109386	0.00123306	0.00120654	0.00138794	0.00102179
3.60023		0.00100578	0.00117681	0.00108967	0.00131144	0.00100979
-0.906772		0.00120385	0.00139844	0.00125711	0.00146129	0.00113365
-0.418309		0.0011362	0.00135527	0.00132132	0.00141413	0.00109922
0.0451601		0.00110827	0.00130176	0.0012426	0.00143681	0.00107877
-2.33975		0.00120617	0.00138513	0.00127144	0.0014622	0.00113808
1.70815		0.00105047	0.00129025	0.00122197	0.0013714	0.00105389
0.678869		0.00105553	0.0012763	0.00123418	0.0013841	0.0010527
3.43146		0.00116012	0.00130748	0.00124152	0.00148459	0.0010991
0.660559		0.00103702	0.00118139	0.00109535	0.00121223	0.00102469
2.32764		0.00107201	0.00127733	0.00118995	0.00136557	0.00103512
2.74792		0.00108788	0.00126946	0.00121028	0.00135755	0.00106274
3.99152		0.00108089	0.00123663	0.00119212	0.00134222	0.0010404
0.630669		0.00116286	0.00142974	0.00128001	0.00155227	0.00112839
1.63955		0.00102085	0.00116913	0.00109802	0.00124251	0.00101576
3.52337		0.00104701	0.0012354	0.00114456	0.00125629	0.00103349
4.17329		0.00110001	0.00128904	0.00119533	0.00139531	0.00108496
-0.543854		0.00118459	0.00130045	0.00125681	0.0015463	0.00111002
2.13798		0.00117081	0.00139343	0.00131741	0.00157299	0.00112833
4.09421		0.00113783	0.00127639	0.00122625	0.00140851	0.00109034
1.22263		0.00101203	0.00118981	0.00110246	0.00130139	0.00100745
2.42825		0.00105812	0.00124049	0.00112218	0.0013024	0.0010287
1.63179		0.00104755	0.00123445	0.00117515	0.0013191	0.00105304
1.36251		0.00107358	0.00118914	0.00109156	0.00119633	0.00103467
0.234104		0.00118893	0.00137737	0.00128588	0.00139548	0.00115703
-0.410176		0.00114291	0.00129042	0.00122477	0.00144957	0.00108608
0.24137		0.00113759	0.00136686	0.00126222	0.00136762	0.0011286
2.62136		0.00108519	0.00126862	0.0011729	0.00133564	0.00106152
3.73675		0.00111018	0.00127278	0.00115563	0.00133582	0.0010658
-0.931713		0.00109881	0.00126061	0.00114799	0.00140809	0.0010669
4.99184		0.00106018	0.0012762	0.00118753	0.00137352	0.00104065
2.42539		0.00106407	0.00122542	0.00117118	0.00135119	0.00108435
2.50642		0.00114025	0.00131721	0.00128203	0.00140026	0.00113343
2.30153		0.00110013	0.00125999	0.00117985	0.00138492	0.00105513
-0.973182		0.00107945	0.00123626	0.00113846	0.00125998	0.00109613
-0.734996		0.00105157	0.00128513	0.00117506	0.00135914	0.00107177
3.51367		0.00108164	0.00118985	0.00116789	0.00139015	0.00102745
-1.29041		0.00117368	0.0013127	0.00124075	0.00153077	0.00111987
0.601147		0.00105055	0.00122509	0.00115952	0.00142287	0.00103819
0.549091		0.00115763	0.00129835	0.00124863	0.00146653	0.00108952
1.49665		0.00111475	0.00127097	0.00120403	0.00135949	0.00107693
1.57346		0.00115014	0.00128443	0.00119116	0.0013996	0.00108502
2.76774		0.00105212	0.00121607	0.00114501	0.00124643	0.00104963
1.50214		0.00114361	0.00124427	0.00123933	0.00144749	0.00110808
0.411877		0.0011058	0.00122864	0.00117195	0.00133911	0.0011106
1.68968		0.0011094	0.00122729	0.00118735	0.00144758	0.0010808
0.777517		0.00107282	0.00123171	0.00113171	0.00132892	0.00102602
1.68717		0.00116033	0.00132743	0.00125091	0.0014862	0.00108345
-0.495026		0.00109276	0.00124049	0.00118276	0.00143632	0.00109811
1.42688		0.00131626	0.00136919	0.00132008	0.00159056	0.0011831
1.02566		0.00113183	0.00129035	0.00123877	0.00149141	0.00109115
1.90227		0.00116131	0.00125306	0.00119323	0.00136733	0.00113471
5.01105		0.00108418	0.00119114	0.00113946	0.00130736	0.00108854
4.07157		0.00105632	0.0012356	0.0011387	0.0013146	0.00104498
1.99641		0.00105268	0.00121069	0.00117409	0.00130633	0.00101086
1.46139		0.00112949	0.00129072	0.0012573	0.00141274	0.00110396
-0.848939		0.00111005	0.0012897	0.00120641	0.00145989	0.00111701
-0.704612		0.00118489	0.00125448	0.00122631	0.00164398	0.00132535
-1.18782		0.00104046	0.00123106	0.00114483	0.00125362	0.00108986
1.17686		0.0010393	0.00114985	0.00107069	0.0012369	0.00100402
3.20671		0.00101512	0.00122728	0.00113663	0.00128608	0.00100913
0.348267		0.00128041	0.00142934	0.00132256	0.00153346	0.00118246
0.508893		0.00116835	0.00131473	0.00122676	0.00147577	0.00110875
0.385184		0.00109977	0.00130042	0.00121073	0.00135915	0.0010576
-0.490732		0.00127073	0.00135622	0.00134155	0.00160551	0.00117616
3.44182		0.00105394	0.00116304	0.00112932	0.00127991	0.00103979
0.256222		0.00106049	0.00123448	0.0011684	0.00136366	0.0010307
2.79485		0.00109038	0.00119367	0.00111185	0.00124008	0.0010486
0.821514		0.00108843	0.00123067	0.00116981	0.00139486	0.00108008
-0.966151		0.00114207	0.00127124	0.00122084	0.0013827	0.00111283
-2.25221		0.00106984	0.00124317	0.0011532	0.00137654	0.00107245
0.611367		0.00111217	0.0012643	0.00117535	0.00136031	0.00108959
3.07201		0.00101434	0.00115537	0.0010874	0.00120561	0.00101743
2.84437		0.00102079	0.00121796	0.00111851	0.00133551	0.00100377
4.1105		0.00101732	0.00123643	0.00117698	0.00132056	0.00101269
1.10906		0.00111167	0.00124111	0.00117003	0.00143999	0.00106189
0.908112		0.00102345	0.00113659	0.00113242	0.00123811	0.00102387
0.738053		0.00112105	0.00132831	0.00123514	0.00137244	0.00109081
0.858648		0.00119958	0.00134336	0.00127678	0.00145057	0.00113211
0.143011		0.00102573	0.0012068	0.00115412	0.00124823	0.00102712
0.965663		0.0010832	0.00122193	0.00114422	0.00138424	0.00104526
0.0366552		0.00106818	0.00122564	0.00121434	0.001326	0.00104793
1.12661		0.0011511	0.0013161	0.00127085	0.00133296	0.00113928
0.827895		0.00108141	0.00121736	0.00119276	0.0013917	0.00104845
0.457025		0.00119471	0.00133181	0.00132563	0.0015303	0.00112286
2.16129		0.00110487	0.00123464	0.00117932	0.00131452	0.00105514
2.20773		0.00104637	0.00114573	0.0011424	0.00133178	0.0010392
2.88261		0.000990008	0.00113851	0.00106397	0.0011455	0.000961791
2.2779		0.0010822	0.00124833	0.00122556	0.0013777	0.00105848
0.832023		0.0011131	0.00125305	0.00119435	0.00138139	0.00105369
4.70236		0.00110986	0.00127508	0.00118933	0.00131302	0.00109776
-1.69333		0.00111162	0.00126561	0.00121282	0.00139058	0.00108604
6.56539		0.00110594	0.00128397	0.00117844	0.00132402	0.00112562
2.99806		0.00109162	0.00122787	0.00117751	0.00136074	0.00108162
2.40488		0.00114988	0.00128035	0.00125015	0.00144799	0.00110473
2.6251		0.00107942	0.00124131	0.00118368	0.00137036	0.00104811
-0.487633		0.00114366	0.00134761	0.00125696	0.00150567	0.00108382
2.13466		0.00105645	0.00126845	0.00119263	0.00144553	0.00104184
0.263281		0.00109144	0.00127268	0.00120199	0.00138158	0.0010536
1.51438		0.00102525	0.00117158	0.00108282	0.00126257	0.00103882
2.17564		0.0011726	0.00133563	0.00129676	0.00153984	0.00120545
-0.666445		0.00108541	0.00122761	0.00119797	0.0013155	0.00105405
1.83348		0.00105846	0.00118115	0.00115382	0.00128417	0.00103356
0.992364		0.0012327	0.00133166	0.00124401	0.00145229	0.00113314
6.67325		0.00104314	0.00125266	0.00117029	0.00132756	0.00104335
2.80926		0.00108765	0.00125968	0.00119313	0.00135367	0.00105402
-0.18198		0.00109372	0.00128708	0.00120105	0.00137588	0.00109654
2.33637		0.00109669	0.00134836	0.0013017	0.00135776	0.00108378
2.88437		0.00100087	0.00120971	0.00116218	0.00125829	0.00101685
0.962131		0.00115486	0.00128241	0.00125759	0.00156639	0.00109642
1.48773		0.00110272	0.00118821	0.00115947	0.00132692	0.00104511
-1.05972		0.00109187	0.00124724	0.00117411	0.00134696	0.00105491
0.563731		0.00104579	0.00118703	0.00110019	0.00122566	0.00104226
4.6727		0.00113119	0.00127253	0.00119619	0.00133488	0.00107654
2.44034		0.00116541	0.00132237	0.00123365	0.00149398	0.0011033
2.25343		0.00110574	0.00130892	0.00123385	0.00127712	0.00111925
0.51917		0.00113806	0.00134657	0.00130605	0.00150607	0.00108548
3.96185		0.00101832	0.00113568	0.00109583	0.0012231	0.0010128
2.35082		0.00115838	0.00135399	0.00133947	0.00151074	0.00113494
2.09637		0.0010016	0.00120223	0.0011011	0.00121089	0.00101522
1.24537		0.00122971	0.0013694	0.00126417	0.00159573	0.00115146
1.84961		0.00112143	0.00126114	0.00114912	0.00134902	0.00106454
1.39004		0.00112868	0.00128122	0.00121676	0.00136135	0.0010921
3.71033		0.00106182	0.00125745	0.00119251	0.00131372	0.00107216
3.1659		0.00117383	0.00128345	0.00119117	0.00144041	0.00113513
5.40952		0.00114152	0.00128298	0.00121436	0.00139777	0.00107915
3.86214		0.0011224	0.00125803	0.00121486	0.00143279	0.00109357
3.07776		0.0010905	0.00123981	0.00121883	0.00131872	0.00104966
3.88546		0.00111153	0.00123814	0.00119615	0.0013063	0.00111907
2.48798		0.00111071	0.00129573	0.00120789	0.00135657	0.00109566
-0.359047		0.00102295	0.00123848	0.00117848	0.00127212	0.00105347
3.23715		0.00102199	0.00120571	0.00109677	0.00117205	0.0010158
0.421546		0.0012232	0.00143198	0.00132386	0.00153603	0.00116255
6.25886		0.00116936	0.00133098	0.00123114	0.00152324	0.00113284
4.22426		0.0011222	0.00130188	0.00120934	0.00140252	0.00110367
3.61363		0.0011467	0.00137006	0.00125681	0.00143816	0.00108051
1.52529		0.00109684	0.0013035	0.00123161	0.00139951	0.00106831
3.02053		0.00102054	0.00119238	0.00112324	0.00120448	0.00101395
1.81548		0.0011221	0.00131319	0.001227	0.00145952	0.00110862
0.788992		0.00112382	0.00137889	0.00123832	0.00146931	0.00108334
0.682892		0.00105369	0.00120724	0.00115494	0.00137916	0.00104489
0.141789		0.00110799	0.00132876	0.0012376	0.0013434	0.00108848
0.923579		0.00105583	0.00124419	0.00118051	0.00134094	0.0010502
-0.54144		0.00107397	0.0013011	0.00124609	0.00133583	0.00106029
-2.65393		0.00115819	0.00130183	0.00120164	0.00138654	0.00110932
0.890427		0.00115747	0.00129907	0.00120998	0.00143191	0.00112656
0.651572		0.00105519	0.00122447	0.00111872	0.00123906	0.00104607
1.52786		0.0010606	0.00117588	0.00109753	0.00127634	0.00102967
4.98199		0.0010684	0.00126016	0.00119555	0.00133544	0.00107414
3.1115		0.00108481	0.00123185	0.00112895	0.00129955	0.00106644
0.0613883		0.00109071	0.00124142	0.00117994	0.00135635	0.00108449
3.74263		0.00102482	0.0011942	0.00110051	0.00124582	0.00101774
-0.226575		0.00112373	0.00124141	0.00117439	0.00132732	0.00107468
1.27667		0.00117236	0.00129025	0.00125059	0.00138761	0.0011136
0.302602		0.00110675	0.00124898	0.0011703	0.00136665	0.00105944
1.97577		0.00113566	0.00131243	0.00124732	0.00136926	0.00107326
1.3625		0.00114799	0.00128724	0.001253	0.001457	0.00108115
1.61272		0.0011626	0.001271	0.00126458	0.00138647	0.00109304
0.0764025		0.00110847	0.00120862	0.00120133	0.00134473	0.00104883
0.95736		0.00114398	0.00130493	0.00124569	0.00154838	0.00108564
-0.566094		0.00102245	0.00115981	0.00108721	0.00125441	0.000992379
