# Supplementary material for: Functional and diffusion MRI reveal the neurophysiological basis of neonates’ noxious-stimulus evoked brain activity
Source: Nat Commun. 2021 May 12;12:2744. doi: 10.1038/s41467-021-22960-0 (PMC8115252; doi:10.1038/s41467-021-22960-0)
Supplement: Supplementary file 4 — Source data [file 41467_2021_22960_MOESM4_ESM.zip › source_data/suppfig1/hrf_timeseries.xlsx]

## Sheet: -0.87
BOLD data			HRF fit
x	y		x	y
0.78	-0.18684		0.78	0
2.08	0		2.08	-0.020842
3.38	-0.015893		3.38	-0.15465
4.68	-0.25748		4.68	-0.48104
5.98	-0.479		5.98	-0.83115
7.28	-0.46114		7.28	-1
8.58	-0.26075		8.58	-0.93607
9.88	-0.10967		9.88	-0.69943
11.18	-0.1033		11.18	-0.36727
12.48	-0.074807		12.48	-0.0021041
13.78	0.19713		13.78	0.34031
15.08	0.71396		15.08	0.60718
16.38	1.2438		16.38	0.7616
17.68	1.5579		17.68	0.79588
18.98	1.6207		18.98	0.73155
20.28	1.5388		20.28	0.60673
21.58	1.3901		21.58	0.46046
22.88	1.1619		22.88	0.32202
24.18	0.83807		24.18	0.20746

## Sheet: -0.75
BOLD data			HRF fit
x	y		x	y
0.65	-0.33742		0.65	0
1.95	-0.0054179		1.95	-0.0078126
3.25	-0.052414		3.25	-0.10459
4.55	-0.47032		4.55	-0.40418
5.85	-0.94993		5.85	-0.77845
7.15	-1.1851		7.15	-1
8.45	-1.0984		8.45	-0.98026
9.75	-0.80325		9.75	-0.76557
11.05	-0.42272		11.05	-0.43707
12.35	0		12.35	-0.062175
13.65	0.4382		13.65	0.30098
14.95	0.8019		14.95	0.59659
16.25	0.97231		16.25	0.78184
17.55	0.91192		17.55	0.84209
18.85	0.71395		18.85	0.79406
20.15	0.53484		20.15	0.67488
21.45	0.48534		21.45	0.52576
22.75	0.57721		22.75	0.37953
24.05	0.7423		24.05	0.25556

## Sheet: -0.09
BOLD data			HRF fit
x	y		x	y
0.65	-2.5504		0.65	-0.0020042
1.95	-2.0533		1.95	-0.026709
3.25	-1.0882		3.25	-0.168
4.55	0		4.55	-0.48843
5.85	0.46572		5.85	-0.83125
7.15	-0.10338		7.15	-1
8.45	-1.3224		8.45	-0.9389
9.75	-2.2523		9.75	-0.70273
11.05	-2.1374		11.05	-0.36838
12.35	-1.0038		12.35	0
13.65	0.38543		13.65	0.34533
14.95	1.1728		14.95	0.61467
16.25	1.0891		16.25	0.77133
17.55	0.58472		17.55	0.8075
18.85	0.31626		18.85	0.74429
20.15	0.49275		20.15	0.61953
21.45	0.71509		21.45	0.47233
22.75	0.45125		22.75	0.33229
24.05	-0.3572		24.05	0.21587

## Sheet: 0.04
BOLD data			HRF fit
x	y		x	y
0.78	-0.25698		0.78	0
2.08	-0.64892		2.08	0.0095389
3.38	-0.54064		3.38	0.12035
4.68	0		4.68	0.43267
5.98	0.6035		5.98	0.79933
7.28	0.96448		7.28	1
8.58	1.0336		8.58	0.96113
9.88	0.92221		9.88	0.7354
11.18	0.70057		11.18	0.403
12.48	0.31531		12.48	0.029625
13.78	-0.30803		13.78	-0.32724
15.08	-1.0855		15.08	-0.61266
16.38	-1.6985		16.38	-0.78601
17.68	-1.746		17.68	-0.8355
18.98	-1.0724		18.98	-0.78003
20.28	-0.0081329		20.28	-0.65745
21.58	0.76657		21.58	-0.50837
22.88	0.73147		22.88	-0.36434
24.18	0.0011603		24.18	-0.24346

## Sheet: 0.23
BOLD data			HRF fit
x	y		x	y
0.26	0.48168		0.26	0.0018735
1.56	-0.15825		1.56	0.014342
2.86	-0.33921		2.86	0.13993
4.16	0.039823		4.16	0.46373
5.46	0.72062		5.46	0.82092
6.76	1.2976		6.76	1
8.06	1.484		8.06	0.94244
9.36	1.2516		9.36	0.70657
10.66	0.77517		10.66	0.37102
11.96	0.25461		11.96	0
13.26	-0.22309		13.26	-0.34996
14.56	-0.66062		14.56	-0.62465
15.86	-1.0143		15.86	-0.78597
17.16	-1.1327		17.16	-0.82492
18.46	-0.89097		18.46	-0.76252
19.76	-0.3965		19.76	-0.63732
21.06	0.0027382		21.06	-0.48892
22.36	0		22.36	-0.3475
23.66	-0.35444		23.66	-0.23012

## Sheet: 0.31
BOLD data			HRF fit
x	y		x	y
0.52	-0.071162		0.52	0.011672
1.82	-0.21044		1.82	0.03792
3.12	-0.026801		3.12	0.18223
4.42	0.47427		4.42	0.50413
5.72	1.0117		5.72	0.84095
7.02	1.3162		7.02	1
8.32	1.3391		8.32	0.93215
9.62	1.1886		9.62	0.69457
10.92	0.93947		10.92	0.36295
12.22	0.57443		12.22	0
13.52	0.10401		13.52	-0.33832
14.82	-0.33275		14.82	-0.60008
16.12	-0.54894		16.12	-0.75008
17.42	-0.4851		17.42	-0.78164
18.72	-0.26616		18.72	-0.7163
20.02	-0.075438		20.02	-0.5917
21.32	0.0014687		21.32	-0.44655
22.62	0		22.62	-0.30928
23.92	-0.013868		23.92	-0.19563

## Sheet: 0.82
BOLD data			HRF fit
x	y		x	y
0.39	0.30958		0.39	0.032791
1.69	0		1.69	0.052863
2.99	-0.050712		2.99	0.19572
4.29	0.42269		4.29	0.52074
5.59	1.2513		5.59	0.85245
6.89	1.8866		6.89	1
8.19	1.8378		8.19	0.92329
9.49	1.1018		9.49	0.68378
10.79	0.16728		10.79	0.35601
12.09	-0.41104		12.09	0
13.39	-0.45388		13.39	-0.32987
14.69	-0.21505		14.69	-0.58293
15.99	-0.062324		15.99	-0.72493
17.29	-0.13911		17.29	-0.75062
18.59	-0.31269		18.59	-0.68254
19.89	-0.37513		19.89	-0.55838
21.19	-0.23133		21.19	-0.41567
22.49	0.093221		22.49	-0.282
23.79	0.54203		23.79	-0.17222

## Sheet: 1.08
BOLD data			HRF fit
x	y		x	y
0.78	1.0243		0.78	0.026278
2.08	-0.10902		2.08	0.041886
3.38	-0.35343		3.38	0.17779
4.68	0.33381		4.68	0.50268
5.98	1.2175		5.98	0.84292
7.28	1.5588		7.28	1
8.58	1.2581		8.58	0.92886
9.88	0.76203		9.88	0.69029
11.18	0.47246		11.18	0.36035
12.48	0.35814		12.48	0
13.78	0.12266		13.78	-0.33593
15.08	-0.36465		15.08	-0.59548
16.38	-0.88414		16.38	-0.74343
17.68	-1.0859		17.68	-0.77305
18.98	-0.83783		18.98	-0.70675
20.28	-0.35192		20.28	-0.58231
21.58	0		21.58	-0.43802
22.88	-0.0019307		22.88	-0.30244
24.18	-0.24739		24.18	-0.19053

## Sheet: 1.09
BOLD data			HRF fit
x	y		x	y
0.52	0.61745		0.52	0
1.82	0.45301		1.82	0.013876
3.12	0.31568		3.12	0.13015
4.42	0.38312		4.42	0.4419
5.72	0.78499		5.72	0.80372
7.02	1.3404		7.02	1
8.32	1.6031		8.32	0.95866
9.62	1.268		9.62	0.7319
10.92	0.50204		10.92	0.39938
12.22	-0.21048		12.22	0.026778
13.52	-0.55266		13.52	-0.32837
14.82	-0.62944		14.82	-0.61151
16.12	-0.71712		16.12	-0.78265
17.42	-0.85981		17.42	-0.83055
18.72	-0.83632		18.72	-0.7743
20.02	-0.51908		20.02	-0.65162
21.32	-0.12522		21.32	-0.50289
22.62	0		22.62	-0.3594
23.92	-0.19327		23.92	-0.23903

## Sheet: 1.16
BOLD data			HRF fit
x	y		x	y
0.39	-0.025959		0.39	0
1.69	-0.0025648		1.69	0.015821
2.99	0.3113		2.99	0.12162
4.29	0.8147		4.29	0.42615
5.59	1.1216		5.59	0.79254
6.89	1.018		6.89	1
8.19	0.69856		8.19	0.97059
9.49	0.49541		9.49	0.75386
10.79	0.4579		10.79	0.42932
12.09	0.31793		12.09	0.06235
13.39	-0.12766		13.39	-0.29058
14.69	-0.71211		14.69	-0.57501
15.99	-1.0516		15.99	-0.75007
17.29	-0.95647		17.29	-0.80297
18.59	-0.60069		18.59	-0.75131
19.89	-0.28393		19.89	-0.63192
21.19	-0.11727		21.19	-0.48516
22.49	0		22.49	-0.3425
23.79	0.16404		23.79	-0.2223

[truncated: 8 more sheets: 1.40, 2.17, 2.83, 2.92, 3.35, 3.57, 3.61, 5.60]
