# Supplementary material for: Functional and diffusion MRI reveal the neurophysiological basis of neonates’ noxious-stimulus evoked brain activity
Source: Nat Commun. 2021 May 12;12:2744. doi: 10.1038/s41467-021-22960-0 (PMC8115252; doi:10.1038/s41467-021-22960-0)
Supplement: Supplementary file 4 — Source data [file 41467_2021_22960_MOESM4_ESM.zip › source_data/suppfig2/rsn_timeseries.xlsx]

## Sheet: -0.87
x		y
		VNm	VNop	ANr	ANl	SMN	SMN2	DMN	DAN	ECN
1.3		0.19686	1.0164	-0.032549	-0.308	-0.053319	-1.0913	-0.98451	-0.22206	0.68851
2.6		0.044603	0.30439	-0.24708	0.12571	-0.34337	0.65346	-0.66565	0.82476	0.17735
3.9		-0.97005	0.57118	0.38895	-1.7845	-0.64987	-0.043068	-0.73166	1.0695	-1.4312
5.2		-1.1862	0.71278	-0.54838	-1.1238	-1.4346	-0.29871	-1.0324	1.8574	-1.4817
6.5		0.17811	-0.065682	0.29562	0.20082	0.24918	0.055094	-0.58423	-0.0025418	0.73596
7.8		0.16201	0.11544	0.35432	0.11576	0.28958	0.17927	-0.42641	-0.11394	0.59664
9.1		0.23798	0.060805	-0.072639	-0.3328	0.28362	-0.22273	0.15081	-0.2449	-0.37664
10.4		-0.090992	0.77102	-0.4762	1.7472	0.36558	1.1987	0.90158	-0.58982	-1.0873
11.7		-0.63917	0.13708	0.54936	-0.49508	0.20115	0.60139	0.75949	-0.56216	-0.25726
13		-0.29184	-0.11759	0.66139	-0.21653	0.30459	0.12727	0.61055	-0.4851	0.046623
14.3		-0.39446	0.09102	0.045219	0.028374	0.18673	-0.79563	0.68106	-0.45402	-0.26483
15.6		-0.056591	-0.037431	-0.94901	0.46092	-0.041683	-0.91778	0.15994	-0.59677	0.26139
16.9		-0.15001	1.0947	0.62643	-0.64794	-0.42706	0.73035	-0.74785	0.63995	-0.65366
18.2		0.10965	-0.05383	-0.41011	-0.36388	-0.12038	0.04305	-0.90181	0.71941	-0.36985
19.5		-0.63097	-0.10239	0.31133	-1.3029	0.068789	-0.31228	0.105	0.18299	-0.35184
20.8		-1.2682	0.29626	0.39216	-0.033487	0.011996	-0.099969	0.55956	-0.15078	-0.72069
22.1		-1.4304	-0.18894	-0.44388	0.42759	-0.35922	-0.66143	1.548	-0.47688	-0.91207
23.4		-1.8661	0.66646	0.37898	0.29945	0.13895	0.69515	1.0844	-0.44799	-1.3653
24.7		-0.80839	0.75522	-0.32894	1.2579	0.4775	-0.46563	0.70989	-0.75822	-0.22675
26		-0.97683	1.1164	0.33225	1.3906	0.58667	0.26814	-0.18975	-0.66832	0.72677
27.3		-0.39657	-1.1686	1.0688	-0.49123	0.25143	-0.11045	-0.10746	-0.088319	0.20225
28.6		-0.43344	-1.1073	-0.76146	1.18	-0.14408	-0.10551	0.073276	0.21098	0.13285
29.9		-0.10756	0.3653	1.1056	0.45932	0.011209	-0.37679	0.73148	-0.90851	0.83773
31.2		0.32372	-0.8433	0.34651	-0.014155	-0.15596	-0.83007	0.49125	-0.17028	0.35443
32.5		0.44843	-0.024757	-0.76224	1.183	-0.25795	-0.22657	1.3135	-0.43297	0.58167
33.8		0.57937	-1.1872	-0.35212	0.076917	-0.26396	-0.32013	0.8589	-0.21718	0.87876
35.1		-0.0040828	-0.010546	0.25323	-0.76077	-0.6459	-1.0868	1.0604	0.010051	1.0857
36.4		0.82111	-1.6721	-1.1002	0.31029	-0.59669	-0.59238	0.84363	-0.24018	0.55059
37.7		1.3306	-1.6857	-0.012578	-0.37699	-0.79677	-0.80321	0.99131	0.43015	0.024967
39		1.811	-1.611	-0.39964	-0.41767	-0.58207	-1.6657	-0.057781	0.2797	0.51447
40.3		1.035	-0.36162	-1.4886	-1.7723	-1.534	-0.89392	-0.0033597	1.4507	-1.4277
41.6		1.5033	0.10526	-0.43442	-1.6124	-0.98617	-1.2476	-0.14565	0.77451	0.1191
42.9		0.46795	0.01842	0.43207	0.01065	-0.18155	-0.6046	-1.0871	0.38796	0.31868
44.2		0.29059	-0.55254	1.0057	-0.70003	-0.19188	0.94475	-0.60315	0.30926	0.44999
45.5		0.34899	-0.35262	-0.44439	1.2068	0.14761	1.0548	-0.51672	-0.52351	1.0353
46.8		0.81641	0.13462	0.69957	0.11509	0.51754	0.022862	-0.46243	-0.0023243	1.0276
48.1		-0.091958	0.48592	1.5892	0.71449	0.50654	0.37022	-1.292	0.14619	0.75733
49.4		0.35494	-0.31829	1.0291	-1.3025	0.36212	0.1038	-1.0112	0.4308	1.5329
50.7		-0.13009	1.2254	-0.39764	1.0394	0.10068	0.73745	-0.9123	0.41884	1.3957
52		-0.46119	0.8327	-0.39488	0.69705	-0.040174	-0.38828	-0.66835	0.34821	0.36344
53.3		-0.81948	-0.69276	-0.53769	0.19829	-0.086107	-0.43351	-0.81273	-0.058868	0.29666
54.6		0.084423	-0.5271	0.2898	-0.067115	0.26521	-0.70515	-0.13871	-0.38268	-0.050219
55.9		0.057402	-0.50576	-0.18414	0.89614	-0.0087779	0.67999	-0.3406	-0.080098	-0.11798
57.2		0.15081	-0.89747	-0.14156	-0.63207	-0.1499	-0.23659	-0.40241	0.37416	-0.65229
58.5		0.36313	0.87329	-0.30933	0.033861	-0.23924	-0.4063	0.63883	0.011236	-0.73071
59.8		0.40956	-0.40057	-0.017007	-0.8732	-0.28455	-0.27935	0.54819	0.42507	-1.5904
61.1		-0.072521	1.3832	-0.24909	-0.92434	-0.25618	0.037906	0.50984	0.31534	-0.58771
62.4		-0.63502	1.6396	0.31485	-0.29013	0.19508	-0.25506	0.51845	-0.13984	-0.29379
63.7		-0.91429	0.72954	0.12934	-1.1197	0.26465	0.1398	0.46414	-0.42091	-0.51391
65		-1.0229	0.29301	0.78658	0.61773	0.61165	-0.53384	0.49953	-0.80806	0.44093
66.3		-0.88177	-0.77079	-0.31813	0.65157	-0.048857	-0.21441	0.59152	-0.35148	-0.81306
67.6		0.14392	-0.4483	0.69033	-0.092825	0.89411	0.35842	0.42011	-0.91544	0.89301
68.9		-0.21863	-0.33293	0.27139	2.0537	1.0265	0.28042	0.010408	-1.1176	0.97567
70.2		0.042241	-0.55945	0.96447	1.0832	1.2956	-0.25163	-0.14562	-0.95964	1.5381
71.5		0.12828	1.0618	1.1361	-0.12876	0.89067	0.88284	0.075217	-0.75784	0.47127
72.8		1.3713	-0.021765	-0.014951	0.69078	0.95123	0.71343	0.55509	-0.94197	0.79434
74.1		0.91933	-0.81935	0.28165	-1.4111	0.024319	0.10589	-0.98687	0.21543	0.31951
75.4		0.073994	-0.16722	0.10616	-0.28658	0.39455	-0.30175	-0.72533	0.10683	-0.12152
76.7		-0.35619	0.47587	0.06272	-0.47682	-0.23693	0.30512	-0.57239	0.22552	-0.071176
78		-0.47307	0.1332	-0.51622	0.33617	-0.33871	0.26135	-0.52898	0.76636	-0.5506
79.3		-0.99642	0.055364	0.56436	-0.3951	-0.41314	-0.39685	-0.5384	0.57223	-0.44208
80.6		-0.48124	-0.024445	0.80305	0.06144	-0.27439	-1.0464	-0.56977	0.96065	0.20183
81.9		-0.64156	-0.29799	0.068114	0.96401	-0.63628	-0.068065	-0.15347	0.81987	0.16219
83.2		-0.22179	-0.15538	-0.4701	0.18861	-0.698	-0.00022844	-0.29717	0.63929	0.75777
84.5		0.52715	-1.1839	-0.77177	0.43924	-0.80247	-0.48562	0.33096	0.13581	0.45602
85.8		0.98952	-0.30267	-1.1342	-0.46663	-0.75417	-0.61308	0.30746	0.68373	-0.38016
87.1		-0.67231	0.023866	0.56116	0.8072	0.35751	0.12817	-0.022402	-0.41992	0.66342
88.4		0.20569	-0.51511	-0.40603	-0.97659	-1.0763	-0.80091	0.24919	0.87334	-0.89557
89.7		0.85897	-0.52669	-0.60872	-0.99177	-0.3697	-0.51868	0.42248	0.29019	-0.28222
91		0.7308	0.63008	-0.14267	-0.79473	-0.34184	0.0992	-0.1136	0.13456	-0.35589
92.3		0.092132	-0.98022	0.020101	-0.34831	-0.12009	-0.70983	0.3028	0.38401	-0.80525
93.6		-0.62744	-0.022967	-0.12539	-0.45571	0.050066	-0.32656	0.0046288	0.44489	-0.6234
94.9		-0.7401	1.1203	0.0024755	-0.17344	-0.20953	0.79036	-0.15578	0.40687	-1.0632
96.2		-0.86515	0.78755	-0.3456	0.22055	0.21822	1.0144	-0.62193	0.12959	-0.36039
97.5		-0.97772	1.1094	-0.20266	0.38987	0.19004	0.37551	-0.94224	-0.070547	-0.35403
98.8		-0.58883	0.63902	0.30719	0.27925	0.47977	0.75545	-0.8799	-0.018432	0.011907
100.1		-0.75122	1.2023	0.86131	0.058461	0.54627	1.0033	-1.3109	-0.16477	0.88383
101.4		-0.15002	0.099013	1.1808	0.70156	0.38243	1.0725	-0.89571	0.16468	0.52838
102.7		0.2032	0.6896	0.050786	0.31593	0.60821	0.59092	-0.44417	-0.23452	0.68593
104		-0.66871	0.49037	0.41844	0.52455	0.90619	1.0325	-0.74474	-0.56701	0.59852
105.3		-0.34171	0.6107	0.22674	0.89809	0.76361	1.1887	-1.0933	-0.011461	0.52506
106.6		0.35211	0.56091	1.8179	-0.47066	0.92433	0.54448	0.14611	-1.1144	0.9603
107.9		0.37832	0.40401	1.2202	-0.20328	0.98523	0.013877	0.78254	-1.2998	0.67558
109.2		1.3324	-0.85418	1.0253	-0.9049	0.63303	-0.27747	0.62057	-0.63197	-0.19219
110.5		1.041	-0.96573	-0.23956	-0.50166	0.68018	-0.47724	1.1397	-0.5194	-0.54987
111.8		0.7828	0.33926	-1.126	-0.38776	0.32373	-0.43175	0.44417	-0.60859	-0.36022
113.1		0.23363	-0.46529	-0.04621	-0.2564	-0.33512	0.59234	0.13433	0.48775	-1.2358
114.4		0.76035	-0.61866	-0.23357	-0.23185	-0.42614	-0.39114	-0.36001	0.57006	0.17613
115.7		0.57468	-0.58923	-0.53824	-0.044041	-1.0657	-0.92887	-0.51041	1.0271	0.60249
117		-0.097914	-0.055292	-0.56243	-0.71284	-1.0799	-0.68953	-0.37224	1.1525	-0.29744
118.3		-0.42728	0.023627	-0.12316	-0.52795	-1.1851	-0.47425	-0.42603	1.2941	-0.64196
119.6		0.22212	-1.0537	-1.3132	-0.093054	-1.0669	-0.63996	-0.58102	1.0416	-0.15972
120.9		-0.67074	-0.17187	-0.87413	1.1403	-0.62395	-0.63013	0.51394	0.15653	-0.87185
122.2		-0.55979	-0.097667	-0.37355	-0.65788	-0.89505	-1.0191	1.1089	0.067298	-0.44114
123.5		-0.56251	-0.29118	-1.2494	0.01888	-1.1362	-0.81798	0.79144	0.8899	-0.65699
124.8		0.031875	-0.63546	-0.065691	-0.2515	-0.87604	-0.95654	-0.18958	0.79157	0.58915
126.1		-0.86582	0.241	-0.36643	-0.072138	-0.60517	-0.46039	0.15009	0.47452	-0.78141
127.4		-0.049331	-0.44948	1.2159	-0.080199	-0.64239	0.59201	-0.29657	0.33551	0.81511
128.7		0.13557	-1.2213	0.81998	-0.082514	-0.46492	0.12273	-0.020701	1.0187	0.88619
130		-0.017536	-0.30475	0.087962	-0.14362	-0.59795	-0.30383	0.00054704	0.94071	-0.19299
131.3		0.25038	-0.37954	-0.96091	-0.43079	-0.49573	-0.34271	-0.08354	0.57232	-0.10977
132.6		-0.10009	0.11041	-1.1957	0.3871	-0.66079	-0.52406	-0.25559	0.51797	-0.023165
133.9		0.44107	0.16797	-1.6424	-0.15339	-0.64803	-0.51696	-0.73086	0.68093	-0.13466
135.2		0.09021	0.40195	0.24745	-1.2103	-0.049415	-1.5555	-0.45917	-0.28592	-0.085615
136.5		-1.1326	0.35471	1.1642	-0.94841	-0.27871	-0.12259	-0.00054704	0.070289	-0.52711
137.8		-0.82853	1.0137	-0.31466	0.87544	0.62401	0.82415	0.57817	-0.36876	-0.82291
139.1		-0.27949	0.68297	0.56724	0.49561	0.92248	0.20146	0.2009	-0.64127	0.30621
140.4		-1.0661	0.49442	0.73377	1.7557	1.4776	1.3394	0.55872	-1.3028	-0.44689
141.7		0.69419	-0.36515	1.2881	0.48131	1.778	0.54445	0.55633	-1.7109	1.089
143		-0.35101	0.30144	1.6484	-0.66097	1.191	0.33077	0.26707	-1.1219	0.46803
144.3		0.45407	0.49932	-0.33378	0.22451	0.82784	1.3628	-0.075954	-0.94435	0.35885
145.6		0.36885	-0.83509	-0.38319	1.716	0.73778	-0.37875	0.19709	-1.1617	1.5634
146.9		0.44551	-0.001547	0.48166	-0.00044597	0.28231	-0.91368	0.4363	-0.30162	0.48566
148.2		-0.086165	1.5963	-0.48911	0.80401	0.29327	-0.89169	-0.16579	-0.14814	0.49445
149.5		-0.0080027	-0.28641	-0.34828	0.49732	-0.11485	-0.27418	-0.32318	0.31271	-0.64037
150.8		-0.13601	0.28936	0.8487	-1.5323	-0.39285	-0.061138	-0.042094	0.22246	0.45351
152.1		-0.34219	-0.25285	1.1225	0.11735	0.33151	-0.72351	-0.66083	0.063524	0.95424
153.4		0.15807	0.001547	1.0968	0.72172	0.55746	0.43591	-0.76296	-0.48193	1.8669
154.7		0.738	-0.63043	0.10275	0.54552	0.74822	0.054171	-0.14019	-0.68287	1.3395
156		0.75889	-0.20636	-0.2451	0.16384	0.26624	0.74571	-0.29318	-0.617	1.395
157.3		0.79827	0.42751	0.96682	-0.033664	0.10532	0.27005	0.59022	-0.77338	1.4127
158.6		0.66438	-1.3798	-0.18867	-0.20176	-0.16168	0.13919	0.52603	-0.68841	0.63727
159.9		0.20181	-1.5313	-0.13775	-0.16202	-0.11083	0.49881	0.52155	-0.083938	0.43236
161.2		0.077188	-0.41898	-0.45717	0.085221	-0.23139	-0.56827	1.1132	0.15786	-0.66442
162.5		-0.34694	-0.35456	-0.88973	0.45839	-0.45011	-0.093473	1.1107	0.087421	-1.5065
163.8		-0.16108	-0.74712	-1.2135	0.97103	-0.46926	0.023231	1.39	0.19616	-1.6658
165.1		-0.60364	-0.58981	0.92182	-1.4164	-0.81347	-0.25219	0.95527	0.35856	-0.99364
166.4		-0.8247	0.37348	-0.54033	0.06577	-0.99409	0.065554	0.31965	1.1437	-1.2077
167.7		-1.5791	0.0246	-0.30127	0.084976	-0.49285	0.018137	0.066702	0.44216	-0.5812
169		-1.4172	1.2399	-0.047324	-0.095599	0.036045	-0.71254	-0.54837	-0.017708	-0.75053
170.3		-1.014	0.46926	0.71408	0.089806	0.61432	0.81101	-0.96584	0.54077	-0.23505
171.6		-0.34655	1.1464	0.60893	0.95933	0.88913	0.6007	-1.4346	-0.00063418	0.92638
172.9		-0.092872	0.21844	0.18564	1.1932	1.3924	1.2157	-0.8887	-0.50845	-0.17436
174.2		0.37753	-0.12495	1.3446	1.0216	1.4911	0.90082	-1.4669	-0.40102	0.32217
175.5		0.52014	-0.025464	0.83326	0.69905	1.29	1.655	-1.0832	-0.76212	1.0052
176.8		0.59006	-0.084867	-0.78853	0.062122	1.0123	0.30518	-0.79598	-0.27959	0.99771
178.1		0.94897	0.71197	-0.18542	-0.81661	0.175	0.024054	-0.61945	0.051162	-0.064568
179.4		-0.26126	0.082801	-0.53441	-0.60563	-0.55656	-0.10589	-0.4769	0.80983	-1.0527
180.7		0.024289	-0.086243	0.32558	-0.86219	-0.16554	0.096429	-1.5321	0.98274	0.1115
182		1.0223	0.17944	-0.81039	-1.3091	-0.57896	0.62652	-1.4094	1.0689	-0.094508
183.3		0.72551	-0.2796	-0.62144	-0.31206	-0.82767	-0.09847	-1.5982	1.3511	0.54209
184.6		1.0148	-0.19304	-0.00081035	0.033335	-0.99364	-0.70013	-1.0198	1.3987	0.69796
185.9		0.67509	-0.43073	0.37268	-0.73737	-1.1417	-1.6828	-0.92714	1.5152	0.79369
187.2		0.65647	-1.0334	-0.38508	-0.69773	-1.0427	-0.98724	-0.42526	1.1701	0.36343
188.5		-0.56103	0.64374	-0.77991	-0.027773	-0.87488	-0.14819	-0.082054	1.11	-0.52766
189.8		-1.0572	0.11662	0.80928	0.40625	0.026884	-0.15356	-0.87818	0.27476	0.77586
191.1		-0.171	-0.21698	-0.14526	1.6785	0.72408	0.23855	-0.20594	-0.52158	0.71211
192.4		-0.40543	-0.27138	-0.78855	1.4321	0.62458	0.45266	-0.18969	-0.30361	0.73548
193.7		0.26471	-0.35316	0.098018	-0.78472	-0.21756	-0.33364	0.26807	-0.38048	0.097506
195		1.4156	-0.343	-0.5781	-0.046854	-0.31806	-0.96905	0.26713	0.21837	0.29423
196.3		1.4607	-0.63388	-2.0189	1.0808	-0.26198	-0.53266	-0.080458	0.245	0.22262
197.6		0.47051	-1.2432	-0.40851	0.53552	0.22759	1.0188	0.54689	-0.13274	-0.16398
198.9		0.32222	0.36541	0.34751	-0.71565	0.10191	0.25673	0.31693	-0.090447	-0.77072
200.2		0.13966	-0.023913	0.20359	-0.21571	-0.065346	0.19396	0.18974	0.058346	-0.75304
201.5		-0.63804	0.16918	-0.43712	0.065212	0.088941	0.42887	-0.17422	0.24955	-0.42107
202.8		-0.3811	0.75254	0.16433	-0.27144	0.24079	-0.2659	-0.15819	0.064655	0.11301
204.1		-0.12013	0.42041	0.83851	-1.3993	0.090562	0.53246	-0.55541	-0.2859	0.64003
205.4		0.25443	-0.42908	0.64186	-1.2041	-0.21873	-1.2899	-0.52806	0.19422	0.96746
206.7		0.97202	-0.4067	-0.12763	-1.7622	-0.77087	0.042074	-0.97274	0.58548	0.58511
208		0.85713	-0.44192	-1.1959	0.5584	0.23184	-0.29109	-0.093526	0.38798	0.41154
209.3		0.42016	0.21267	-0.59263	1.0612	0.58078	0.13573	-0.48823	-0.19008	0.12207
210.6		0.16605	-0.32585	1.0041	-0.092929	-0.00037237	0.47696	-0.82387	0.87358	-0.96559
211.9		0.90499	0.17204	-0.80994	-0.89335	-0.55696	-0.31157	-0.83872	1.2771	-0.41009
213.2		0.89802	-0.303	-0.29141	-0.40824	-0.2499	-0.66201	0.30827	-0.17181	-0.0037491
214.5		0.68851	-1.1367	0.087065	-0.32089	-0.4138	-0.17528	1.0551	0.55581	-0.043195
215.8		0.17731	-0.87688	-0.45084	-0.66151	-0.1485	-0.65563	0.90403	-0.13091	-0.48817
217.1		-0.7158	-0.5573	-0.36233	-0.33949	-0.27374	-0.51289	1.4492	-0.61784	-0.039563
218.4		-0.74414	-0.64734	-0.48925	0.29119	-0.52222	0.067003	1.2255	-0.81645	-1.3946
219.7		-1.7254	0.66648	-0.33014	0.31098	-0.42591	-0.82287	1.2212	-0.45115	-2.5775
221		-1.5313	0.37526	0.39332	-0.78375	-0.38049	-0.51128	0.89239	0.62556	-2.1798
222.3		-0.46848	0.55984	-0.49975	0.13962	-0.051911	-0.3176	0.53623	0.14462	-0.74355
223.6		-0.68008	0.54066	-0.23572	0.34351	-0.0082534	0.34601	0.40819	-0.11823	0.074249
224.9		-0.49807	0.97743	-0.62549	0.58669	-0.063805	0.12551	0.22674	0.26096	-0.87772
226.2		-0.52197	0.21118	-0.22512	0.050323	-0.1437	-0.87102	0.50574	0.26567	-0.69283
227.5		-0.45244	0.19095	-1.2324	0.18087	-0.44068	0.39827	0.58636	-0.044958	-1.3282
228.8		-1.0089	-0.32041	-0.61324	-0.70807	-0.47838	-0.012547	0.65977	0.15814	-0.28327
230.1		-1.4546	0.11523	0.19896	-0.94695	-0.27804	0.3387	0.24732	-0.22999	-0.18883
231.4		-1.0177	-0.10174	-0.17264	1.5366	-0.048069	-0.45415	0.74282	-0.14414	-1.328
232.7		-0.30551	-0.35618	0.48282	0.12589	0.14606	0.58205	0.12565	-0.027366	-0.041877
234		-0.23399	-0.20572	0.043366	0.10622	0.41371	0.95066	-0.07066	-0.17098	-0.46478
235.3		0.049677	0.072886	0.15005	0.089141	0.72895	0.45759	-0.27673	-0.54018	0.39077
236.6		0.85434	-0.20184	0.84512	-0.45905	0.71155	0.80255	0.26353	-0.65812	0.59176
237.9		0.95327	-0.14647	-0.032943	-0.045445	0.82118	1.4175	0.63572	-0.60611	-0.13312
239.2		0.80492	0.067275	1.0101	0.94105	1.2223	1.4718	0.66239	-1.5502	0.095669
240.5		0.36134	0.89367	0.60649	-0.22268	1.119	0.35566	0.48971	-1.0263	0.25827
241.8		-0.17642	0.24545	-0.53366	1.215	1.0786	0.84975	0.77698	-1.4926	-0.60982
243.1		-0.5917	1.0392	-0.29728	0.7473	1.3851	2.6789	0.1949	-1.5065	-0.51649
244.4		-0.71357	0.80828	0.81764	0.78567	1.8831	1.699	0.050406	-1.2607	0.060609
245.7		-1.4216	1.0665	0.48052	0.72321	1.485	1.2626	0.9692	-1.7365	-0.51854
247		-0.98014	0.95676	0.23815	0.85214	0.95305	1.8012	0.23477	-1.2398	-0.2085
248.3		-0.78003	0.35303	0.8235	0.42174	1.1556	0.96084	0.29041	-1.275	0.13897
249.6		-0.44993	0.46691	0.98644	-0.32817	0.51171	0.72148	-0.033953	-0.33099	-0.043912
250.9		-1.3685	0.92125	0.97361	0.68495	0.34608	0.95864	-0.19351	-0.23634	0.2168
252.2		-0.40931	-0.25751	-0.40693	-0.51382	-0.35768	-0.57074	-0.39478	0.42071	0.38545
253.5		-0.77329	0.22425	-1.3635	1.2595	-0.48671	-0.27153	-0.7385	0.83819	-0.16098
254.8		-0.47692	-0.48389	-1.0077	1.2482	-0.77197	-1.0096	-0.4692	1.0674	0.024893
256.1		-0.52244	-0.11925	0.45329	-0.29838	-0.78992	-0.60069	0.095727	0.53907	-0.26623
257.4		-0.52999	-0.40618	-1.0374	-0.37661	-1.0221	-0.78399	0.92362	0.57638	-0.63618
258.7		0.26291	-0.378	-0.82109	-0.57317	-1.218	-0.99014	0.64553	0.87253	-1.1806
260		-0.034798	0.086549	-1.4063	-0.26634	-1.6159	-0.97434	0.83708	1.0473	-0.74481
261.3		-0.47724	0.69858	-1.8692	-0.25423	-1.6615	-1.5437	1.3148	0.76302	-1.019
262.6		-0.42013	-0.70169	-0.44787	-0.95584	-1.9896	-1.4042	1.0466	1.4523	-1.4674
263.9		0.20372	-1.3758	-0.87081	-0.38612	-1.715	-1.2892	0.66985	1.0702	-0.96054
265.2		0.55411	-1.3133	-0.19445	-1.2934	-1.5913	-2.009	-0.017501	1.4211	-0.47697
266.5		0.79476	-1.0501	-0.7936	-1.2632	-1.7584	-1.3874	0.36379	1.2334	-0.51095
267.8		0.63142	-1.0178	-0.74739	-1.7158	-1.952	-0.51086	0.047312	1.2766	-0.27835
269.1		1.0473	-1.2103	-0.20843	-2.9693	-2.0997	-1.2449	0.19934	1.6985	-1.3178
270.4		0.84281	-0.79143	-0.51247	-1.6353	-1.8748	-1.552	-0.13013	1.0602	-0.73309
271.7		0.19685	-0.94299	-0.34622	-0.78964	-1.7351	-1.2667	0.088401	1.5438	-0.65317
273		0.29626	0.18181	-1.5696	-0.21004	-1.3318	-0.91981	0.030609	1.1756	-0.76478
274.3		0.02096	-0.89453	-1.1543	-0.078975	-1.1101	-0.50849	0.21794	0.7552	0.1865
275.6		0.18326	-0.32985	-1.2621	-0.054048	-0.8919	-1.1638	0.56766	0.49881	-0.34838
276.9		0.3397	-0.94028	-1.1061	0.71393	-0.38778	-0.17262	0.32514	0.10974	0.0063336
278.2		0.79489	-0.49061	-0.10366	0.78608	0.12139	-0.14457	0.36653	-0.46698	0.68916
279.5		1.0278	-0.7068	0.31305	0.069011	0.23836	-0.87686	0.040343	0.00063418	0.74316
280.8		0.85476	-0.78378	0.019493	-0.52673	0.25274	0.20338	0.65984	-0.35067	-0.029505
282.1		0.0086465	0.10622	-0.092411	0.97885	0.35842	0.95663	0.7129	-0.63652	-0.83419
283.4		-0.0269	0.10817	0.24396	-0.063568	0.61017	1.0471	0.088963	-0.3831	-0.21769
284.7		-0.98083	0.22192	-0.15163	1.1104	0.59085	-0.53781	1.0274	-1.0629	-0.341
286		-0.81034	0.84517	0.24607	0.12286	0.25478	0.39251	0.33003	-0.15999	-0.28484
287.3		-1.4799	0.73469	0.49853	0.66053	0.77084	0.52493	0.16778	-0.66642	-0.0747
288.6		-1.4103	0.41827	1.3685	-0.12576	0.55303	0.85475	1.4356	-1.4157	0.1889
289.9		-0.83953	-0.92064	-0.19226	1.1157	0.39847	-0.061512	0.78619	-0.13577	-0.13132
291.2		-0.23035	-0.76438	-0.32364	0.38205	-0.45753	-0.32132	0.578	-0.09017	-0.47868
292.5		-0.55118	0.55772	0.36433	-0.5603	-0.36067	-0.65496	1.0011	-0.23133	-0.86409
293.8		-0.85701	0.29039	-1.301	1.2314	-0.51629	1.0653	0.2761	-0.0051871	-1.0821
295.1		-0.19091	-0.46456	-0.75796	-0.2332	-0.26524	-0.31162	0.089662	0.36911	-1.7874
296.4		-0.078356	0.42668	-0.42499	-1.005	-0.59083	-0.74287	0.38831	0.28104	-0.25633
297.7		-0.31302	-0.13951	-0.51135	-0.61839	-0.75778	-1.972	0.18201	0.38639	-0.12472
299		0.81425	-0.93006	-0.28062	-0.45155	-1.048	-1.2025	-0.086905	1.2623	0.16083
300.3		0.37272	-1.6293	-2.2196	1.7147	-1.4466	-2.1109	0.21047	1.3453	0.83438
301.6		-0.10042	-0.63975	0.0014994	0.84901	-1.0706	-1.1364	0.76236	0.86586	0.047194
302.9		-0.17081	-1.4107	-0.69113	0.20499	-1.1332	-0.95118	0.85082	0.70839	-0.57947
304.2		-0.081498	-1.1383	-1.0632	-0.8022	-1.6169	-1.2103	1.0778	0.9588	-1.2389
305.5		0.57609	-0.37254	-0.24435	-0.26361	0.23458	-0.1308	1.0075	-0.65051	-0.77698
306.8		-0.44123	-0.097954	-0.18989	-0.10881	-0.98161	-0.21977	0.7776	0.435	-0.29194
308.1		-0.84133	0.45165	-1.9785	-0.039993	-1.1782	-0.50899	0.93508	0.1935	-0.60066
309.4		-0.10354	0.49597	-0.8876	-0.97438	-0.38378	0.0032825	0.19983	0.66628	-0.76817
310.7		-1.0588	1.0122	-0.32436	-0.25631	-0.6035	-1.4614	-0.078008	0.67982	-0.58787
312		-0.64401	0.97144	-0.62546	0.31426	-0.84284	0.28985	-0.20554	0.79783	-1.5645
313.3		-0.5545	0.70016	-0.75697	-0.12798	-0.28451	-0.053294	-0.84244	0.79893	-0.49597
314.6		-0.65426	-0.62844	0.72463	0.52497	-0.65918	1.0121	-0.02137	0.80651	-1.415
315.9		-1.7113	0.28397	0.30435	0.65956	-0.1411	0.26845	-0.51901	0.51011	-0.14659
317.2		-1.2724	-0.66474	0.55262	-0.27244	-0.28089	-0.31226	-0.27341	0.36315	-0.018713
318.5		-0.76795	-0.44404	-0.44348	0.73985	-0.53252	-0.069952	-0.67253	0.24561	0.54767
319.8		0.19521	-0.66624	-0.29389	-1.0849	-0.80997	-0.45072	-0.49647	0.32831	0.11253
321.1		0.37364	0.054145	0.24849	-1.5103	-1.0782	-0.15461	-0.26827	0.91828	-0.69079
322.4		0.6893	0.10609	-0.54808	-0.57707	-0.85172	-0.49814	-0.63337	1.1149	-0.040658
323.7		0.78935	-0.88416	-0.096388	-0.21577	-0.7011	-0.63092	-0.4492	1.253	-0.029698
325		0.72828	-0.17576	-0.64123	0.46003	-0.58428	0.1548	-0.62091	0.9682	0.10431
326.3		0.53291	0.51771	-0.89022	0.11499	-0.28017	0.015407	-0.039071	0.72998	-0.18287
327.6		0.96881	0.28939	-1.1885	0.078276	0.1604	-0.31267	-0.015397	0.54006	0.59837
328.9		0.97169	-0.0054543	0.40092	-0.99762	0.11175	0.7966	-0.39037	-0.2348	0.55638
330.2		0.51947	0.70643	0.60323	-0.020272	0.82962	0.16379	-0.41771	-0.59657	0.36113
331.5		0.71172	-0.92437	-0.035389	0.46282	0.45306	0.27353	1.0226	-0.69402	0.17961
332.8		1.0433	-0.30673	1.7544	-1.3126	0.29332	0.077812	0.98183	-0.75508	-0.33257
334.1		-0.027394	0.53165	1.4445	-0.72675	1.5007	-0.38361	0.2122	-1.303	-0.26216
335.4		0.59508	-0.092972	0.12103	0.94091	1.0881	0.25927	0.85846	-1.1166	-0.69297
336.7		1.1811	-1.3159	-1.3834	0.30912	0.67891	0.22401	0.64253	-1.013	1.0744
338		1.5792	-1.9203	-1.1714	1.0596	0.0059466	0.00022844	0.69559	-0.24113	0.063796
339.3		0.15274	-0.2351	-1.5799	1.5412	-0.21851	0.14884	0.47927	-0.040316	-0.047632
340.6		0.635	0.026454	0.56346	-0.57593	-0.092948	-0.63527	-0.734	0.42596	0.93139
341.9		-0.71717	0.19735	0.32727	0.85916	-0.037079	0.79604	-1.0503	0.8434	-0.1384
343.2		0.22705	0.91132	1.464	-1.7425	0.37162	-0.15856	-0.43885	-0.04565	0.46059
344.5		0.28293	0.31203	0.038807	0.0067921	0.12043	0.19488	-0.74071	0.083248	0.44062
345.8		0.67973	-1.9177	-0.12396	-0.1054	0.016196	-0.15016	-0.90635	0.054475	0.71714
347.1		0.21155	1.2956	0.065419	-0.33888	0.29127	0.836	-0.77246	-0.11925	0.69233
348.4		0.89574	-0.57361	0.483	0.013146	-0.23501	0.49757	-0.15405	0.46994	-0.024492
349.7		-0.26355	0.37522	0.47923	0.24065	-0.4907	-0.32294	0.016791	0.59983	0.013677
351		-0.25799	-0.33952	-1.3592	0.21844	-0.42957	-0.40923	0.2083	0.56927	-0.72895
352.3		0.23482	-1.2447	-0.59721	-0.51778	-0.77334	0.35805	0.21488	0.42864	-0.74169
353.6		-0.01156	-0.2977	-0.047121	-0.40173	-0.34562	0.6593	-0.31778	0.23615	-0.052165
354.9		-0.92369	0.81152	0.18023	-1.2647	-0.12438	0.66875	0.033925	0.011023	-0.19404
356.2		-0.75149	1.1061	0.96709	-0.24623	0.38685	1.0928	-1.148	0.16442	0.12418
357.5		-0.11361	1.817	1.188	-0.096058	0.23205	0.44341	-0.63086	0.10284	0.39618
358.8		-0.07462	0.36053	0.055405	-0.014221	0.5443	0.062587	-0.23849	-0.34545	-0.053607
360.1		-0.32398	0.6851	-0.27473	0.17912	0.23048	-0.43516	-0.053256	-0.21325	0.58363
361.4		0.35424	-0.41594	0.0045553	0.4203	0.26603	-0.10764	1.0016	-0.65081	0.085799
362.7		0.66204	-0.23274	-0.0022984	0.25159	0.45341	0.11009	-0.81065	-0.13512	0.64901
364		0.7647	-0.076324	1.1063	-0.5368	0.51088	0.7965	-0.088126	-0.29267	0.7743
365.3		-0.18312	0.49163	0.073086	0.30536	0.69434	-0.47108	0.98838	-0.83351	-0.29798
366.6		-0.18195	-0.2788	-0.59711	1.1762	0.73547	1.1026	0.15174	-0.85055	0.3594
367.9		-0.56663	1.4048	1.3562	0.52755	0.69467	0.61062	0.07713	-0.63976	0.21259
369.2		-0.32348	-0.53932	-0.09768	0.91756	0.77636	0.36622	-0.56322	-0.49905	0.66985
370.5		-1.8345	1.5687	0.84899	1.6435	1.249	0.58685	-0.062102	-1.153	0.59817
371.8		-2.1383	0.66101	1.0977	1.431	1.2626	1.2321	0.76045	-1.3707	-0.45653
373.1		-2.4579	0.63654	1.0736	0.25363	0.86199	1.4925	-0.13925	-0.71073	0.020031
374.4		-1.527	1.1673	-0.015503	1.0187	0.90279	1.0436	0.1583	-0.3137	-0.90411
375.7		-0.15557	0.71097	0.80859	0.35517	1.2259	0.68581	-1.2797	-0.4675	0.93153
377		0.10874	0.78172	0.58195	-0.44471	1.1111	0.48565	-0.50137	-1.0077	0.18696
378.3		0.44909	0.44557	0.0964	-0.19492	0.11748	0.43094	0.26121	0.067866	-0.88965
379.6		0.2507	-0.28436	0.49219	-0.42982	-0.13282	-0.22611	0.39305	0.1975	-0.49332
380.9		0.70007	0.016752	-1.1624	0.32308	0.27296	0.17249	-0.031417	-0.5076	0.42978
382.2		-0.46312	0.74684	0.21573	0.13542	0.36941	0.15601	0.008922	-0.40435	-0.44744
383.5		-1.0321	-0.14891	0.28691	-0.079883	0.015244	0.51837	0.80169	-0.12854	-1.1273
384.8		-1.0296	0.62107	0.0048177	0.77274	0.72577	0.49412	0.29417	-0.89616	0.4173
386.1		-0.19097	0.022527	1.8442	0.15905	1.0233	1.3015	0.1854	-1.2348	0.53326
387.4		-0.24909	0.93667	-0.040708	1.0813	0.86564	0.62681	-1.1616	-0.052966	0.27286
388.7		0.24427	0.63344	0.6391	0.12611	0.53074	0.47173	-1.1018	0.14333	0.99379
390		0.81491	-0.12242	-0.067007	-0.41645	0.32839	0.64243	-0.98888	0.4591	0.024559
391.3		0.98878	0.40479	0.55511	-1.4651	0.06295	1.0404	-0.99591	1.0151	-0.31226
392.6		0.81799	-0.60603	-0.54066	0.10468	-0.61427	-0.72296	-0.13392	0.52966	0.34704
393.9		1.7549	-1.4709	0.13917	-0.9871	-0.69194	-0.59746	-0.66482	0.83065	1.8518
395.2		1.2577	-0.076521	-0.83231	0.1162	-0.15969	-0.33954	-0.65879	0.12268	0.86042
396.5		1.1674	0.77536	0.99859	-0.084514	0.036756	0.42314	0.46209	-0.22586	0.38225
397.8		0.51488	-1.114	-0.15833	0.23524	0.45833	-0.61766	0.69779	-0.64556	0.27032
399.1		0.43025	-1.366	0.36424	1.5428	0.20146	-0.18831	0.51283	-0.51241	1.0251
400.4		0.38991	-1.0056	-0.13752	0.29028	0.30758	-0.057851	0.96057	-0.67481	0.85461
401.7		-0.89902	0.43305	0.60254	-0.60449	-0.14148	0.12394	0.67834	-0.25965	-0.42151
403		0.057689	0.25742	-0.24704	1.1655	1.7642	0.83548	0.72181	-1.5924	1.1275
404.3		0.6213	-0.44667	0.18801	0.95919	1.8383	2.7762	0.026628	-1.8723	-0.26642
405.6		1.1128	0.30178	0.050611	0.84017	1.7031	0.81081	0.47358	-1.2863	-0.2696
406.9		0.26074	0.31083	-0.030208	0.65707	1.3981	1.691	-0.0089405	-1.2567	-0.24833
408.2		0.85742	0.74859	0.53684	0.063731	1.0869	1.1024	0.018651	-1.0917	0.28187
409.5		0.76412	0.60922	2.0978	-1.0852	0.60009	0.67721	0.17059	-0.55512	0.35708
410.8		-0.87268	1.7937	0.38953	0.31168	0.41632	0.97589	0.21478	-0.34654	0.21823
412.1		-0.73978	0.44621	0.84366	-1.0413	0.19402	0.3015	0.10439	-0.67492	0.1155
413.4		-0.068163	-1.7501	1.1082	0.65568	0.3062	-0.53909	0.38875	-0.018809	-1.2472
414.7		-0.37121	0.59939	-1.1291	0.46753	0.11125	-0.89225	0.2458	-0.014255	1.5085
416		0.33328	-0.30903	-1.6222	0.49541	-0.64952	-0.3215	0.22972	-0.0010094	0.24115
417.3		0.8934	-1.6373	0.44569	-1.9794	-0.31888	-1.9735	-0.059397	0.44869	-0.67852
418.6		0.20063	0.20038	-0.33004	0.088999	-0.62056	-0.10824	0.058158	0.48632	0.14393
419.9		1.291	-0.82521	-0.84513	0.74339	-0.61883	-0.041137	0.18281	0.77889	-0.052825
421.2		0.18561	0.12964	0.35923	0.065239	-0.73367	-0.57746	0.43479	-0.13722	-0.18403
422.5		0.36776	-0.55357	0.75946	0.00044597	-1.0442	-0.55501	0.734	0.19648	0.064761
423.8		0.36693	-0.10628	-0.074787	0.009238	-1.2012	-1.0585	0.90761	1.0123	-0.54107
425.1		-0.34372	-0.39946	-0.64321	-1.3086	-1.4902	-1.2422	1.0121	0.96355	-1.0933
426.4		-0.30988	-0.58053	-1.3048	0.1152	-1.1708	0.50474	0.65127	0.63395	-1.0448
427.7		-0.33175	-0.46675	0.12688	-1.0947	-0.56054	-1.2593	0.4454	0.36429	-0.18385
429		0.35026	-1.0669	-1.2312	-0.91615	-0.31559	-0.18555	0.074139	0.16023	-0.74655
430.3		0.39675	-1.4309	-1.0342	-0.52609	-0.7977	-0.10863	-0.71047	0.99673	-0.09516
431.6		0.67557	-0.21716	-0.24777	-0.33966	-1.2434	-0.29366	-0.3276	1.3892	-0.59396
432.9		-0.39573	0.40796	-0.05296	0.19749	0.10147	0.30769	0.16364	-0.10935	-0.2328
434.2		-1.1416	0.89321	0.068424	-0.6504	-0.75335	0.14358	-1.3839	1.344	-0.68834
435.5		1.5628	-0.9792	-0.20684	-0.49838	-0.071063	-0.0064168	-1.007	0.53556	1.3181
436.8		1.3501	-0.17115	-0.37164	-1.0452	-0.10163	-0.63285	-0.55871	0.36122	0.4624
438.1		1.9926	-0.87779	-0.2551	0.71297	-0.24454	-1.1719	0.82016	-0.31157	-0.6232
439.4		1.7076	0.051862	-1.532	0.011103	-0.47799	-0.66677	0.43545	0.43483	-0.57927
440.7		1.3214	-1.6836	-0.13303	-0.66199	-0.26194	0.34121	-0.17425	0.19799	-0.64806
442		0.13328	-0.50831	-0.94622	-0.074316	-0.3666	-0.033016	0.78253	0.081886	-1.6866
443.3		0.12738	0.81522	0.13606	-0.96131	-0.029622	-0.34055	1.3164	-0.7029	-0.23772
444.6		0.88705	-1.7819	-0.29837	0.35785	0.024311	-0.30515	0.95375	-0.77199	-0.54084
445.9		0.10277	-0.092244	0.53793	-1.3301	0.033158	-0.25793	0.071276	0.16727	-0.34835
447.2		0.28813	1.2718	-0.14975	-0.23692	0.32328	0.10326	0.18524	-0.071084	0.4645
448.5		0.31799	0.14197	-0.25326	-0.12238	-0.014843	-0.76398	-0.054479	0.37167	-0.49212
449.8		0.47385	0.68231	1.4135	-0.68097	0.8405	-0.33598	-0.16301	-0.42642	-0.17859
451.1		0.23593	-0.56586	0.25401	0.45968	0.85415	1.5164	-0.13324	-0.85863	0.90906
452.4		0.1373	0.5916	0.00081035	-0.32168	0.53792	1.1602	-0.084313	-0.19118	0.81172
453.7		0.16016	0.28174	0.38073	0.94434	0.79487	1.9005	-0.15628	-0.81787	-0.6745
455		-0.07375	-0.025566	-0.38724	0.17978	0.80642	0.29701	-0.04699	-0.54513	0.48011
456.3		-0.78463	0.2523	0.82758	0.3822	0.65251	0.6195	0.33201	-0.61036	0.3883
457.6		-1.1487	0.47234	0.58003	0.88699	0.24823	0.7505	1.0056	-0.30416	-0.24727
458.9		-0.96018	0.54567	0.14485	-0.28881	0.082091	0.19206	0.63091	-0.075848	-0.60012
460.2		-0.87517	0.0071489	-0.29911	-0.57264	-0.12464	0.31931	0.37863	-0.031476	-0.37887
461.5		-1.4651	0.95888	0.063958	0.58086	-0.086341	-0.18349	-0.019985	0.092966	-0.35952
462.8		-0.8813	0.62563	0.54793	0.066058	0.00037237	-0.15708	-0.32806	-0.13275	0.44342
464.1		-0.45278	0.59859	0.55514	0.046347	0.081675	0.57335	-0.89742	0.16329	0.3393
465.4		-0.66788	0.096765	0.84485	0.5468	0.79289	0.88524	0.19887	-0.6899	0.032083
466.7		-0.9441	1.4828	0.51677	1.46	1.0379	0.89987	-0.45865	-0.70332	0.7508
468		-0.88592	0.74445	0.59185	1.278	1.3362	1.248	-0.096693	-0.80632	0.75227
469.3		-0.2101	1.0711	1.3293	1.5548	1.4595	2.0148	-0.2148	-1.3418	1.6472
470.6		0.0182	0.71493	1.1683	1.3555	1.5491	1.1366	0.15364	-1.0242	1.3958
471.9		0.43047	-0.034252	1.2468	-0.043327	1.1679	1.0223	0.077343	-1.1343	0.16423
473.2		-0.24598	0.60075	0.84738	0.19514	0.71837	0.6459	-0.69959	-0.5038	0.037025
474.5		0.61543	0.63472	0.47746	-2.1796	0.44679	0.53229	-0.72113	0.31307	-0.058511
475.8		-0.083823	0.09242	0.46837	0.0038986	0.92321	0.65779	-1.1377	-0.41795	0.44203
477.1		-0.0058119	0.51656	-1.031	2.2959	1.6481	1.3252	-0.22537	-0.69687	0.708
478.4		0.37723	0.5904	1.9437	-0.082814	1.3946	0.00052698	0.030225	-1.3762	0.80434
479.7		0.41193	-0.80215	0.81518	1.1377	0.86988	0.182	-0.30462	-0.71914	1.0711
481		1.0245	-1.1194	1.2444	1.0341	0.95829	0.80596	-0.78968	-1.1583	1.9805
482.3		0.30362	-0.16038	-0.69123	1.9485	0.29765	0.076654	-1.2028	0.20956	1.6616
483.6		0.41145	0.38761	1.099	-0.18396	0.74708	0.58079	-0.87119	-0.65063	0.86251
484.9		1.1797	-1.9267	-0.30022	0.39585	0.28592	-0.17135	-0.48054	0.13052	1.535
486.2		0.49103	-0.55174	-0.73772	0.267	-0.10958	0.33888	-0.18576	-0.023006	0.35281
487.5		0.3924	-0.13428	0.6088	-0.32641	0.32021	0.55077	0.41866	-0.077849	-0.36594
488.8		0.30261	-0.43108	0.37804	-0.85354	0.24677	-0.84395	0.57894	0.32893	0.33836
490.1		0.099608	0.81188	0.40672	0.82411	0.41341	0.16571	0.6213	-0.88516	0.37447
491.4		0.12622	0.024984	0.49556	0.13785	0.8479	0.39226	0.59849	-1.2382	-0.26282
492.7		-0.061306	0.63591	0.42831	0.36584	0.29578	-0.17681	1.2983	-0.81072	0.0037491
494		-0.58844	-0.27414	-1.3143	1.9693	-0.48187	-0.45304	0.53777	-0.45113	-0.15413
495.3		-0.63206	-0.84482	-0.39145	0.36055	-0.57733	0.18104	0.49725	-0.21882	-0.36284
496.6		-0.73112	0.75688	-0.017589	0.24991	0.52361	0.74405	-0.31858	-0.30043	-0.17888
497.9		-1.8928	0.60109	0.79666	1.7306	1.2086	1.4132	0.07746	-1.1785	-0.22002
499.2		-0.65417	1.6224	1.1806	0.33395	1.2279	0.6155	-0.085299	-0.97504	0.26795
500.5		-0.029816	1.2575	0.2468	1.2902	1.3319	1.4213	-0.97117	-0.81137	1.1698
501.8		0.2471	1.24	0.2648	1.8846	1.4872	1.2978	-0.06951	-1.4504	1.0775
503.1		0.18321	1.7132	1.1165	0.15448	1.3668	1.6964	-0.30226	-0.34754	0.7183
504.4		0.93676	-0.57417	1.5911	-0.27494	1.1332	0.72598	0.31924	-0.83298	1.0345
505.7		1.14	-0.87766	1.5606	-0.2781	0.93029	0.6557	-0.025762	-0.83139	0.9615
507		0.84734	-0.56553	0.69538	-0.26449	0.67834	-0.015582	-0.0038863	-0.53915	0.41381
508.3		0.38269	-0.04008	-0.027864	-1.2675	0.1272	0.21923	-0.44666	-0.39359	0.47635
509.6		-0.27429	0.48871	0.14105	-1.6257	-0.11187	0.55555	-0.037446	-0.31897	-1.6527
510.9		-0.41589	0.3937	-0.24808	-0.18889	-0.44602	-0.043794	-0.27377	0.71207	-0.71635
512.2		-0.16399	1.2275	0.33021	-0.42832	0.56281	0.83654	-1.4332	0.10507	0.92106
513.5		0.12006	1.2873	0.54043	0.78723	0.34508	0.25454	-0.74166	-0.21254	0.17574
514.8		0.2269	1.3347	1.1628	-0.91589	0.051467	0.61275	-0.97843	0.47294	-0.23357
516.1		0.25929	0.12532	0.84509	-1.0866	-0.36957	0.31848	-1.6513	0.81292	0.084238
517.4		-0.1008	0.51306	0.86486	-1.7886	-0.70617	0.13619	-2.1475	1.59	-0.15683
518.7		-0.53924	-0.10105	-0.84231	-0.76337	-1.1638	-0.19714	-1.6412	1.8607	-0.33427
520		-0.67162	1.0548	-0.55319	-0.30552	-0.99023	-0.45697	-1.194	1.4863	-0.22581
521.3		-0.87429	0.93374	-0.65266	-0.19664	-0.93166	-0.62246	-1.1102	1.8086	-0.63355
522.6		-0.84009	-0.35479	-0.65897	-0.90365	-0.69006	-0.27502	-0.78909	1.3048	-1.6601
523.9		-0.67189	0.25356	-0.043889	-0.27255	-0.30048	-0.38846	-0.64979	0.67253	-1.0963
525.2		-0.29826	0.7025	-0.45537	-0.40164	-0.49883	0.13909	-1.2819	1.1435	0.11518
526.5		-0.63537	1.2106	0.67715	-0.2718	0.14758	1.3616	-1.6339	0.54739	0.13067
527.8		-0.7127	-0.10935	1.0754	-0.146	0.91772	0.82455	-0.90243	-0.93505	-0.41248
529.1		-0.7689	0.87311	1.1609	-0.35257	1.0532	1.4344	-0.81018	-0.25344	0.17328
530.4		0.86222	-1.0928	1.0273	0.11644	1.5112	0.49358	-0.54974	-0.81399	0.5397
531.7		0.44716	-0.28275	-0.45085	1.6679	1.3534	1.5797	-1.0554	-0.58034	1.9577
533		1.1306	0.063081	1.193	-0.18235	0.96525	0.64924	-0.0096036	-1.1271	1.0948
534.3		1.3314	-0.25671	0.13342	0.46954	1.136	0.5513	-0.64954	-0.35864	1.1234
535.6		1.4868	-0.10258	0.76737	-1.0629	0.43417	0.19611	-0.42373	-0.52948	0.60954
536.9		1.0133	-0.36203	1.181	-1.0821	0.27349	-0.092946	-0.6066	0.12754	1.3271
538.2		0.96705	-0.33991	-1.0706	0.065592	-0.010517	0.36557	-0.32726	0.0087089	1.0702
539.5		0.59918	-0.64268	0.90333	0.97205	-0.16789	0.1293	0.037416	-0.20714	0.21693
540.8		1.0094	-0.77791	0.23278	-0.15313	-0.46233	-0.78833	-0.71674	0.63833	1.4531
542.1		0.35431	-0.5212	-0.079031	-0.67547	-0.67869	-0.64077	-0.027683	0.647	0.36976
543.4		0.38814	-0.81866	-0.26918	0.41636	-0.94556	-1.2343	-0.17645	1.0922	0.56338
544.7		-0.32849	0.85941	-0.32247	0.72287	-0.84903	-0.66815	-0.33534	1.127	0.17147
546		-0.20641	0.37858	-0.61305	0.82375	-0.75042	-0.48149	-0.31981	0.8929	0.16765
547.3		-0.72482	0.79772	-0.73181	-0.12729	-0.5891	-0.47947	-0.86616	0.22667	0.25664
548.6		-0.36051	0.15865	0.98675	-0.28725	-0.17928	-0.06361	0.075291	-0.31626	-0.0049343
549.9		-1.185	1.1613	-0.084346	0.78362	0.062645	0.71239	0.24357	-0.17899	0.05416
551.2		-0.31682	0.29776	0.76181	0.0032599	0.0061607	0.4673	-0.65574	0.099538	0.34834
552.5		1.6824	-1.5234	0.91885	-1.1505	0.3832	0.041139	-0.012799	-0.23116	0.95781
553.8		-0.016905	-0.26686	0.91962	-0.22837	-0.068971	-0.75026	1.2844	-0.54296	-0.1985
555.1		-1.095	0.0019523	-0.74112	0.55595	0.14673	0.11468	1.1464	-0.99198	-0.534
556.4		-0.18118	0.3834	0.96802	0.45354	0.36816	-0.46142	0.7679	-0.5008	-0.072581
557.7		-0.75902	0.81044	-0.64908	0.94544	-0.1992	-1.0058	-0.21268	0.80822	0.48318
559		-0.88327	0.90841	-2.2685	1.6509	-0.43075	-0.84016	-0.041262	0.54503	0.10911
560.3		-0.70631	0.87951	-0.42125	0.74238	-0.36462	-0.24152	0.045623	0.19901	-0.36725
561.6		-0.15194	0.25377	-0.082024	0.44797	-0.28814	-0.10496	-0.24376	0.23472	-0.74264
562.9		0.3299	-0.17596	-0.098948	-1.0344	-0.22378	0.12416	-0.41532	0.18491	-0.44229
564.2		-0.080977	-1.14	0.16577	-0.86264	-0.18021	0.5451	-0.48292	0.19615	-0.35188
565.5		0.1776	-0.46301	0.19879	-1.4659	-0.30873	0.10803	-0.61651	0.49326	0.11587
566.8		0.27811	-0.14275	0.23597	-0.3531	-0.17207	0.34858	-0.77141	0.39687	-0.33897
568.1		0.0040828	-0.19572	0.53893	-0.70784	-0.39928	0.25228	-0.647	0.55014	-0.6152
569.4		0.33371	-0.53208	0.17465	-0.79764	-0.32209	0.35666	-0.25068	0.46603	0.064202
570.7		-0.2047	-0.23992	1.1562	-0.38731	-0.14025	0.61325	-0.39386	0.5574	0.58768
572		-0.64627	0.51439	1.2227	0.659	0.22892	0.29627	-0.31748	-0.18308	0.25916
573.3		-1.5302	1.451	-0.20294	0.66525	0.40348	0.31843	-0.15091	-0.62282	1.012
574.6		-1.0363	0.37131	0.7538	0.6165	0.69746	0.41915	0.093141	-0.64744	0.94068
575.9		-1.2906	-0.047376	-0.29289	2.1704	0.71406	-0.28686	0.21568	-1.0026	-0.082813
577.2		-0.92115	0.73601	0.87123	0.78677	0.88135	-0.53187	0.15792	-0.99663	0.57442
578.5		-0.066503	-0.56892	1.2728	-0.30581	1.3998	-0.45344	0.21319	-1.0534	0.57171
579.8		-0.52591	1.3433	0.50974	1.3698	1.0166	0.34527	0.61063	-0.96155	0.060001
581.1		-0.18446	0.64905	0.3004	1.2456	1.1772	0.34529	0.75615	-1.6042	0.80066
582.4		0.52298	-0.56617	0.85752	0.7236	0.97484	1.4285	0.66596	-1.2386	0.24612
583.7		0.63568	-0.60874	0.24948	-0.29937	1.4228	1.2641	1.149	-1.2204	-0.082559
585		0.56318	-0.31246	0.81057	0.73176	1.0863	1.2345	0.95077	-1.4825	0.57823
586.3		0.60764	0.01056	0.41126	0.11741	0.64435	0.35767	-0.08999	-0.4988	0.60382
587.6		-0.77692	0.60069	0.17444	-0.014708	-0.023794	0.23673	-0.78877	0.42599	-0.14447
588.9		0.49788	0.29826	-0.049555	-0.66174	0.18559	0.20665	0.20306	-0.26494	-0.66778
590.2		-0.22202	-0.30978	-0.3583	0.95853	0.29105	-0.12526	0.10292	-0.22867	0.022775
591.5		-1.2243	0.85623	-0.65539	-0.53277	0.4171	-0.1681	0.44002	-0.43846	-0.8694
592.8		-1.2668	0.33441	0.2182	-0.39299	-0.30025	-0.40703	0.85048	-0.093096	-1.4349
594.1		-1.106	-0.059883	0.32766	-0.018125	-0.99388	0.012986	0.56444	0.60522	-1.1706
595.4		-1.1342	0.56386	-0.95151	1.0175	-1.0475	-0.0047478	0.67071	0.72807	-1.3175
596.7		-1.0592	0.40344	-0.4983	0.60594	-1.1091	-0.28211	0.28876	0.61796	-1.3329
598		-0.64149	-0.26116	0.03131	-0.62598	-0.9328	-0.87482	-0.0098879	0.2688	0.087424
599.3		-0.47074	-0.3724	0.056334	-0.8743	-0.62113	-0.96246	-0.48911	1.0723	-0.11766
600.6		-0.5775	1.0032	-0.59633	-2.0136	-0.33533	-0.22006	-0.79682	0.91707	-0.17787
601.9		-0.2014	-0.15331	-0.18537	0.17937	-0.016854	0.083732	-0.97522	0.49139	-0.3479
603.2		0.41691	0.87317	0.56372	0.1029	0.19188	0.90122	-1.2419	0.66209	0.40499
604.5		0.25034	0.41851	1.6183	-1.3325	0.061949	-0.040622	-0.77099	0.11009	0.95189
605.8		0.29695	-0.69105	-0.4499	0.42978	0.34794	-0.14926	-0.85228	0.22641	0.49539
607.1		-0.071642	0.29093	-0.015611	0.76305	1.4127	0.95167	-0.43093	-0.98748	0.70717
608.4		-0.1121	1.4843	0.43964	1.4175	1.0893	0.95218	0.40557	-1.4984	0.92982
609.7		0.11742	1.0399	0.82288	0.043191	1.0978	0.06023	0.92059	-1.3495	0.51868
611		0.27474	-0.36955	1.0041	-0.045606	0.73941	-0.79372	1.292	-0.80919	0.10567
612.3		-0.42344	-0.82612	1.3168	0.66511	0.28847	-0.76829	1.5159	-0.65144	-0.12049
613.6		0.32385	-1.3296	-0.19015	-0.67237	-0.041307	-0.22926	0.96462	-0.65025	-0.7322
614.9		0.15357	-0.92274	-1.0133	0.34449	-0.74483	-0.96795	0.83908	-0.07657	-1.2401
616.2		0.095267	0.35817	-0.55697	-0.68659	-0.90143	-0.18082	0.6768	0.10627	-0.45538
617.5		0.067415	-0.50693	-1.1511	0.29751	-0.6836	-1.0961	0.26694	0.43329	-0.68085
618.8		-0.74977	0.43413	-0.33765	-0.1782	-0.75462	-0.091729	0.42409	0.0060731	0.28513
620.1		0.062942	-0.7042	-0.69657	-1.2554	-0.58418	-0.1994	1.0142	0.29177	-0.62407
621.4		-0.39818	-0.718	-1.4975	0.18123	-1.0131	-1.4526	0.97541	0.67641	-0.7508
622.7		-0.29883	-0.60046	0.33724	-0.7219	-1.1397	-1.3755	0.978	0.35608	-1.2578
624		0.50941	-1.3096	-0.45311	-1.0907	-1.1611	-1.6801	1.1019	1.011	-1.0156
625.3		0.62525	-0.85112	0.25658	-1.7518	-1.1196	-0.58204	0.82888	0.85386	0.12636
626.6		1.225	-0.87691	-0.391	-0.96884	-0.93427	-0.65747	0.48775	0.82866	-0.13727
627.9		0.80013	-0.19997	-0.67554	0.15619	-0.83468	-0.54805	0.85967	0.32346	-0.86534
629.2		0.39979	-0.96977	-2.4559	-0.028245	-0.34639	-0.2261	0.68421	-0.066065	-1.1974
630.5		0.33216	-0.79796	-0.055517	-0.38385	-0.33278	-0.34055	0.8927	-0.38169	-0.3646
631.8		0.48159	-0.1229	0.095227	-0.88556	-0.47469	-0.173	1.0626	0.010169	-1.0166
633.1		-0.48171	1.8104	-0.88522	-1.4496	-0.62476	-0.55814	0.27189	0.12144	-0.46653
634.4		0.7205	-1.1749	-0.81093	-0.36456	-0.83393	-0.7669	0.35461	1.0024	-0.33992
635.7		0.0096558	-0.36386	-1.5786	-0.081765	-0.8818	-0.59368	-0.057346	0.86659	-0.59388
637		0.91228	-0.42302	-0.35848	-0.67871	-0.66743	-0.69739	-0.28645	0.42337	-0.19592
638.3		-0.87076	-0.60181	-0.21811	0.11386	-0.54161	-1.4657	0.049808	0.31635	-0.15416
639.6		-0.33977	0.0092901	-0.31692	1.1478	0.093248	-0.54751	-0.27802	0.32475	0.94866
640.9		-0.80284	0.85525	-0.6567	2.2477	0.45141	0.49244	-0.32613	0.17629	0.19702
642.2		-0.38535	-0.58079	0.30955	-0.10453	0.41978	0.90129	-0.36406	-0.40309	0.0072712
643.5		-0.023011	0.31861	0.023665	0.86717	0.38025	-0.21508	-1.003	-0.34175	0.767
644.8		0.54063	0.21244	1.24	-0.95934	0.43312	-0.0022854	-1.2198	0.13331	1.0064
646.1		0.44715	-0.66573	1.4537	-0.36727	0.17777	-0.11071	-1.2515	-0.043102	0.99721
647.4		0.24546	0.17342	0.6878	0.11933	0.28999	0.05646	-1.4783	0.32284	1.7356
648.7		0.060263	0.47022	0.88366	-0.075125	0.061313	-0.12656	-1.6871	0.68745	1.9036
650		-0.40317	0.6316	0.26063	0.7054	-0.11743	0.41036	-1.4202	0.92389	0.96354

## Sheet: -0.75
x		y
		VNm	VNop	ANr	ANl	SMN	SMN2	DMN	DAN	ECN
1.3		0.32336	1.0583	1.2904	2.0013	0.077217	0.2939	0.16767	-0.38364	1.1677
2.6		0.33144	0.37275	0.97901	1.0297	0.10917	0.25653	0.2962	-0.54234	0.49102
3.9		0.24718	-0.29306	1.341	0.2744	-0.31771	0.28961	-0.17144	-0.74005	0.64042
5.2		0.067848	-0.31764	1.0474	0.66856	-0.68283	0.33516	-0.16571	-0.72213	0.23242
6.5		-0.13198	-0.1233	0.95435	0.51749	-0.98213	0.42171	-0.11411	-0.93363	0.44068
7.8		-0.17959	-0.24585	0.49185	0.1397	-1.091	0.58066	-0.040855	-0.92093	0.043509
9.1		-0.14392	-0.18949	0.68493	0.23269	-1.3782	0.76196	-0.07762	-0.86363	0.19643
10.4		-0.62593	-0.068588	0.62072	0.10017	-1.1815	0.74023	0.22169	-0.7695	-0.14275
11.7		-0.85228	-0.67799	1.364	0.27974	-1.1483	0.56098	0.1936	-0.67478	0.022585
13		-0.72152	-1.2419	0.68617	0.13824	-1.1276	0.62619	0.33115	-0.5345	-0.11205
14.3		-0.34098	-0.68688	-0.68179	-0.46496	-0.77603	0.5631	0.58348	-0.67584	-0.15043
15.6		-0.97316	0.28663	0.21598	-0.041138	-0.74665	0.35443	-0.036231	-0.33672	0.2016
16.9		-0.7574	-0.2453	-0.10905	0.27302	-0.56275	0.59871	0.3216	-0.28821	-0.2733
18.2		0.15579	-0.5283	0.18815	0.57397	-0.324	0.64412	0.50289	-0.098913	-0.42113
19.5		0.12147	0.047507	0.34487	0.52445	0.097112	0.62217	0.30956	0.36983	-0.71643
20.8		0.29794	0.087749	1.0909	0.51975	0.64359	0.28854	0.54483	0.23399	-0.3745
22.1		0.3114	0.57597	1.0297	-0.35898	0.92973	0.05902	0.067203	0.56522	-1.2728
23.4		0.39529	-0.36415	-0.80632	-0.29056	1.3006	-0.12025	0.3081	0.28126	-0.88278
24.7		0.47875	-0.31282	-0.27249	0.13954	1.2428	-0.15878	-0.75066	0.75832	-0.42467
26		0.5613	-0.34135	0.16311	-0.69169	0.89525	-0.51128	-0.25917	0.84805	-0.99202
27.3		0.44128	-0.070502	-0.052774	-0.11973	0.52857	-0.56655	-0.79398	0.40754	-0.59632
28.6		0.62268	-0.66703	-0.41795	-0.34666	0.3145	-0.76527	-0.87469	0.60773	-0.33814
29.9		0.30309	0.21152	0.14056	-0.65728	0.18328	-0.81311	-0.86512	0.57812	-0.34903
31.2		0.76509	-0.41383	-0.24147	-0.12278	0.29553	-1.1737	-0.87893	0.75471	-0.29272
32.5		0.40426	0.1115	-0.58789	-0.36834	0.33222	-1.0431	-0.58222	0.8385	-0.21166
33.8		0.69496	-0.54053	-0.023836	-0.14626	0.2272	-1.202	-0.56403	1.0159	0.12425
35.1		0.49216	-0.56349	-0.21836	0.16816	0.24719	-1.2533	-0.70152	0.99044	-0.018781
36.4		0.42942	0.34298	-0.53558	0.95347	0.20353	-1.3735	-0.77024	1.2247	-0.2892
37.7		0.066596	1.465	0.068534	0.3613	0.0011904	-1.2874	-0.70411	1.0321	-0.57039
39		-0.1042	0.69618	-0.47474	0.52745	-0.19605	-1.3021	-0.62601	1.065	-0.2874
40.3		-0.46278	0.18873	-0.31864	-0.10211	-0.26184	-1.2005	-0.96826	0.99891	-0.77294
41.6		-0.35647	0.56497	0.017747	0.22601	0.41165	-0.058772	0.12847	0.75749	0.4281
42.9		0.12333	0.12737	-0.87303	-0.36674	-0.33837	0.23601	-0.34409	0.1038	-0.49317
44.2		-0.057044	0.55496	-0.5783	-0.66957	0.58414	-0.40895	-0.34027	0.91716	0.68089
45.5		0.11718	0.37117	-2.8322	-1.2288	-0.17735	-0.54125	0.30665	0.71517	0.3279
46.8		0.12162	0.22288	-2.4866	-1.921	0.15286	-0.75984	0.83145	0.70695	0.75841
48.1		0.32633	-0.53167	-2.993	-1.9815	0.63991	-0.76946	1.4297	0.53662	0.88889
49.4		0.58316	-0.44504	-2.1653	-1.7861	0.51015	-0.6571	1.5517	0.3714	1.0959
50.7		0.38083	0.48642	-1.8623	-1.3394	0.30788	-0.33088	1.5391	0.37962	1.4312
52		0.42289	0.62667	-1.416	-1.371	0.70134	-0.29521	1.5949	0.23487	1.6643
53.3		0.36746	-0.10823	-1.4359	-1.8909	0.98752	0.14206	2.0185	-0.013991	1.5105
54.6		0.13818	0.89892	-1.3202	-1.2387	1.1043	0.39721	2.064	-0.14298	1.1453
55.9		-0.066292	0.091878	-1.7337	-1.4397	1.0071	0.52919	1.7765	-0.2045	1.4367
57.2		-0.21055	0.13101	-1.6095	-1.6473	0.75001	0.83501	1.33	-0.4365	1.2304
58.5		-0.47278	0.67262	-1.3039	-1.2194	0.38226	0.98363	1.4238	-0.50882	0.56175
59.8		-0.61912	0.089547	-0.98069	-0.85348	0.13265	1.106	0.89051	-0.72653	0.54866
61.1		-0.52	0.65185	-1.1681	-0.66431	-0.4564	1.2446	0.83839	-0.77853	0.0028751
62.4		-0.95594	0.11825	-0.16344	-1.021	-0.51944	1.279	0.24871	-0.77259	-0.48006
63.7		-0.78683	-0.72349	-1.0348	-0.48728	-0.81811	1.5393	-0.24849	-0.77264	-0.58951
65		-0.58328	-0.67355	-0.24307	-0.53426	-1.0975	1.7035	0.065734	-0.76962	-1.0877
66.3		-0.67842	-0.64674	-0.55207	-0.73516	-0.96376	1.3663	-0.014813	-0.47551	-1.4559
67.6		-0.69622	-1.08	-0.2622	-1.3858	-1.1428	1.2269	-0.46923	-0.29802	-1.2905
68.9		-0.56309	-0.79031	-0.78307	-0.82078	-1.1402	0.92981	-0.88397	-0.10766	-1.1376
70.2		-0.39215	0.06781	-0.1024	-0.96227	-0.7126	0.39617	-0.9543	-0.065814	-0.63003
71.5		-0.42802	0.43813	-0.35081	-0.54463	-0.35314	0.19315	-0.68368	0.023623	-0.16125
72.8		0.16007	-0.31305	-0.47757	-0.61628	0.12593	-0.014363	-0.81287	0.18188	0.34054
74.1		0.5782	-0.43743	-0.39279	0.10567	0.68301	-0.2902	-0.39907	0.13918	0.63734
75.4		0.39816	-0.53133	0.023005	0.14795	0.85546	-0.37399	-0.41069	0.25546	0.8826
76.7		0.64777	-0.55234	0.18714	0.56359	1.1547	-0.45756	-0.43622	0.1186	0.7813
78		1.0123	-0.27235	0.41473	0.61895	0.98877	-0.47401	0.067029	0.39228	0.46155
79.3		0.77072	0.82745	0.43726	0.88759	0.89844	-0.40828	-0.091013	0.34372	0.20126
80.6		0.47167	0.51637	0.069147	1.1688	0.97543	-0.55342	-0.10701	0.50003	-0.085086
81.9		0.18848	1.123	0.79088	1.117	0.53683	-0.18931	-0.11512	0.71221	-0.37139
83.2		0.16943	0.86054	1.5301	0.9947	0.56833	-0.26915	-0.54197	0.75661	-0.43577
84.5		0.025401	1.1992	1.3572	1.3023	0.36786	-0.15974	-0.54585	0.81398	-0.69693
85.8		-0.13629	0.473	1.1516	1.1348	0.20414	-0.14259	-0.65013	0.64797	-0.56042
87.1		0.02015	0.56756	1.7492	0.96428	0.37694	-0.31578	-0.70256	0.38792	-0.36319
88.4		0.058941	0.022846	1.5564	0.74416	0.40988	-0.37233	-0.5095	0.40224	-0.3264
89.7		0.18571	-0.57064	0.86333	0.41544	0.10867	-0.58	-0.53964	0.17399	-0.052824
91		0.58209	-0.98286	1.9175	0.77193	-0.27874	-0.42917	-0.69738	0.075566	0.59827
92.3		0.46305	-1.2745	1.9613	1.0895	-0.27916	-0.33678	-0.79502	-0.24831	0.71482
93.6		0.13541	-0.2484	1.3683	1.6784	-0.17547	-0.69764	0.23868	-0.47739	1.2118
94.9		-0.76026	-0.69035	1.7454	1.4475	-0.1279	-0.8326	-1.7416	-0.11202	0.097874
96.2		-0.26432	-0.013764	1.7984	2.1057	-0.55735	-0.26275	-1.4846	-0.29907	0.6092
97.5		0.20374	-1.2485	2.0718	0.62659	-1.128	0.08755	-0.68824	-0.39587	0.50592
98.8		0.67959	-0.95184	1.6614	1.0133	-1.3362	0.49798	-0.49735	-0.67338	0.2807
100.1		0.9532	-0.83609	1.3349	0.82704	-1.1233	0.45775	-0.83254	-0.66648	0.8807
101.4		0.55925	-0.63103	0.55096	0.72151	-0.80265	0.59776	-0.16189	-0.63578	0.7405
102.7		1.3094	-0.74289	0.7965	0.57785	-0.45502	0.52832	0.45315	-0.83334	0.85154
104		1.0102	-0.68979	0.51056	0.85478	0.0020668	0.18058	1.1008	-0.95243	0.84655
105.3		1.3106	-1.2434	-0.027782	0.74175	0.40335	-0.069889	1.0539	-0.5	1.0688
106.6		1.2575	-0.045845	-0.4433	1.2259	0.48629	0.085891	1.437	-0.43193	0.92873
107.9		1.2377	-0.18673	-0.13395	0.61388	0.56229	-0.13999	1.3592	-0.29019	0.82096
109.2		0.83802	0.18865	-0.27205	0.66718	0.65366	-0.18569	1.2598	-0.479	0.28531
110.5		0.78397	0.66556	-0.26946	0.36439	0.3448	0.034448	1.171	-0.4451	0.16876
111.8		0.59812	0.67501	0.56345	0.091364	0.19059	0.086064	0.73642	-0.49604	-0.093968
113.1		0.35498	0.78276	-0.46897	0.42839	0.0032913	0.0819	0.49525	-0.62521	-0.30987
114.4		-0.02891	1.1055	0.14125	0.27462	-0.18218	-0.062433	0.17982	-0.74394	-0.30548
115.7		-0.29627	1.1338	0.029231	0.19405	-0.34912	-0.16274	-0.32312	-0.85958	-0.30672
117		-0.57051	1.0256	-0.31201	0.28179	-0.44527	-0.31482	-0.83041	-1.0148	-0.22903
118.3		-0.65757	1.9408	-0.48754	-0.049857	-0.61461	-0.2905	-0.75481	-0.82081	-0.15934
119.6		-0.53886	0.72698	-0.0062908	-0.50346	-0.077269	-0.46215	-0.94955	-0.82604	-0.01538
120.9		-0.74799	1.9105	0.101	-0.21681	0.17599	-0.93862	-0.8001	-0.85987	0.56222
122.2		-0.69591	1.3147	0.13724	0.26715	0.49325	-1.1646	-0.41152	-0.78877	0.47464
123.5		-0.75054	1.7476	0.27967	0.48656	0.37358	-1.1638	-0.34727	-0.4571	0.4696
124.8		-0.41892	1.6523	0.69901	0.39751	0.28245	-1.0602	-0.048129	-0.16087	0.3859
126.1		-0.047371	1.358	0.85288	0.79329	0.38135	-0.94994	0.061118	-0.2925	0.63405
127.4		-0.2922	2.1142	1.0422	1.109	0.44555	-0.95841	0.48894	-0.15685	0.38381
128.7		-0.90986	0.45442	0.07294	-0.0097643	0.2735	-0.8655	0.59867	-0.14956	-0.56494
130		-0.29529	0.84573	0.41036	0.4074	-0.65698	0.76024	0.21484	-0.69793	-0.97866
131.3		-0.3011	0.11195	-0.50312	0.061404	-0.60598	0.08044	0.14288	-0.36901	0.13973
132.6		0.098852	-0.64612	-0.045807	-1.0329	-0.74913	-0.037466	0.010471	-0.31341	-0.93732
133.9		0.084611	0.0042492	-0.95503	0.24826	-0.76887	-0.16865	-0.63947	-0.35159	-0.56932
135.2		-0.32797	-0.46961	-0.6108	-0.56739	-0.88898	-0.60703	-0.68485	-0.46038	-0.81912
136.5		0.12124	-0.81184	-0.68997	-0.87537	-0.53158	-0.49236	-1.1531	-0.38176	-0.68596
137.8		0.42017	-0.29456	-0.65421	-1.0682	-0.3237	-0.312	-0.92734	-0.0010213	-1.3781
139.1		0.25882	-1.2857	-0.61488	-0.58732	0.83966	-0.74763	-0.50567	-0.073888	-0.57817
140.4		0.38245	-1.5385	-0.28477	-0.13072	1.6503	-1.004	-0.85237	0.082357	-0.48638
141.7		0.34592	-0.9971	-0.064271	0.22181	2.052	-0.88046	-0.66306	0.10553	-0.19571
143		0.58885	-0.99232	0.31787	0.29385	2.2754	-0.80222	-0.84613	-0.018048	0.61379
144.3		0.623	-0.72868	0.41191	0.52775	2.5139	-0.89174	-0.37113	0.04055	0.8471
145.6		0.78386	-0.76215	0.037496	0.29028	2.3665	-0.47741	0.022451	0.32529	0.65679
146.9		0.73913	-1.6263	0.015531	0.074372	2.4734	-0.42644	0.53221	0.2263	0.84539
148.2		0.67158	-1.5547	0.29026	-0.28093	2.1185	-0.11489	1.0985	0.20719	0.84077
149.5		0.67631	-0.97253	0.1723	-0.078964	1.9363	0.15592	1.6333	0.20732	0.76979
150.8		0.78706	-1.0208	-0.15174	-0.37784	1.6864	0.19394	1.4803	0.25791	0.73638
152.1		0.56401	-0.81015	-0.17074	-0.60667	1.3882	0.25807	1.5732	0.22305	0.74813
153.4		0.53929	-0.70507	-0.49506	-0.57793	1.02	0.36796	1.8925	0.58027	0.27323
154.7		0.3277	-0.26518	-0.87639	-0.5548	0.71515	0.40817	1.9571	0.69476	0.14907
156		0.51955	0.31755	-0.6083	-0.56161	0.63744	0.066196	2.0111	0.87042	0.09276
157.3		-0.0029941	-0.3685	-0.39619	-1.0939	0.43609	0.074252	2.0509	0.88313	0.04204
158.6		0.50147	-0.25801	-0.64785	-1.1961	-0.055666	0.29685	1.6761	0.88282	-0.061854
159.9		-0.014171	0.47834	-0.078259	-0.85007	-0.44893	0.46447	1.7831	1.0364	-0.46215
161.2		-0.089684	0.49674	-0.27438	-0.88028	-0.70304	0.39784	1.4824	0.89371	-0.47982
162.5		0.09517	0.20459	-1.5552	-0.5306	-1.0055	0.62692	1.3528	0.79767	-0.38378
163.8		-0.11705	-0.038987	-0.75382	-0.66107	-1.4589	0.82586	1.3602	0.48117	-0.011922
165.1		-0.007263	0.69411	-0.45483	-0.67094	-1.8026	1.2076	1.6281	0.27477	-0.54076
166.4		-0.47107	-0.88593	0.46526	-0.86894	-1.8155	1.1751	1.0454	0.19251	-0.040908
167.7		-0.071059	-0.23509	-0.17109	-0.00029477	-2.3869	1.522	0.75545	-0.18383	0.31731
169		0.40074	0.54665	0.95564	0.13766	0.049591	0.45575	0.75198	-0.43775	0.63447
170.3		1.2801	-0.46188	0.24124	0.7759	-0.35866	1.2789	1.1595	-1.5118	0.89577
171.6		-0.19514	0.09543	0.32376	-0.52489	-1.0378	0.98326	0.59449	-0.99328	0.53712
172.9		-0.13379	0.61322	-0.20844	0.12787	-1.4902	1.3688	0.81449	-0.43686	-0.41795
174.2		0.012752	-0.30112	0.18329	-0.38571	-0.88101	1.3502	0.34348	-0.3517	0.094673
175.5		-0.83687	0.4552	0.33502	-0.49666	-1.1954	0.5907	-0.56704	-0.13748	0.36898
176.8		-0.10904	0.22715	-0.61864	-0.38045	-0.29199	0.46763	-0.29081	0.19733	0.15879
178.1		-0.0046853	0.60993	-0.32324	-0.75094	-0.0011904	0.37875	-0.097136	0.28964	0.010511
179.4		0.025385	0.21164	-0.76183	-0.0057993	0.30931	0.16647	-0.53321	0.7617	-0.40322
180.7		-0.19615	0.69562	-0.40437	-0.65574	0.61782	0.19671	-0.62174	0.9987	-0.54438
182		0.82272	-0.16521	-0.41699	0.41054	1.1064	0.21868	0.51113	0.23434	-0.025757
183.3		0.69728	-0.47524	-0.4602	-1.361	0.61683	0.11987	0.93913	0.050229	0.29675
184.6		-0.1259	0.66083	-0.033689	0.10017	0.2068	-0.041489	0.011204	0.32827	-0.023987
185.9		-0.7398	0.13998	-0.66589	-1.1897	-0.2814	0.13956	-0.21334	0.77702	0.22207
187.2		-0.76584	0.9902	-0.38678	-0.88526	-0.15466	0.34032	-0.17809	0.78317	-0.33442
188.5		-0.32443	-0.034781	0.31887	-0.015388	0.00477	0.45142	-1.2874	0.36986	-0.53645
189.8		-0.45735	-0.22272	0.23152	-0.38963	-0.15306	0.052923	-0.51728	0.29151	-1.3178
191.1		-0.30973	-0.026448	-0.027263	-0.45749	-0.96037	-0.19799	-0.45377	0.19959	-0.79861
192.4		0.03724	-0.6818	-0.46242	-0.981	-0.82061	0.71214	-0.062107	-0.20328	-1.132
193.7		-0.50547	-0.23728	-1.3499	-1.0509	-1.7628	0.70413	-0.8638	-0.046929	-1.2116
195		-0.98074	0.2262	-0.79317	-1.0779	-1.8293	0.70246	-1.3498	-0.54575	-1.2504
196.3		-0.59183	-0.058979	-0.27223	-0.54943	-0.95808	0.4334	-1.2512	-0.28985	-1.4104
197.6		-1.1154	0.16631	-1.0458	-0.30411	-0.62056	0.027593	-1.2152	-0.058119	-1.726
198.9		-1.5034	0.76636	1.0142	0.50345	-0.80705	0.50788	-2.336	0.14963	-0.84909
200.2		-1.0669	1.1637	-0.41512	0.32652	-1.1377	0.4209	-1.3165	0.43111	-0.95529
201.5		0.53925	-1.2618	-0.043536	0.91476	0.063158	-0.095933	0.69584	-0.27283	-0.52188
202.8		-0.22772	-0.05122	-1.216	-1.049	-0.68458	-0.20005	-0.55739	-0.44161	-0.52239
204.1		-1.0468	1.0549	0.52356	-0.021165	0.63978	-1.1478	-1.5394	0.082407	-0.17378
205.4		-0.28297	0.45762	-0.69465	-0.14108	0.17232	-0.39587	0.24591	0.2539	0.2069
206.7		-0.74678	0.89947	-0.28665	-0.61305	0.18373	0.18561	0.33808	0.31318	0.22641
208		0.53538	-0.40657	0.59038	-0.037043	-0.12284	-0.21891	0.43854	-0.12062	0.76947
209.3		0.71431	-0.071433	0.37077	0.032065	-0.063017	-0.028387	0.41488	0.22593	-0.036552
210.6		1.1547	-1.2368	0.72811	0.46992	0.020448	0.54544	1.3424	0.16609	0.59035
211.9		1.0378	-0.47632	-0.22823	0.34647	0.043852	0.32497	0.45262	-0.19739	0.89887
213.2		-1.1843	1.1575	0.21628	-0.36111	-0.26965	0.62811	-0.46548	0.15739	-0.74038
214.5		-0.37014	0.47434	0.82409	-0.01345	-0.32202	0.3	0.028862	-0.16515	-0.37761
215.8		-0.5751	-1.1057	0.75555	-0.0054547	-0.27662	0.45613	0.02292	0.1241	-1.0221
217.1		0.23713	-0.087644	-0.017219	-0.21458	-0.68467	0.51464	-0.50097	-0.0030428	-1.0599
218.4		0.15198	0.16074	-0.35647	0.52623	-0.61918	0.35242	-0.73555	-0.37886	-0.59325
219.7		0.69026	-1.3567	0.24415	0.33854	-0.49897	0.22423	-0.44316	-0.43069	-0.68985
221		1.5435	-1.3916	-0.17042	0.091843	-0.2754	0.18472	0.17511	-0.62279	-0.64287
222.3		1.6103	-3.4946	-0.4571	0.00029477	-0.26764	0.27663	0.76747	-0.8242	0.26075
223.6		1.3578	0.40079	-0.91191	0.20123	-0.050957	0.55565	1.8949	-0.45694	0.67964
224.9		0.9039	-0.76401	-0.76784	-0.13204	-0.15637	0.52226	2.3649	-0.55064	0.91785
226.2		0.91541	-0.27693	-0.0085508	-0.21026	0.27937	0.16598	2.5415	-0.4972	1.2181
227.5		0.84896	-0.13192	-0.048135	-0.19367	0.45272	-0.077186	2.0472	-0.43977	1.3036
228.8		0.8918	-0.8373	-0.41636	0.24773	0.35497	0.16487	1.3683	-0.30757	1.5411
230.1		0.47144	0.063039	0.15614	-0.44661	0.30434	-0.084752	1.6678	-0.43003	1.6774
231.4		0.053787	1.0991	0.023938	-0.35783	0.21516	-0.25645	1.5125	-0.36571	1.5854
232.7		0.030458	1.0738	0.36391	0.2114	0.61178	-0.67632	0.79007	-0.19573	1.4454
234		-0.30461	2.0877	0.47879	0.77218	0.67138	-0.58991	0.95399	0.0010213	1.2104
235.3		-0.13044	1.2211	0.7798	0.84175	0.77838	-0.46236	0.90188	0.21502	1.4469
236.6		-0.16241	1.7277	1.3315	1.1835	1.0766	-0.51305	0.84439	0.064973	1.4412
237.9		0.0050182	1.3506	1.7265	1.7472	1.4933	-0.65872	1.1671	0.17146	1.5157
239.2		0.56529	0.34892	1.8432	1.6555	1.7865	-0.98173	0.97328	0.60354	1.4759
240.5		0.97755	-0.34016	1.1502	2.1672	1.8925	-0.70645	0.94716	0.66524	1.6285
241.8		0.95893	0.18933	1.0822	1.5275	1.8493	-0.72168	1.0609	0.837	1.2918
243.1		1.2452	-0.094472	1.0684	0.70407	2.0935	-1.0906	0.91505	0.93981	0.80784
244.4		0.56875	0.24512	-0.61552	-0.16578	2.0049	-0.94939	0.010524	1.0179	0.60399
245.7		0.72887	0.5858	-0.081449	-0.27818	2.0088	-0.958	-0.15909	0.97135	0.21521
247		0.50296	0.57669	0.25601	0.22566	1.7232	-0.50997	0.72174	0.83	0.88858
248.3		0.99996	-0.53165	0.18854	0.07213	1.5936	-0.68586	0.1953	0.75518	0.26769
249.6		0.91389	-0.4811	0.036638	-0.81974	1.7901	-0.86573	0.2245	0.488	-0.057125
250.9		0.75731	-0.48149	-0.34734	-0.6277	1.5682	-0.8073	0.041727	0.41648	0.39411
252.2		0.91035	-0.39459	-0.50054	-0.82091	0.95745	-0.66788	0.18255	0.23155	0.50895
253.5		1.0804	-0.43019	-0.11479	-1.2417	0.86311	-0.83593	-0.11471	0.17537	0.6805
254.8		1.3	-0.5288	0.36447	-0.90769	0.81739	-1.2051	-0.31564	0.031709	0.96101
256.1		0.99637	-0.51649	0.68603	-0.84804	0.59597	-1.0665	-0.052382	0.035292	0.99656
257.4		1.0755	0.079793	0.51339	-0.019319	0.47485	-1.2031	-0.20721	-0.14546	1.0927
258.7		0.62189	0.21498	0.88187	0.17063	0.11434	-1.1664	-0.11826	0.0025198	0.58681
260		0.69865	0.37535	0.87112	0.70801	-0.032986	-1.1465	0.12528	0.21177	0.1233
261.3		0.5323	0.25554	0.70051	0.84516	0.092838	-0.97369	0.093941	0.24637	0.22815
262.6		0.57387	-0.0936	1.2584	0.29483	0.27537	-0.86372	-0.10506	0.3471	0.67645
263.9		0.43424	0.085188	0.4064	1.116	0.073327	-0.75713	0.28779	0.33653	0.029942
265.2		0.67587	0.12805	0.45041	0.18774	0.038332	-0.47866	0.23935	0.97313	0.12685
266.5		0.65635	-0.1915	0.77374	0.32719	0.063271	-0.16934	0.70066	1.11	-0.14669
267.8		0.11784	0.7609	0.47086	-0.19729	0.059583	0.09083	0.59656	0.95305	-0.15293
269.1		-0.28214	-0.022611	-0.20177	0.68671	-0.34224	0.66846	-0.097953	0.60929	0.1553
270.4		-0.76072	1.3807	0.74565	0.052357	-0.64966	0.87496	-0.29863	0.69656	-0.28333
271.7		-0.27198	-0.081409	0.93152	-0.021601	-0.92377	0.93818	-0.71651	0.40784	-0.5949
273		-1.0657	0.65861	0.31378	-0.19411	-1.4538	1.5854	-0.73451	0.48647	-1.2157
274.3		-1.464	0.65056	-0.063017	-0.34136	-1.6608	1.9322	-0.68054	0.38887	-1.3685
275.6		-1.6804	0.59443	0.31086	0.33706	-1.5834	2.0411	-0.5112	0.18651	-1.0985
276.9		-1.5829	0.66889	1.1172	0.2267	-1.6777	2.0163	-0.6478	-0.19291	-0.62588
278.2		-1.3839	0.30108	0.83266	0.26517	-1.7313	2.0134	-0.24239	-0.26088	-0.41724
279.5		-1.3992	0.73669	0.47561	0.73401	-1.7947	2.0011	0.37291	-0.4698	-0.35187
280.8		-1.1496	-0.23276	0.55849	0.86113	-2.0396	1.9253	0.41093	-0.71964	-0.24164
282.1		-0.85524	0.03692	1.292	0.48057	-1.7223	1.5007	0.60964	-0.84152	-0.28907
283.4		-1.647	-0.41062	0.83657	0.65903	-2.2549	1.586	0.71501	-1.0617	-0.2828
284.7		-1.7377	-0.32663	0.51942	0.35361	-2.5223	1.519	0.55852	-0.98828	-0.55551
286		-1.9238	0.533	0.6674	-0.22722	-2.5955	1.1409	0.066907	-0.89954	-0.67833
287.3		-1.7055	0.01931	0.22965	0.36877	-2.8719	1.1769	0.047892	-0.86802	-0.80636
288.6		-1.6473	-0.27909	-0.34858	-0.25701	-2.8135	1.278	-0.33724	-0.55955	-1.2566
289.9		-1.5043	-0.21026	-0.095803	-0.1109	-2.561	1.2991	-0.44743	-0.46716	-1.2417
291.2		-1.263	0.016807	1.0576	-0.55696	-2.4398	1.3631	-0.4778	-0.47971	-0.93698
292.5		-1.3612	-0.53267	0.67521	-0.2388	-2.3149	1.4422	-0.14048	-0.10407	-0.95007
293.8		-0.78974	-0.5647	0.40806	-0.4477	-2.1042	1.4763	0.27523	0.13395	-0.73016
295.1		-0.81281	0.046128	-0.0055682	0.091703	-1.7769	1.3176	0.62979	0.13288	-0.24667
296.4		-0.39197	-1.3916	0.062534	0.031242	-1.3645	0.98411	0.54556	-0.063229	0.012718
297.7		-0.026983	-1.2288	-0.25433	0.13323	-1.2407	0.82012	0.85539	0.16664	0.2539
299		-0.19456	-2.0494	-0.17898	-0.24394	-1.0417	0.49851	1.2637	0.16087	0.21866
300.3		-0.13305	-1.1095	0.33656	0.063322	-0.9013	0.18534	1.1748	0.28021	0.041459
301.6		-0.099763	-1.7472	-0.028249	0.33293	-0.78755	-0.075687	0.5793	0.27754	-0.17923
302.9		-0.2241	-1.3775	0.30552	0.62328	-0.70494	-0.36113	0.32999	0.71091	-0.53493
304.2		0.044553	-1.472	-0.40559	0.75046	-0.56282	-0.59127	-0.12847	0.67986	-0.54519
305.5		-0.097176	-2.0302	-0.35573	0.25598	-0.41631	-0.88463	-0.29608	0.94348	-0.50052
306.8		0.088602	-2.3602	0.18432	0.49103	-0.3434	-0.8845	-0.98885	1.1025	-0.46443
308.1		-0.26991	-1.4561	-0.14047	0.85961	-0.41859	-0.96408	-1.0819	1.2029	-0.19401
309.4		-0.36241	-0.56902	-0.50885	0.75173	-0.36942	-1.0229	-1.5355	1.4742	-0.21218
310.7		-0.2375	-0.3049	-0.43777	0.78226	-0.37069	-0.71474	-1.417	1.5467	0.44606
312		-0.012806	-0.4485	-0.72243	0.060599	-0.32554	-0.52661	-1.5415	1.5136	0.0034127
313.3		-0.68159	-0.78925	-0.94524	-0.38109	-0.25068	-0.27427	-1.6677	1.3679	-0.19319
314.6		-0.3149	-0.36305	-1.1317	-0.6488	-0.23538	-0.079986	-1.6567	1.2621	-0.2059
315.9		-0.6427	-0.74149	-1.204	-0.7242	-0.78828	0.3999	-1.8207	0.98689	-0.0028751
317.2		-0.87094	-0.11404	-1.9553	-0.93452	-0.69671	0.40075	-1.1015	0.70035	-0.38249
318.5		-1.0002	0.36837	-1.9209	-1.2854	-0.55888	0.33658	-0.89172	0.72284	-0.37873
319.8		-0.84774	-0.12223	-2.2063	-1.5417	-0.19553	0.1377	-0.33452	0.52849	-0.42805
321.1		-0.74046	0.37795	-1.8787	-1.3686	-0.062792	-0.16257	-0.39625	0.50277	-0.068643
322.4		-0.96485	0.57858	-2.1134	-1.433	-0.14065	-0.24738	-0.27799	0.34641	-0.14732
323.7		-0.67684	0.35212	-2.2734	-1.5018	-0.24452	-0.38851	-0.32095	0.24077	-0.51873
325		-0.70141	0.63314	-1.4705	-1.7665	-0.16607	-0.61254	-0.55111	-0.047519	-0.46072
326.3		-0.93104	0.43076	-1.0186	-2.0778	-0.16803	-0.48038	-0.37377	-0.48382	-0.83991
327.6		-0.99384	0.70122	-1.3331	-2.2471	-0.050311	-0.64073	-0.20435	-0.73278	-0.74959
328.9		-1.0234	0.70537	-0.93273	-1.4539	0.13065	-0.67819	0.24022	-0.83755	-0.58901
330.2		-0.96416	-0.11873	-0.58032	-1.4099	0.41077	-1.0179	0.207	-0.95709	-0.36633
331.5		-0.5065	-0.3629	-0.21434	-1.2947	0.39491	-1.0402	1.0601	-1.1006	-0.47028
332.8		-0.33411	-0.1772	-0.59242	-0.97965	0.31439	-0.99358	1.3585	-1.209	-0.35244
334.1		0.043396	-0.85091	0.52328	-0.53782	0.12544	-0.8906	1.2138	-1.0448	-0.44381
335.4		0.084977	-0.51081	0.023292	-0.32146	0.10953	-0.98279	1.4489	-1.1325	-0.34656
336.7		0.26006	-0.58064	0.070417	-0.53321	-1.0265	-0.19173	1.316	-1.4682	0.35409
338		0.12022	-0.11315	1.1504	-0.02165	-0.90952	0.45263	0.72771	-0.58224	0.10692
339.3		-0.59866	0.50424	0.094551	-1.0183	-0.68682	-0.59003	0.35075	-0.36666	-0.36518
340.6		-0.64386	-0.50543	-1.0162	-0.14539	-1.0659	-0.24052	0.20101	-0.069964	-0.79159
341.9		-0.46373	-1.4982	-0.41523	0.48937	-1.0624	-0.11779	-0.26722	-0.09037	-0.38736
343.2		-0.60545	-0.61399	-0.41271	-0.59119	-0.61346	-0.24333	-0.29408	-0.12065	-0.31576
344.5		-0.58518	0.059262	0.20394	-0.26949	-0.37956	-0.2096	-0.29875	-0.063149	0.18583
345.8		-0.79573	1.0541	-0.4951	-0.27413	0.10929	-0.16762	-0.10111	-0.2139	0.22911
347.1		-0.53136	0.26061	-0.10607	-0.17825	0.69411	0.041907	0.51849	-0.59799	0.46077
348.4		-0.04943	0.30367	0.16373	-0.33572	0.92644	0.21859	0.63706	-0.8023	0.60694
349.7		0.32558	-0.083982	-0.13891	0.78245	1.0299	0.31666	0.77875	-1.0813	0.67396
351		0.41717	0.28644	0.70224	0.44213	0.9553	0.33904	0.62817	-1.1745	1.0014
352.3		0.59649	-0.017952	0.54239	0.85624	0.96421	0.28581	0.33291	-1.2722	1.1342
353.6		0.8091	-0.23197	0.80459	0.78863	1.0817	0.11103	0.24223	-1.4276	0.82825
354.9		0.65447	-0.40822	0.73426	0.37015	0.91465	0.055223	0.02797	-1.6019	1.1886
356.2		0.63193	-1.2561	0.66002	0.80193	0.86321	-0.29564	-0.095507	-1.4597	1.2796
357.5		0.62982	-0.0096674	0.50103	0.74989	0.87401	-0.34628	-0.25186	-1.4451	1.3797
358.8		0.69941	-0.52293	0.71043	0.41669	0.64759	-0.37959	-0.26905	-1.3762	1.3817
360.1		0.55659	-0.5331	0.33701	0.54396	0.59073	-0.64321	-0.14984	-1.4504	1.2616
361.4		0.71512	-0.49868	1.3246	0.5108	0.156	-0.47561	-0.13015	-1.1386	1.4653
362.7		0.39786	-0.36047	0.43623	0.40137	-0.18726	-0.49721	0.10881	-1.0909	0.70786
364		0.26067	-0.35316	1.3509	0.59379	-0.39983	-0.41884	0.40863	-0.87418	0.64418
365.3		0.24626	0.32585	0.5088	0.62926	-0.76558	-0.11133	0.32466	-0.59542	0.49335
366.6		0.88322	-0.18947	0.50159	-0.033978	-0.4753	-0.16199	0.12679	-0.58322	0.67563
367.9		0.80784	-0.33015	0.61205	0.012741	-0.15101	-0.41286	0.45184	-0.31434	0.57635
369.2		0.99848	0.3249	1.0317	-0.68937	0.04918	-0.35834	0.6116	-0.15082	0.57543
370.5		1.1595	0.30051	0.79156	-0.70345	0.20366	-0.4852	0.68547	0.063162	0.69486
371.8		1.144	0.49653	0.56149	-0.81023	0.1473	-0.3209	0.472	0.2993	0.73154
373.1		1.0827	0.47525	0.51139	-0.63627	0.13269	-0.18647	0.58266	0.4554	0.57501
374.4		0.97954	0.72829	-0.36023	-0.68448	0.068384	-0.03851	1.0009	0.69519	0.50732
375.7		1.0283	0.37578	-0.066268	-0.76586	-0.24483	0.4952	0.95416	0.61887	0.46616
377		0.74355	0.95521	-1.1115	-0.83675	-0.083407	0.5187	1.1059	0.97056	0.50784
378.3		0.54694	0.59983	-0.50573	-0.8699	-0.21534	0.57614	1.1704	1.1749	0.052154
379.6		0.42899	0.90222	-1.2994	-0.94823	-0.38197	0.87371	0.74527	1.2254	0.0048787
380.9		0.45056	0.007945	-0.82289	-0.61016	-0.48556	0.88292	0.50805	1.3155	-0.37753
382.2		0.56059	-0.72123	-1.0811	-0.19278	-0.52232	0.94207	0.8093	1.4191	-0.49386
383.5		0.65225	-0.69258	-1.2906	-0.48124	-0.37971	0.80294	0.74048	1.414	-0.63289
384.8		0.98458	-0.97773	-1.248	-0.30678	0.10882	0.43424	0.71468	1.4077	-0.63334
386.1		1.1028	-0.69544	-1.427	-1.1765	0.54535	0.18849	0.33264	1.3309	-0.66896
387.4		0.39146	-0.87019	-1.2298	-0.52512	0.17991	0.55388	-0.33689	0.53895	-0.1997
388.7		0.77641	0.5262	-1.5416	-1.0382	0.21229	0.0038399	-0.30901	0.56285	-0.086054
390		0.60078	-1.089	-1.687	-1.7605	0.65897	-0.20256	-0.0037058	0.96413	-0.28726
391.3		0.85951	-0.84853	-1.9344	-1.0654	0.15307	0.041894	-0.36656	0.55205	-0.042422
392.6		0.45882	-0.22765	-0.82615	-1.0599	0.03622	0.032782	-0.69113	0.43236	0.50398
393.9		0.51259	-1.1423	-1.3005	-1.0945	0.0031981	-0.01428	-0.88349	0.3295	-0.22713
395.2		0.39402	-1.3642	-1.1509	-0.48357	-0.1658	-0.1765	-1.4588	-0.02687	-0.1412
396.5		0.13714	-1.1557	-1.7418	0.6926	-0.15039	-0.34177	-1.449	-0.36019	-0.24602
397.8		-0.17754	-0.57014	-1.5455	0.6209	-0.19002	-0.148	-1.3924	-0.73848	-0.1233
399.1		-0.59886	-0.085582	-1.3045	0.73214	-0.097945	-0.23356	-1.1146	-1.1283	-0.1563
400.4		-0.84292	0.39179	-0.50969	0.73189	0.20942	-0.33158	-0.46616	-1.3371	-0.39799
401.7		-0.4243	0.42212	-0.22981	0.85842	0.62371	-0.18298	-0.55246	-1.3976	-0.44909
403		-0.84327	0.87419	-0.76891	0.6582	0.38382	-0.032411	-0.67122	-1.1515	-0.86892
404.3		-0.25155	0.1325	-0.068048	0.69718	0.37824	-0.083496	-0.56664	-1.1886	-0.74539
405.6		-0.5034	1.0701	0.20908	0.66454	0.29509	0.21632	-0.74256	-1.0616	-1.0853
406.9		-0.32061	0.34065	-0.0055521	0.50159	0.42444	0.36758	-0.41522	-0.98241	-1.2326
408.2		-0.25056	0.21149	-0.65016	0.23694	0.49258	0.57134	-0.19274	-0.62882	-1.2896
409.5		-0.22913	-0.58873	0.10748	0.33918	0.51815	0.84576	0.087939	-0.7261	-1.1268
410.8		-0.14253	-0.29118	0.2164	0.28392	0.55765	0.97425	0.15144	-0.56409	-0.93281
412.1		-0.030451	-0.06312	0.9692	0.17536	0.44403	1.1539	-0.13124	-0.72779	-0.64505
413.4		-0.035415	0.70831	1.0953	0.22262	0.36382	1.3477	-0.047192	-0.76757	-0.70652
414.7		0.011114	1.0096	0.70228	0.49361	0.22088	1.5258	0.057436	-0.73772	-0.9143
416		0.024049	0.89264	0.86789	0.42086	0.47423	1.573	-0.22861	-0.81838	-0.84089
417.3		0.14611	0.65376	0.96373	0.14082	0.54271	1.7043	-0.42911	-0.60844	-0.49003
418.6		0.20726	0.84394	1.2529	-0.082412	0.78148	1.4356	-0.48843	-0.58619	-0.62699
419.9		0.074884	0.4799	0.70772	-0.70572	0.72818	1.2664	-0.6097	-0.22019	-0.39118
421.2		0.26958	0.10934	1.121	-0.25879	0.85178	1.085	-0.17893	-0.065656	-0.30335
422.5		0.1173	0.14831	0.71477	-0.18898	0.80372	0.78922	-0.50007	0.37688	-0.29444
423.8		0.29626	0.021853	0.57963	-0.21055	0.31148	0.8845	-0.66161	0.6252	-0.38395
425.1		-0.098712	0.7037	1.0946	-0.52349	0.23993	0.71576	-0.27756	0.7005	-0.60101
426.4		-0.35995	0.55781	0.76477	0.27194	0.13584	0.54977	-0.44037	0.7962	-0.90862
427.7		-0.24033	0.69684	0.82617	0.44276	0.1089	0.35047	-0.40587	0.79665	-0.6737
429		-0.075024	0.21088	0.46942	0.16416	0.097823	0.16358	-0.39227	0.94744	-0.94537
430.3		-0.19473	0.57779	0.92805	0.017005	0.18638	0.039007	-0.23902	1.0669	-0.70799
431.6		-0.20909	0.25636	0.43978	-0.098078	0.46636	-0.25275	-0.62598	1.0013	-0.79338
432.9		-0.52834	0.289	0.8626	-0.55865	0.69757	-0.37082	-0.50794	1.0749	-0.63915
434.2		-0.51631	-0.33242	0.74686	-0.31718	0.89998	-0.50458	-0.81991	1.1909	-0.43251
435.5		-0.56985	0.83431	0.81386	-0.66997	0.71963	-0.45761	-0.5785	1.3501	-0.17052
436.8		-0.20073	0.37989	0.15252	-1.0121	0.77553	-0.23977	-0.4374	1.4314	-0.23542
438.1		-0.28047	0.24986	-0.29672	-0.80088	0.29957	0.044822	-0.45982	1.4875	-0.081891
439.4		-0.22499	-0.10201	0.12071	-0.91479	0.28627	0.058057	-0.16087	1.3451	0.57371
440.7		-0.15425	-0.088641	-0.32163	-0.071813	0.085502	0.37855	0.23101	1.1645	0.34378
442		-0.2945	-0.034157	0.17433	-0.40223	0.023139	0.36848	0.41657	0.96388	0.37897
443.3		-0.20365	0.52306	0.31826	-0.18887	0.20065	0.021679	0.37599	0.6747	0.34479
444.6		-0.67086	0.73605	1.2186	-0.3799	-0.049835	0.32397	0.28524	0.50907	0.26337
445.9		-0.5705	1.201	0.29943	-0.054494	-0.27118	0.29202	0.50618	0.54817	-0.042751
447.2		-0.33818	1.036	0.54568	0.14315	-0.45439	0.17171	0.24946	0.44973	0.22049
448.5		-0.13814	0.82793	0.07708	0.56855	-0.40192	0.0030603	0.16316	0.1428	0.33477
449.8		0.036545	0.21518	0.2848	0.52973	-0.2246	-0.39621	0.2536	0.2197	0.13102
451.1		0.55964	0.2659	-0.54021	0.0034671	-0.52251	-0.27033	0.23341	0.211	0.24401
452.4		0.81601	-0.42295	-0.38164	-0.038995	-0.33653	-0.68061	0.074038	0.35075	0.20017
453.7		1.551	-1.8896	0.49241	-0.12668	-0.23227	-0.77987	0.085302	0.43357	0.23676
455		1.0677	-1.0396	-0.28443	0.076125	-0.13147	-0.90666	0.37599	0.58023	0.041466
456.3		1.0101	-0.48363	0.1188	0.015708	-0.27208	-0.8716	-0.065041	0.5441	0.18732
457.6		0.79527	-0.077833	0.56864	-0.72662	-0.15044	-0.7279	-0.29628	0.6475	-0.14229
458.9		1.0201	-1.1939	0.042391	-0.042503	0.25229	-0.75007	-0.48638	0.83532	-0.459
460.2		0.30435	-1.0015	-0.85094	-0.96879	-0.11372	-0.47019	-0.51326	0.49381	-1.0415
461.5		-0.37347	-0.25787	-0.13098	0.28092	-0.29358	-0.14027	0.14869	-0.14728	-1.3344
462.8		-0.1326	0.17016	-0.22927	-0.47479	-0.14347	-0.36628	-1.1368	-0.63042	-0.33321
464.1		-0.42176	0.34899	-0.43998	-0.34103	0.14417	0.13923	-0.41149	-0.35706	-0.17508
465.4		-0.3695	0.43271	-0.040675	-0.43914	0.27402	0.04992	-0.36538	-0.25609	-0.19854
466.7		0.032803	0.092058	-0.2751	0.047762	0.065929	0.18409	-0.11927	-0.7292	-0.28814
468		-0.21231	-0.45463	0.2565	0.17904	0.26996	-0.0030603	-0.047346	-0.93249	-0.33609
469.3		-0.4554	-0.5562	0.26906	0.2381	-0.044362	-0.010331	-0.33131	-1.1485	-0.051301
470.6		-0.40532	-1.128	-0.02588	0.51296	-0.021742	-0.3032	-0.28912	-1.5404	-0.15845
471.9		-0.52365	-0.12323	-0.2977	0.76234	-0.12874	-0.62091	-0.46576	-1.4187	-0.069265
473.2		-0.51157	-1.1628	0.28038	0.50183	0.15541	-1.0346	-0.51718	-1.3888	0.068053
474.5		-0.38873	-0.64255	0.19885	0.24252	0.22099	-1.1373	-0.079341	-1.0946	0.50182
475.8		0.40357	-0.61092	-0.26135	0.53058	0.2175	-1.1785	0.26775	-0.63835	0.84314
477.1		0.77667	-1.3915	-0.38838	0.22838	0.19181	-1.2489	0.52019	-0.26436	1.0547
478.4		1.1277	-1.6481	-0.13458	-0.035423	-0.099658	-1.2501	0.54373	0.050944	1.4131
479.7		1.329	-1.5359	-0.17971	-0.1379	-0.13421	-1.2118	0.51793	0.49862	1.514
481		1.2746	-1.5782	-0.30272	-0.13106	-0.31053	-0.99956	0.69166	0.92875	1.0916
482.3		1.5051	-1.4856	-0.040509	0.16509	-0.53425	-0.7598	0.4272	1.0416	0.9681
483.6		1.3292	-2.1997	-0.62249	-0.28342	-0.6037	-0.49978	0.46105	1.1907	0.46395
484.9		0.61036	-0.92382	-0.81065	-0.72183	-0.87583	-0.041029	0.35492	1.1737	0.18786
486.2		0.46532	-1.261	-0.67368	-0.28424	-0.72147	-0.025286	-0.26647	1.152	0.18855
487.5		0.26078	-0.85957	-0.31732	-0.43059	-0.74798	0.21578	-0.11594	1.0321	-0.19496
488.8		-0.14318	-1.0013	-0.29852	-0.42567	-0.76515	0.59615	-0.066656	0.78324	-0.24333
490.1		-0.51817	-0.072031	-0.54619	-0.31256	-0.95255	0.74108	-0.17849	0.53802	-0.31688
491.4		-1.0056	0.28067	-1.1111	-0.040254	-0.87783	0.51381	0.0024354	0.56372	-0.46559
492.7		-1.1836	0.27437	-0.67346	0.10654	-0.90827	0.41434	0.39784	0.34861	-0.7317
494		-1.274	0.76491	-0.38518	0.41788	-0.93312	0.40006	0.78148	0.37107	-0.57036
495.3		-1.0705	0.40964	0.27253	0.48522	-0.73386	0.16872	1.054	0.29921	-0.25686
496.6		-0.9967	0.54739	0.33647	0.0080125	-0.26686	-0.073295	1.6224	-0.055593	-0.25277
497.9		-0.58516	0.11801	0.87938	0.50257	-0.23251	-0.22048	1.8067	-0.15992	-0.080865
499.2		-0.97379	1.1007	1.595	0.79391	-0.22964	-0.32797	1.8154	-0.15995	0.29523
500.5		-1.1446	0.73352	1.4151	1.3082	-0.56149	-0.34803	1.5574	-0.14407	0.19141
501.8		-1.0056	0.86365	0.82845	0.8985	-0.67384	-0.39481	1.2427	-0.1676	-0.0079731
503.1		-1.0566	0.97102	1.7385	0.77693	-0.79005	-0.46219	0.77511	0.18519	0.22408
504.4		-0.76444	0.66656	0.98706	0.59696	-0.59009	-0.70393	0.96001	0.1292	0.12353
505.7		-0.95184	0.65384	0.94626	0.44876	-0.70166	-0.7013	0.66676	0.20471	0.30185
507		-0.29195	-0.36017	1.2442	-0.33196	-0.48394	-1.0615	0.10914	0.21703	0.41245
508.3		-0.31217	0.58336	0.74376	-0.61505	-0.63318	-0.9931	0.47485	0.4281	0.60877
509.6		-0.53826	-0.025233	0.53627	0.19553	-0.88554	-0.90709	-0.061808	0.39924	0.81336
510.9		-0.4229	0.12311	0.93881	-0.26701	-0.78574	-0.82524	-0.13149	0.32311	0.54528
512.2		-0.64532	0.55758	1.2669	-0.36233	-0.82554	-0.84436	-0.72217	0.033166	0.3644
513.5		-0.67756	0.58091	0.60113	-0.3315	-0.90391	-0.26097	-0.52951	-0.25878	0.28011
514.8		-0.33899	-1.1286	-0.26727	-0.92945	-1.0501	0.35106	-1.2142	-0.70681	0.71582
516.1		0.060554	0.84963	0.81012	-0.65698	-1.1401	0.56913	-0.72084	-0.6062	0.71487
517.4		-0.089172	0.10155	0.77243	-0.18577	-1.046	0.95051	-0.50309	-0.73944	0.25733
518.7		0.078208	-0.2632	-0.2379	0.17797	-0.8461	1.0629	-0.77622	-1.1622	0.42908
520		0.40407	-1.1858	0.3228	-0.75498	-1.0595	0.98847	-0.63343	-1.5302	0.42256
521.3		0.19846	-1.42	-0.045345	-0.60702	-1.5359	1.3877	-0.30537	-1.2013	0.021268
522.6		-0.67446	0.26722	-0.40379	-1.7214	-1.7375	1.2339	-0.97708	-1.1849	-0.25201
523.9		0.1647	-0.52712	-0.64307	-0.26118	-1.2919	1.0666	-1.3359	-1.6434	0.33984
525.2		-0.11158	-0.42134	-0.85198	-0.49655	-1.1764	1.1119	-1.16	-1.7999	0.17398
526.5		0.19201	-0.89109	-0.99779	-0.65642	-0.52252	0.67178	-0.76208	-1.6699	0.26488
527.8		0.21228	-0.98836	-0.68626	-0.85262	0.066595	0.24899	-0.28251	-1.6518	0.47177
529.1		0.55226	-1.1893	-0.43664	-0.56015	0.46793	0.01645	-0.080302	-1.6233	0.87329
530.4		0.83729	-0.52857	-0.56555	0.24338	0.90069	-0.30405	0.38908	-1.7519	0.94386
531.7		0.77224	-0.96892	-0.21172	0.31811	1.26	-0.72443	0.14217	-1.6687	1.0092
533		0.92684	-1.3911	-0.022613	0.05458	1.2585	-0.69075	0.26097	-1.6515	0.67221
534.3		0.61316	-0.27349	0.27559	0.072944	1.3324	-0.77173	0.30897	-1.5133	0.47796
535.6		0.50711	-1.2644	0.33811	0.31984	1.2905	-0.82006	-0.18761	-1.4873	0.56482
536.9		0.26361	-0.094387	0.58525	0.6056	1.135	-0.56897	-0.17449	-1.4492	0.068895
538.2		-0.15606	0.20366	0.45252	0.67644	1.1396	-0.4391	0.18575	-0.96523	-0.25458
539.5		-0.026604	0.53535	0.63662	1.2456	1.2207	-0.17066	0.22559	-0.78544	-0.089772
540.8		0.11632	0.39268	0.19217	1.3291	1.2759	0.20613	0.50256	-0.54314	0.032084
542.1		0.41414	0.26881	-0.093292	1.3667	1.1639	0.24543	0.52068	-0.31223	0.26085
543.4		0.72784	0.13043	-0.04221	0.87295	1.0598	0.35447	0.55325	-0.46118	0.28155
544.7		0.94154	-0.0042492	-0.58665	1.1408	1.0394	0.52775	0.44501	-0.58663	0.52797
546		0.82462	0.34749	-0.72068	0.46512	0.78742	0.64217	0.56304	-0.505	0.56711
547.3		1.0333	-0.40666	-1.692	0.50541	0.74376	0.60105	0.52872	-0.36631	1.0063
548.6		1.3506	0.29155	-1.2986	0.7762	0.85787	0.62114	0.26737	-0.41679	0.82692
549.9		1.701	-0.36675	-0.36858	0.52852	0.76413	0.63823	0.59613	-0.15028	0.94352
551.2		1.5635	-0.58181	-0.41554	0.49158	0.74568	0.68888	0.42176	0.16225	0.92243
552.5		1.2224	0.35896	0.082399	0.54997	0.63286	0.78687	0.52212	0.30543	0.52107
553.8		1.2305	-0.99992	0.3733	0.94043	0.50464	0.74571	0.23379	0.44002	0.32963
555.1		1.0066	0.12872	0.36782	0.96841	0.48252	0.5791	-0.0024354	0.80995	-0.036096
556.4		0.56154	0.30962	0.2821	1.0736	0.30763	0.61592	-0.20667	1.1918	-0.33862
557.7		0.35668	-0.25048	0.31058	0.3357	0.31233	0.55719	-0.33001	1.3507	-0.64338
559		0.29682	-0.047359	0.63661	0.93486	0.50008	0.52936	-0.082038	1.5544	-1.2043
560.3		-0.08524	0.96578	0.56861	0.91668	0.72081	0.20655	-0.27371	1.8214	-1.1657
561.6		-0.49562	1.0412	0.41075	1.0113	0.64235	-0.0058295	-0.32831	1.9918	-1.5665
562.9		-0.42442	0.53563	0.84872	0.13333	0.52266	-0.088979	-0.24007	2.0566	-1.5758
564.2		-0.496	0.44455	0.056779	0.41698	0.2362	-0.041721	-0.074952	1.8709	-1.4554
565.5		-0.67622	1.2775	-0.13406	0.45297	0.21889	0.12917	-0.27894	1.9031	-1.5106
566.8		-0.90552	1.2755	0.47199	0.66493	0.11912	0.18092	-0.25578	1.675	-1.4559
568.1		-1.192	1.6524	0.12422	0.46626	-0.18796	0.59257	-0.16866	1.6744	-1.546
569.4		-0.44974	0.9673	-0.005993	0.46281	0.16462	0.73688	0.21838	1.6608	-1.3811
570.7		-0.034718	1.0273	-0.023328	0.17245	0.43974	0.85399	0.51952	1.48	-0.82086
572		0.0093994	0.61786	-0.36303	-0.12464	0.32016	1.0537	1.4231	1.1344	-0.83983
573.3		0.050324	0.36842	-0.58398	-0.22102	0.39782	0.98219	1.6283	0.91004	-0.80689
574.6		0.47736	0.51323	-0.2664	0.097258	0.31509	0.99052	1.7317	0.54185	-0.68784
575.9		0.19327	0.54799	-0.017069	-0.34468	0.16556	0.8506	1.8223	0.32316	-0.79983
577.2		0.033395	0.19711	-0.19331	-0.23107	-0.0070734	0.76436	1.5345	-0.044616	-0.78354
578.5		-0.088349	-0.52348	0.15013	-0.67895	-0.14939	0.5853	1.678	-0.3021	-0.92146
579.8		-0.14725	-0.31752	0.038309	-0.26426	-0.066133	0.26883	1.1785	-0.72314	-0.57622
581.1		-0.24113	0.072912	0.64813	-1.0871	-0.0087929	0.0089538	1.3082	-0.57238	-0.85086
582.4		0.09144	-1.3321	0.86937	-1.1304	-0.0091999	-0.42732	1.517	-0.74539	-0.76158
583.7		-0.50605	0.22116	0.62791	-0.5462	0.044014	-0.70378	1.2395	-0.78271	-0.71522
585		-0.34478	-0.14311	0.69935	-0.52629	-0.25514	-0.62023	1.016	-0.64256	-0.74005
586.3		-0.9593	-0.44856	0.8927	-0.90952	-0.59329	-0.57101	0.86068	-0.44145	-0.94075
587.6		-0.74081	0.049232	1.0907	-0.71925	-0.52494	-0.63792	0.47735	-0.4835	-0.79121
588.9		-0.84403	0.26037	0.62781	-0.16889	-0.60851	-0.71792	0.27733	-0.12637	-0.54242
590.2		-1.1731	0.094456	0.3311	-0.77233	-0.22128	-0.76504	-0.25439	-0.14836	-0.46423
591.5		-0.85459	0.52536	1.3359	0.096779	-0.25131	-1.2661	-0.1143	-0.0074019	0.047447
592.8		-0.80268	0.86973	0.52193	-0.010081	-0.27231	-1.1405	-0.1363	0.041477	0.3838
594.1		-0.57704	0.81523	-0.45766	0.039533	-0.24981	-1.2887	-0.2111	0.10022	0.069894
595.4		-0.29759	1.135	-0.68847	0.49137	-0.1663	-1.281	-0.45605	-0.085969	0.426
596.7		-0.078543	0.336	-1.4049	0.099022	-0.050306	-1.2956	-0.95066	-0.1737	0.59852
598		0.33955	0.71711	-0.7951	-0.014926	-0.072446	-1.0283	-0.90893	-0.21936	0.91035
599.3		0.24386	0.16229	-1.1113	-0.61237	0.067731	-1.1121	-0.92981	-0.12767	0.37502
600.6		-0.17732	0.34476	-1.5741	0.48594	-0.12859	-0.86925	-0.91852	-0.32034	0.66846
601.9		0.43032	0.1606	-1.4944	0.29091	-0.35096	-0.64897	-1.1682	-0.044473	0.64494
603.2		0.51962	-0.090968	-0.66487	-0.10843	-0.59497	-0.24849	-1.386	0.09062	0.47848
604.5		0.16323	0.40685	-0.85052	-0.018111	-0.83652	-0.069139	-1.2143	0.16936	0.31204
605.8		0.018132	-0.42966	-0.22834	-0.020161	-1.0652	0.46492	-1.071	0.42904	0.10139
607.1		-0.23073	1.23	-0.7055	0.45568	-1.401	0.34167	-0.97616	0.061385	0.23645
608.4		-0.70583	-0.26303	0.3727	-0.70874	-2.2161	1.1852	-1.2245	-0.30598	0.70441
609.7		-0.22657	-0.11054	-0.61325	0.31559	-1.2193	0.82296	-1.2897	-0.067011	0.17723
611		-0.10801	-0.19849	-0.089075	-0.032101	-1.0017	0.81336	-0.65469	-0.0010221	0.32274
612.3		0.35689	-1.2087	0.79195	-0.46385	-0.7614	0.80027	-0.20969	-0.028987	0.067115
613.6		1.1956	-0.45967	1.1002	0.46571	-0.7146	0.80518	1.1615	-0.5379	1.8193
614.9		1.2287	0.28651	0.66735	0.24348	0.33351	0.64037	1.0502	-0.061587	1.4526
616.2		1.1537	-1.2503	0.96116	0.66085	-0.0018015	0.25872	0.6178	-0.14803	0.84361
617.5		1.1485	-0.66955	0.19035	-0.086647	1.0974	-0.22615	0.91417	-0.55589	0.37391
618.8		0.47239	-0.3721	0.0055521	0.068427	0.090477	0.7869	0.39443	-0.13399	0.26542
620.1		0.0029941	0.085602	0.27747	0.4398	0.32094	-0.4642	-0.28701	-0.039994	0.24571
621.4		-0.54024	0.17817	-0.26038	-0.87283	-0.75929	0.44079	-0.13057	0.53943	0.074619
622.7		0.069009	0.15063	0.28299	0.88976	0.4265	-0.073428	0.17845	0.13618	0.48052
624		-0.69431	1.3184	0.27698	0.014947	-0.22299	0.94511	0.45968	0.30502	-0.42935
625.3		-0.57188	-0.5055	0.37529	-0.4586	0.030755	0.36069	-0.028341	0.29731	-0.85158
626.6		-0.90355	0.036702	-0.73667	-1.4669	-0.44723	0.45403	-0.22657	0.13585	-1.4307
627.9		-0.47583	-0.74537	-1.0342	-1.6643	-0.34642	0.51828	-0.14377	-0.24254	-1.9548
629.2		-0.21765	0.1541	-0.12576	-0.57547	0.022435	0.48747	-0.30701	0.1428	-0.77794
630.5		-0.78265	-0.090353	-0.51126	-0.48036	0.93978	0.46976	-0.37804	0.24476	-1.5567
631.8		-0.42365	0.44906	-0.26421	0.40711	-0.011078	0.99721	0.48776	0.011681	-0.76179
633.1		-0.31096	-0.22879	-0.0098673	0.34415	-0.25858	-0.29964	-0.30894	0.14426	-0.53024
634.4		-0.085705	0.22403	-0.3683	-0.17169	0.40746	-0.66891	0.25583	-0.12436	0.70288
635.7		-0.15973	0.20019	-0.027413	-0.072089	-0.085792	0.14962	0.056882	0.098305	-0.063119
637		0.43746	-0.092431	0.17624	0.19403	0.53733	-0.063129	0.59576	-0.21739	-0.10338
638.3		0.52384	-0.66588	-0.023087	0.20984	0.7061	-0.3439	1.1536	-0.066288	0.14105
639.6		0.32664	-0.49806	0.40619	-0.38962	0.15407	-0.11496	0.93283	-0.014407	0.5389
640.9		-1.3919	1.3831	-0.2245	-0.78959	-0.37692	0.14791	-0.34924	0.16003	0.22689
642.2		-0.12738	0.59112	0.52921	0.74994	0.0063415	-0.10766	0.081471	0.40789	0.20485
643.5		-0.21448	-0.16649	-0.11327	-0.49847	0.15459	0.18003	0.44366	-0.047054	0.55336
644.8		-0.54825	0.46456	0.82643	0.72623	0.088678	-0.084988	-0.24184	0.52412	-0.81407
646.1		-0.4122	0.22097	-0.22441	0.40656	0.79331	-1.1386	0.40856	0.43749	0.065705
647.4		-0.35409	-0.54716	0.38392	0.93038	0.14406	-0.33542	-0.30709	0.32517	0.32332
648.7		-0.13198	-0.31627	-0.059825	0.47767	-0.36803	-0.03156	0.25612	-0.0023362	0.68509
650		-0.47362	0.1376	0.2265	0.34917	-0.080975	-0.1324	-0.11779	-0.19075	1.0487

## Sheet: -0.09
x		y
		VNm	VNop	ANr	ANl	SMN	SMN2	DMN	DAN	ECN
1.3		0.85728	-0.1574	1.1698	-0.071226	0.90958	-0.81244	-0.35077	0.3915	0.64836
2.6		0.76379	0.41472	-0.10092	-1.2031	1.2789	-0.68425	0.0033921	-0.4122	0.34573
3.9		0.61526	0.11168	-0.60594	-0.012727	1.7435	-1.3276	0.63105	-0.30131	0.29331
5.2		1.2141	-1.018	0.012665	-0.94629	1.2847	-0.84843	0.57506	1.4176	0.018945
6.5		1.082	-1.7247	-1.3571	0.96668	0.88578	1.0478	0.10505	1.1684	0.39947
7.8		0.082502	-1.6303	-1.6884	1.9215	1.2252	0.94481	-2.768	1.5733	-0.10273
9.1		0.16986	0.0022464	-0.53448	0.53028	0.18479	0.85045	-1.0264	0.51203	0.108
10.4		-0.29092	0.41316	-0.39526	0.45708	0.093776	-0.78408	0.81172	-0.048781	0.54842
11.7		-0.93727	-0.2153	0.42737	-0.11135	0.29891	0.3317	-0.67518	-0.9254	-0.3693
13		-0.1075	-0.84712	-0.70674	0.1175	0.32392	0.31229	-0.59467	0.95742	-0.0069568
14.3		0.81199	0.23685	-1.1431	0.55284	-0.12068	-0.059328	-0.94313	0.42142	-0.36638
15.6		0.49646	0.4471	0.18389	-0.3871	-0.59391	-0.15888	-0.082493	0.8207	-1.0562
16.9		0.085111	-0.29991	-0.16365	1.2167	-0.070559	0.36446	0.1103	-0.25096	1.3065
18.2		-0.1381	0.19644	-0.085154	0.20911	-0.27608	-0.42492	0.12763	-0.26165	1.3074
19.5		-0.22879	-0.52836	1.4421	-0.75075	-0.046303	0.49417	1.0651	-0.59015	-0.96871
20.8		-0.23694	-0.23045	-0.45546	-0.19027	-0.35505	0.86342	-0.86076	-2.1056	0.97762
22.1		-0.98738	0.52323	-0.50561	-0.36109	0.03019	0.63776	0.78872	-1.457	-0.74785
23.4		-0.61727	0.32196	-0.16328	-0.13562	-0.22152	-0.72687	1.0831	-1.5019	0.75541
24.7		-1.2342	0.098261	0.18856	-0.29785	-0.31868	-0.020871	0.1061	-0.93686	-0.30034
26		-0.90351	0.91407	-0.41473	0.19622	-0.68874	-0.31365	-0.47698	-1.1204	0.42749
27.3		-1.416	0.29287	0.43981	-0.49053	-1.0571	-0.2122	0.03177	-1.4015	-1.2052
28.6		0.20685	1.4956	-1.031	1.2204	-0.34482	0.1845	0.34698	-0.49308	0.78661
29.9		0.80182	0.33726	0.43783	-0.085614	-0.60752	0.47427	1.2488	0.64249	-0.45285
31.2		-0.099436	0.7396	-0.30946	1.1693	-0.71908	1.5625	-1.8584	-0.079293	-0.057845
32.5		0.76063	-0.030828	-0.97087	0.11204	-0.62479	0.78059	-1.9485	0.32114	0.14939
33.8		0.63324	-1.9516	0.68183	0.4892	-0.65454	-0.26365	-1.1238	1.4799	-0.62178
35.1		-1.1147	0.81648	0.40181	1.224	-0.26572	-0.84371	0.19086	-0.13108	-0.45927
36.4		-0.040063	0.30466	0.34963	0.74005	-0.49197	-0.60411	0.59802	1.2236	-0.52883
37.7		-0.11741	0.097577	-1.0712	0.77747	-0.37746	-0.63686	1.4955	0.088642	-0.57248
39		-0.36764	1.1376	-0.32195	0.37462	-0.36643	-0.38819	0.70291	-0.01927	0.16928
40.3		-0.60829	1.4417	-0.29602	0.20025	-0.49182	-0.68233	0.14575	0.64339	-0.46095
41.6		0.85456	0.15827	0.087515	0.42744	-1.6614	0.034168	-0.75928	1.7425	1.2574
42.9		0.17596	-0.21946	-0.0061872	0.037522	-1.2255	0.03919	-0.45098	0.24883	-0.54233
44.2		0.27154	-0.54541	0.64636	-0.48048	-1.9396	1.8225	1.295	-1.2822	0.04188
45.5		-0.60915	1.2314	0.27607	0.17724	-1.352	0.46155	-0.41479	-0.43461	-0.055199
46.8		0.068721	0.42606	-0.35397	0.3532	-1.0734	0.20287	0.072276	-0.11552	-0.14725
48.1		0.072844	-0.45935	-0.19103	0.19946	1.0708	-0.090059	-0.4532	-0.013108	0.14533
49.4		-0.036341	-0.17082	-0.017627	-0.0044327	0.26892	-0.18184	-0.049773	-0.15401	0.072123
50.7		0.0052524	0.2093	0.066968	-0.13138	-0.28491	0.35316	0.023193	-0.068564	0.12478
52		0.062656	-0.022855	-0.20809	0.23104	-0.15881	0.0068025	-0.050836	0.13978	0.14788
53.3		-0.0062842	0.3303	-0.11897	0.2768	-0.86377	0.12469	0.0039325	-0.050869	-0.2044
54.6		-0.068468	-0.33527	-0.2046	0.065085	0.68452	-0.12363	-0.12788	0.030888	0.044166
55.9		0.33796	0.37234	-0.051378	0.17069	-0.3685	-0.061085	0.028352	-0.29713	0.11015
57.2		0.26368	-0.74128	-0.051184	-0.26045	1.711	-0.2429	-0.26841	0.2221	0.10783
58.5		0.15915	-0.37134	-0.12289	0.11353	0.98103	-0.13395	-0.20786	0.13585	0.20739
59.8		0.20262	-0.73133	-0.13066	-0.11065	2.1574	-0.29801	-0.38471	0.27485	0.13138
61.1		-0.044929	0.080366	-0.098525	0.2414	-0.16801	0.0038126	-0.069315	0.029446	-0.045157
62.4		-0.28324	0.92418	-0.12246	0.45571	-2.028	0.23943	0.23604	-0.13553	-0.15656
63.7		0.081107	-0.35372	-0.043457	0.0086234	0.89791	-0.072325	-0.068191	-0.018006	0.083116
65		-0.18011	0.32825	-0.038134	0.21484	-0.89399	0.14212	0.077596	-0.051856	-0.086182
66.3		0.83257	1.0378	-0.81062	1.2566	-2.0999	0.28106	-0.2685	0.50101	-0.01953
67.6		-1.5445	0.05418	0.96153	-0.45291	-1.8292	0.49276	0.70121	-0.68954	-0.17088
68.9		-0.24352	1.2298	-0.41908	0.59602	-1.1939	0.023658	-0.0060777	-0.10517	-0.46848
70.2		-0.12028	0.11034	0.34076	0.18528	-1.4584	0.45121	-0.085104	-0.11824	0.44931
71.5		-0.31305	0.29189	-0.0064096	-0.34575	-1.0308	-0.026371	0.27916	-0.329	0.18758
72.8		-0.12837	0.49109	-0.20836	1.0294	-0.81995	0.16269	0.35296	0.12764	-0.9442
74.1		0.25551	0.30058	0.30973	-0.99258	0.46708	-0.15723	-0.81947	-0.34877	1.1085
75.4		-0.35939	-1.2664	0.39419	-0.64466	0.76032	1.1063	-0.9545	0.51618	-0.55944
76.7		-0.80191	0.2814	-0.80335	0.75454	0.60098	-0.55018	1.2269	0.059372	-0.0073739
78		0.97001	0.13852	-0.74785	0.37493	0.60988	-0.6994	-1.009	-0.10418	0.4614
79.3		0.89492	-2.2832	0.7789	-0.65916	0.81319	-1.5266	1.0483	0.29641	-0.009063
80.6		-0.6283	0.77497	0.43327	0.82353	0.82546	-0.36802	-0.0059085	0.54474	-0.19622
81.9		0.79344	0.10749	-0.48324	0.25416	0.32998	1.4084	-1.807	0.29581	-0.070421
83.2		1.0442	-0.4835	-0.61623	1.1755	1.5055	0.7857	0.68399	0.015385	0.29822
84.5		-0.24603	-0.11431	-0.30399	0.09466	1.2703	-0.34071	-0.73487	-0.03328	0.54741
85.8		-0.783	-0.83619	0.41469	-0.77018	0.55957	0.10628	1.3083	-1.4839	-0.38565
87.1		0.87039	0.46868	-0.82304	1.8529	0.62463	1.3406	-1.6243	2.7498	-1.0571
88.4		-0.42115	0.058507	-1.0479	-0.083508	0.89212	-1.1142	-0.76834	-0.91486	-0.11526
89.7		0.36194	-0.11758	1.8753	-2.6721	0.95112	-0.41052	0.17969	1.3759	-0.81063
91		0.37778	0.0088753	0.062553	-0.33435	0.45277	-0.25403	-0.49818	-0.20344	0.99668
92.3		-0.15673	-0.33853	-0.019161	0.80388	0.59981	0.18124	-0.28148	-1.0505	-0.058718
93.6		-1.3091	0.88771	-0.35815	0.56514	-0.06563	-0.21144	0.069771	-0.4018	0.65289
94.9		-0.030075	-1.5516	-0.31006	-0.97382	0.42035	-1.1561	0.59664	-1.45	0.7856
96.2		0.27485	-0.61636	-0.73176	0.33099	0.67647	-0.28801	-1.7288	-0.83636	0.7266
97.5		-0.65	-0.23603	-1.2831	0.02931	0.64729	0.038892	-1.2237	0.15557	0.85908
98.8		0.57882	-0.65414	-0.1203	-1.6148	0.32809	1.1418	0.28915	-0.42413	0.83431
100.1		-0.33707	-0.25387	0.78053	-0.56156	0.54246	-0.071618	0.80713	0.17177	0.39601
101.4		-0.21391	0.53153	1.5266	-0.64646	0.95714	-0.092553	0.10237	0.12202	-0.14361
102.7		0.23343	0.3959	0.8026	0.055734	1.345	0.029732	0.55341	0.8149	0.19307
104		0.21691	-0.026504	0.58688	0.77276	1.1047	0.18224	1.1987	0.56549	-0.78581
105.3		-0.51011	-1.5322	0.15624	-0.1806	1.2308	0.77211	1.0666	0.016736	-1.6648
106.6		0.48612	-0.24122	0.013633	0.32158	1.6409	-1.6308	0.86905	-0.70547	-0.87175
107.9		0.45088	-0.45005	0.64833	-0.4728	1.3051	-0.26488	-0.8466	0.51976	-0.79206
109.2		0.87565	-0.53882	-1.3565	0.36201	1.0845	0.28943	-1.117	0.5427	2.1648
110.5		1.3871	-1.054	-0.49706	0.030227	1.2123	-0.63097	-0.76387	0.92599	0.33158
111.8		0.028675	-0.56975	-0.23554	1.9112	0.77584	-0.75076	-1.4418	1.3933	-0.5079
113.1		-0.58825	-0.0040951	-0.0082342	0.51925	0.99086	-0.22855	-1.5524	-0.1417	-0.17707
114.4		-0.8041	-0.22735	-0.41549	-0.30346	1.5468	-2.0084	1.0623	1.5203	0.3764
115.7		0.21628	1.0436	0.206	-0.041896	0.53765	0.011911	0.48318	0.082517	-0.36793
117		0.70296	-0.49615	-1.0513	0.40196	0.8922	-0.30703	-0.43362	-0.68484	0.71844
118.3		0.60179	0.012374	-0.68353	-1.014	1.283	0.21438	0.36443	-0.95099	0.86382
119.6		0.5608	-0.90669	-0.23498	-0.21529	0.64549	0.16395	-0.6213	-1.5639	0.52282
120.9		0.91436	-0.95311	0.46465	0.34691	0.74559	-0.073722	-0.073365	-0.041199	0.13588
122.2		0.35929	-1.2068	-0.23403	-0.14432	0.47522	0.15595	0.33869	0.11861	-1.7679
123.5		-0.13192	0.68324	0.64578	-0.64804	-0.015805	-0.141	0.15352	0.10972	0.37235
124.8		-0.83364	0.43892	0.80958	-0.11201	-0.64099	0.93638	0.21922	-1.3015	-0.48769
126.1		-1.2962	1.1152	0.49435	0.42018	-0.86222	1.437	-0.47276	-0.49794	-0.044427
127.4		-0.72832	1.039	0.19419	-0.34634	-0.54536	0.29412	-0.36947	-0.014151	0.36183
128.7		-0.52655	-0.16019	-0.34108	0.21665	-0.85485	-0.21786	-0.12631	1.3226	0.17206
130		-1.4726	0.79079	-0.29002	0.72108	-0.96766	-0.43808	1.0874	-0.35541	-0.25627
131.3		-0.88335	-0.61879	0.86114	0.49252	-1.3994	-0.023718	-0.48198	0.45031	-0.44396
132.6		-1.193	0.52056	0.43076	0.93855	-1.3128	-0.09288	-0.11065	-0.36045	0.061888
133.9		-0.20216	-0.25671	-0.065154	0.32422	-1.2567	-1.8918	-0.91058	1.4704	1.7025
135.2		0.2413	-0.2684	1.1405	-0.94807	-1.0755	0.0011048	1.6954	-0.48826	-0.8188
136.5		0.64062	-0.50945	-0.17391	1.7368	-0.46425	-2.24	0.028231	-0.48635	-0.84284
137.8		0.15385	-0.33146	0.026426	-0.87781	-0.8441	-0.96569	0.96615	0.73065	0.2194
139.1		0.63958	0.69184	-0.22985	0.14375	-0.55347	-0.24431	-0.63491	1.0259	-0.12128
140.4		-0.33291	1.0597	0.15674	-1.0408	-0.223	0.0023373	-0.053343	0.37054	-0.47754
141.7		-0.94312	1.5441	0.26858	-0.76577	-0.25664	0.19181	0.78958	0.99147	-0.27308
143		0.1742	1.274	-0.0054758	-0.018393	-0.1266	1.149	0.67506	0.49989	0.067361
144.3		-1.0687	0.35762	0.66819	-0.085954	0.1602	0.63345	-0.41618	-1.2864	0.87745
145.6		-0.74554	0.9095	0.23563	1.0005	-0.076469	-0.3551	0.20063	-1.0269	0.3658
146.9		-0.03878	-0.5141	0.096573	0.42659	0.17669	-0.45312	-0.19045	0.33675	0.82026
148.2		-0.15621	-0.36242	-0.2912	0.49634	0.0068771	0.87326	0.39464	0.65046	-0.7704
149.5		0.58565	0.41094	-0.91684	0.73288	0.12634	0.76898	-0.073086	0.51124	0.21207
150.8		-0.30036	-0.16392	-0.9822	-0.52856	0.30253	0.87617	0.17837	-0.31614	0.046497
152.1		0.062076	0.5484	-0.24284	0.44288	0.46266	0.0154	0.56337	0.19795	1.4495
153.4		0.33603	-1.3033	0.77395	0.79917	0.47724	-0.16402	0.81623	-0.61297	-1.0946
154.7		0.76074	-0.070736	-0.70483	0.12264	0.70114	-0.66665	1.2323	-0.030575	-0.3252
156		0.56214	-0.38759	0.25861	-0.41639	1.003	-0.0092042	-0.43048	-2.1888	-0.12289
157.3		0.72605	-1.7598	-1.3761	0.25374	1.0701	-1.5936	0.10698	0.16336	-0.65181
158.6		0.63301	0.42739	-0.0077239	-0.23515	1.3886	-1.0628	-0.85466	-0.62508	0.63257
159.9		0.30796	-0.77704	-0.55277	0.096761	1.4539	-1.1205	-0.44434	-1.1435	-0.27736
161.2		1.1341	-0.48193	0.971	-1.3811	1.3359	-0.47574	0.80452	0.11737	-0.52096
162.5		1.1917	-0.3898	-0.45882	0.11422	1.0246	0.59816	-1.1323	0.84765	0.63305
163.8		0.20984	-0.41402	-0.20137	1.268	1.0761	-0.72506	0.63702	-0.31447	0.21773
165.1		0.5141	-0.82514	0.19686	0.56458	1.1694	-1.379	0.0035948	0.65406	-0.16772
166.4		-1.471	0.12217	-0.40833	1.9062	1.088	-1.7473	-0.14583	0.10753	0.49433
167.7		-0.74035	0.16467	2.0863	-0.87017	0.48088	0.30331	0.43496	-0.22113	-0.65537
169		-1.3345	0.51227	-0.41966	1.0074	0.75637	-0.44724	-0.73623	1.0101	0.19144
170.3		-0.82097	0.27495	0.52409	0.74828	0.72332	0.40943	0.27572	-0.48492	0.46003
171.6		-0.11968	-0.12178	1.2113	-0.51508	0.88359	0.68935	-0.84624	0.24214	-0.64232
172.9		1.0014	-1.8935	-0.40366	0.03228	0.90503	0.75358	1.4863	-0.62865	-0.59538
174.2		0.9067	-3.1371	2.21	-2.525	0.93721	0.68681	0.7302	-0.27509	0.3316
175.5		-0.72496	-0.3508	0.51088	-1.5493	0.54829	0.10517	-0.60093	0.53264	-0.31767
176.8		0.016735	-0.10575	0.75679	-1.3572	1.0572	-1.7183	-0.18755	0.58023	0.95319
178.1		-0.41976	-0.60899	-0.90766	0.55982	0.75509	-1.3801	-1.111	-0.68505	0.57174
179.4		-0.28455	-0.31882	0.70301	-1.9843	0.50292	1.0151	-1.636	-1.0813	0.88272
180.7		0.19661	0.20193	-0.2484	-0.54134	0.56433	-0.34042	-0.9914	0.22053	0.13927
182		-0.17919	-0.15334	-0.098128	0.079472	-0.079021	0.56844	0.36969	-0.31506	-0.57666
183.3		0.52213	-0.7844	0.23713	-0.37803	-0.12645	-0.18095	0.81243	0.57059	-0.16029
184.6		-0.40511	0.80383	-0.78296	0.3845	-0.00471	-0.70943	-0.23621	0.13517	-0.10931
185.9		-0.63024	1.7143	-0.34616	0.35185	-0.90595	0.65904	0.073558	1.274	-0.61919
187.2		-0.6145	1.5325	-0.2288	1.2299	-0.85724	0.82294	1.3197	0.13576	-0.19739
188.5		-0.29057	2.309	-0.64362	-0.00808	-0.77268	0.58446	0.029361	0.50561	-0.3637
189.8		0.0012661	2.5211	-0.00013053	-1.1514	-0.87521	2.3487	-0.0059483	1.0483	-0.73713
191.1		0.34536	2.5047	0.11188	-0.87537	-0.64681	2.2623	0.30103	0.74436	-1.3888
192.4		0.23297	0.58348	0.15473	-2.5243	-1.0108	2.443	0.24584	1.1186	-1.1419
193.7		1.0435	-0.17519	-0.22779	-1.5555	-0.46546	1.1738	-0.63209	-0.10172	1.1668
195		1.2159	-0.80082	-1.0618	0.11895	-0.58723	2.1715	-1.0462	1.0063	0.05494
196.3		0.99531	0.42728	-0.55286	-0.95982	-0.21414	1.4219	-0.20844	1.0426	-0.17645
197.6		0.46995	0.032477	0.1689	1.358	-0.29925	1.898	-0.83727	-0.37206	0.50244
198.9		0.38551	-0.52596	0.63715	0.042334	-0.14447	1.1823	-1.2704	-0.52346	0.082045
200.2		-0.097862	-1.1797	1.3746	0.8058	-0.00087944	-0.11161	-0.68543	-0.031413	0.65738
201.5		-0.99809	0.41179	0.85201	-0.1373	-0.16988	0.23103	-0.59814	0.75419	1.2124
202.8		-0.84954	0.021723	1.6082	-0.29543	0.033731	0.38578	0.60763	-1.3352	-0.16116
204.1		0.74654	-0.42449	0.66219	0.62335	-0.017738	-1.2446	0.21178	0.627	-0.38141
205.4		0.52159	-0.064039	0.59178	0.47761	0.091309	-1.9349	-0.48968	1.9762	-0.40499
206.7		-0.44854	0.64176	0.86633	0.20641	0.23114	-1.823	-0.08147	0.55287	-0.19005
208		0.58785	0.44536	-0.16169	0.94859	0.3858	-2.8994	0.26898	-0.16448	0.52993
209.3		-0.1513	0.65656	-0.93165	1.9855	0.10332	-2.1567	1.507	-0.755	-0.79396
210.6		0.59605	-0.40265	-1.6015	2.3218	-0.048827	-3.2827	0.2227	-0.8581	0.62435
211.9		0.11233	0.051349	-1.8499	1.8164	-0.35665	-2.6052	0.31674	-1.906	-0.30163
213.2		1.0437	0.38586	-0.92256	2.1497	-0.35311	-0.9813	0.7702	-1.8619	0.20501
214.5		-0.24091	0.080158	-0.59807	2.1737	0.29827	-1.0027	-0.1201	-2.1387	-0.88801
215.8		-1.5472	1.0176	-0.60311	1.4097	0.069755	-0.51962	0.26889	-0.028334	-0.66952
217.1		-0.36976	1.19	-0.56006	1.3622	0.22118	-1.4405	-0.071264	-0.011142	0.50555
218.4		-0.6491	0.46	0.071617	-0.001486	-0.11971	-1.4791	0.60299	0.84766	-1.0116
219.7		0.89733	-1.2311	-0.018766	-0.43886	-0.28532	-0.31936	-0.44822	-0.54241	0.04049
221		-1.0581	-0.21972	0.46374	-0.49445	-0.37576	0.47137	1.1189	0.092482	-0.60088
222.3		-0.40109	0.65954	-0.50521	-1.0186	-0.77581	0.86393	0.23291	0.50148	0.68467
223.6		-0.79706	-0.38746	0.43691	-1.7711	-0.63855	0.2175	0.55733	0.83363	-0.062812
224.9		-0.0068226	-1.0873	0.41011	-1.8542	-0.77556	-0.18081	0.31203	1.3305	-0.1161
226.2		0.22412	-0.25405	0.21926	-1.3417	-0.36669	-1.647	1.2369	1.1965	-0.23077
227.5		-0.031665	-1.3953	0.41702	-0.1048	-0.17327	-1.7639	0.43331	-0.10045	0.092542
228.8		0.1847	-0.48784	0.63771	-0.33424	-0.19587	-0.96234	1.469	0.82855	-1.2744
230.1		0.86224	-0.92502	0.91591	-0.1896	-0.44092	-0.35185	1.0992	0.253	-1.956
231.4		0.37998	-0.52174	1.4209	0.26755	-0.38699	0.86572	0.55242	-1.2064	-0.53239
232.7		-0.32113	-0.94417	2.0056	-0.71317	-0.13288	0.15659	0.19169	-2.1323	-1.1326
234		-0.80106	-0.22701	1.1154	-1.7872	0.00087944	-0.014435	0.29351	-0.079574	0.47057
235.3		0.15381	-0.52603	-0.060828	-1.8687	-0.40439	1.8529	0.52013	-0.31887	1.0613
236.6		0.67686	-0.37521	-0.77719	-0.9231	-0.04326	1.5867	0.99974	-0.71434	-0.083858
237.9		-0.63776	0.83582	0.51061	-1.7054	-0.24582	0.79504	-0.84967	0.34451	0.77182
239.2		-0.98324	-0.12155	-0.2089	-0.24515	0.26339	0.51068	-0.69829	0.37394	0.64622
240.5		-0.61755	0.85368	0.33447	0.35062	0.54584	0.085608	0.37299	0.64567	0.58184
241.8		0.013441	0.65883	0.50724	0.0032014	0.08533	-0.48205	-0.026488	1.121	1.1266
243.1		-0.41436	0.25354	-0.12877	0.77002	-0.37217	0.35573	0.41095	0.48666	-0.11745
244.4		-0.30589	0.61005	-0.21429	-0.43929	-1.0273	1.6309	-0.84861	1.4218	0.0080498
245.7		0.64474	0.67919	-0.26415	0.40832	-0.52897	0.5789	-1.0632	-0.35824	0.11214
247		1.1135	0.46475	0.12593	0.38929	-0.40592	-0.22708	-0.35246	-0.81507	0.039351
248.3		-0.52711	0.31778	-0.31761	-0.37559	-0.43947	0.72066	-0.13952	-0.6687	0.43496
249.6		0.16418	0.44914	-0.31316	-0.50896	-0.098328	0.56803	0.66558	0.26132	-0.39721
250.9		-1.2087	1.7229	0.4164	-0.6442	0.10389	0.46154	0.22382	-0.16009	-0.31667
252.2		0.4744	-0.031947	0.20154	0.042889	0.23519	0.059808	-0.36046	0.75387	-0.055097
253.5		-1.4842	-0.84699	-0.12494	-0.084765	0.22038	0.024322	-0.7614	-0.077847	0.17713
254.8		-1.4084	0.13232	0.61308	-1.0955	0.049287	-0.58144	1.2476	0.46415	-0.84442
256.1		-0.089593	-0.94693	-0.7071	-0.51533	0.068656	-0.01652	1.2801	-0.84914	-0.2971
257.4		-0.12873	0.22366	-0.42968	1.1257	0.22279	-1.3727	0.38081	0.65928	-0.43426
258.7		0.99565	-0.2908	-0.38818	-0.28474	-0.13465	0.46936	0.15631	-1.2187	-0.22408
260		0.33701	0.38159	0.24027	-0.56251	-0.22525	0.58254	0.4465	-0.53252	-0.15741
261.3		0.59978	-0.3126	-0.33875	0.23152	-0.21217	0.74791	-0.14947	-1.299	-0.72554
262.6		-0.14691	-0.44382	0.2842	-0.61283	-0.27245	-0.20404	-0.1517	-0.77483	1.4133
263.9		0.92196	0.17116	0.81728	-0.3753	-0.093728	0.96717	-1.3365	0.26626	1.0186
265.2		0.29586	-0.61108	0.088438	1.1633	0.12363	-0.97545	-0.59299	-0.57799	1.2514
266.5		-1.0243	0.33213	1.1031	1.7406	0.24931	-0.23414	-1.4864	0.45658	0.96939
267.8		-0.0857	1.4137	0.55166	1.566	-0.056896	0.0092526	-0.76629	0.060087	-0.20349
269.1		-0.41366	0.055729	0.29323	-0.18913	0.15342	-0.52564	0.28965	0.18045	-0.39645
270.4		0.099517	0.34742	0.48209	-0.91339	-0.086328	0.24778	-0.068742	-0.3048	0.26125
271.7		-0.67718	-0.048704	0.44749	-0.19355	0.34773	-0.21051	1.2024	0.95902	-0.65691
273		0.47652	0.26323	-0.30901	0.23205	-0.29381	0.2574	-1.1824	-1.276	0.43098
274.3		0.18875	0.16096	-0.39872	0.63653	-0.30387	-0.48683	0.70576	1.0691	0.1292
275.6		0.24823	0.88399	0.88356	-0.32474	-0.67353	0.37942	0.040701	0.28762	-0.89274
276.9		-0.8773	0.39247	0.094383	0.26332	-1.1894	-0.73293	0.7287	-0.5267	-0.07078
278.2		-0.14366	0.58491	0.018184	0.18413	-1.4219	0.1625	0.051761	-0.3682	0.027001
279.5		0.097333	-0.31185	0.096898	-0.18294	0.94584	-0.18681	-0.05299	0.039948	0.067615
280.8		0.20636	-0.87398	0.095773	-0.38845	2.3113	-0.30814	-0.31175	0.13005	0.29609
282.1		0.24482	-0.50626	0.32957	-0.41211	1.2358	-0.42568	-0.19829	-0.0017435	0.17348
283.4		-0.38651	0.99937	-0.17624	0.44236	-1.8943	0.26407	0.3408	-0.0012232	-0.30631
284.7		-0.14096	0.16715	0.23039	-0.18095	-0.27101	-0.06581	0.18844	-0.13337	0.104
286		-0.26727	0.44646	0.18595	0.15215	-1.084	0.072106	0.057927	-0.095714	-0.045173
287.3		0.14988	-0.12928	0.0052926	-0.055151	0.45803	-0.06503	0.03328	0.1092	-0.11837
288.6		0.092343	-0.30582	0.14959	-0.21148	0.8472	-0.1735	-0.035515	0.079566	0.062703
289.9		-0.0066385	-0.039119	0.062937	0.01273	0.30366	-0.19158	-0.0064332	0.074418	-0.046312
291.2		-0.068627	-0.0073687	0.10679	-0.18551	0.092358	-0.07382	0.028971	-0.023449	0.018169
292.5		-0.078519	0.2962	0.093489	-0.0030575	-0.63612	0.18114	0.15909	-0.023338	-0.20739
293.8		-0.32544	1.2198	0.051608	0.56009	-3.091	0.52739	0.35723	-0.59977	-0.090109
295.1		-1.2867	1.8281	0.35506	0.6792	-5.1718	-0.27466	1.8858	-0.49457	-1.1826
296.4		0.16216	2.4471	0.38705	-0.2059	-6.2199	1.2984	0.45097	-0.074379	-0.74507
297.7		-1.0442	1.403	-0.18581	0.53803	-3.2468	1.3616	1.5187	-0.95981	1.083
299		0.18603	0.20761	0.00013053	1.7027	-1.3981	0.054217	-0.69814	0.24766	-0.53346
300.3		-0.035598	0.121	0.020965	-0.28636	-1.6855	-0.47605	0.089007	1.0378	-0.94475
301.6		-1.7005	1.6004	0.7361	-0.7318	-1.4545	0.16793	-0.058165	-1.7426	0.95091
302.9		-0.19133	0.8385	0.1658	0.25388	-1.32	-0.21833	0.10267	-0.43451	0.14923
304.2		-0.19656	0.76069	0.18133	0.30586	-1.7832	0.050088	0.43218	-0.044874	-0.19799
305.5		-0.11134	0.41859	0.26767	0.00030923	-0.79288	0.31425	-0.038157	-0.013129	-0.24174
306.8		-0.44724	0.58308	0.13866	0.38546	-1.9524	0.064102	0.38422	-0.12343	-0.17923
308.1		-0.47766	1.3828	-0.032352	0.86866	-3.7512	0.14499	0.30588	-0.5697	-0.25122
309.4		-0.93495	0.24333	-0.12937	-0.18776	-0.49088	0.23198	0.2938	-0.075881	0.17864
310.7		0.39414	-0.64067	-0.10967	-0.33626	1.8405	-0.1472	-0.078838	0.2232	0.059534
312		-0.33916	-0.36754	0.5466	-0.254	1.3277	-0.21913	-0.17587	0.075595	0.21484
313.3		1.2476	-1.5825	-0.15384	-0.92196	4.1049	-0.85492	-0.37096	0.83578	-0.012176
314.6		0.033323	-0.85661	0.18592	-0.036656	3.3229	-0.76362	-0.43401	-0.030108	0.32544
315.9		-0.10165	-0.78044	0.13652	-0.70908	1.9829	-0.17949	0.14335	0.30591	0.0032441
317.2		-0.37942	-0.93549	0.51858	-0.97689	3.6344	-1.3396	-0.67901	-0.23673	0.66994
318.5		0.90146	-0.11803	-1.183	1.6666	2.5227	0.5723	-0.60971	1.1304	-0.83422
319.8		-0.26805	-0.85967	2.1091	-2.6676	1.4911	0.32775	0.93852	0.017703	-0.72528
321.1		0.91427	-1.3982	-0.76456	1.0505	-0.40881	0.069319	-0.87494	0.13308	1.2959
322.4		1.3092	0.45788	-0.064972	0.99069	-0.37691	-1.2345	0.005106	-0.26965	0.15191
323.7		0.13977	0.11104	-0.7806	0.66022	-1.7081	0.29598	-0.29534	-0.36794	-0.052943
325		-0.75646	2.2126	0.6445	-0.029997	-1.9448	0.079412	1.719	-0.49109	-0.2826
326.3		-0.20487	0.56331	-0.62763	0.8268	-1.5729	0.045912	-1.8225	-0.46332	0.38439
327.6		-1.1259	1.2758	1.6252	-1.9192	-1.9715	-0.48472	0.94616	-0.87163	0.77527
328.9		-0.35282	0.77095	0.092654	0.1436	-2.1158	2.1996	0.96987	0.95163	-2.3765
330.2		0.36487	-0.73128	-0.48278	1.6073	-2.7466	-0.26031	0.080164	-0.32328	1.1083
331.5		-0.41002	2.5005	-0.48518	0.66411	-2.5187	-0.26503	0.58679	-0.34989	-0.30214
332.8		-0.98802	0.46837	1.1538	-1.0438	-0.35711	0.0021926	-0.27541	-0.22801	-0.56926
334.1		0.085295	-1.2036	-0.91793	-0.32503	1.2621	0.64801	-0.35412	0.34479	1.0382
335.4		-0.1241	-1.2289	1.0996	0.58549	2.1873	-0.28516	0.28037	1.4788	-1.0344
336.7		0.76204	-1.0473	-0.18209	-0.73303	3.7548	-1.0579	-0.18036	0.41395	0.27738
338		1.2445	-1.3073	0.8991	-2.0167	3.5336	-0.78936	-0.58439	-0.049934	0.70478
339.3		1.5245	-1.209	-0.69213	-0.18188	4.4911	-1.5434	-1.7993	-0.93157	0.80043
340.6		1.7503	-2.5363	-0.29669	-0.42315	4.7116	-0.73797	-0.63755	-1.4504	1.0525
341.9		1.2747	-2.7532	-0.6091	0.16308	4.609	-1.9562	-0.042611	0.61242	-0.13232
343.2		1.2938	-2.012	0.67689	-0.17961	4.2466	0.11252	0.95032	1.1088	0.53544
344.5		0.8491	-0.50046	0.26023	-0.9049	3.9654	0.39022	1.2664	1.0852	-0.35189
345.8		-0.064381	-2.0325	0.04119	-0.87773	4.7524	-0.91875	-1.3596	1.3808	0.3884
347.1		0.17199	-0.24857	0.16419	-0.37592	4.2297	-0.54078	-1.2217	1.3828	-0.44783
348.4		-1.3185	0.2166	-0.49739	-0.84185	4.2738	-0.77994	0.044269	0.27122	0.052061
349.7		-0.76163	-1.4443	1.3427	-1.7278	3.9614	-0.46699	-0.64376	0.23915	-1.3933
351		-0.65357	-1.7025	-0.71998	0.97656	3.7424	-0.086866	-1.0343	-0.33707	0.5719
352.3		0.82057	-0.72674	0.086943	-1.1073	3.3675	-0.68984	-1.0068	1.5179	1.0174
353.6		-0.044925	-0.98394	-0.28531	-0.17743	2.592	-0.011492	0.69305	0.38664	1.36
354.9		-1.6423	0.39108	-0.6109	-0.12847	2.3078	0.31039	-0.66706	0.43472	1.503
356.2		-0.068599	0.019256	-1.1919	-0.00030923	2.639	-0.81182	2.2331	2.3566	-0.35421
357.5		0.96264	-1.8683	0.79038	-0.93936	2.7314	0.43154	-0.73837	0.65986	0.29231
358.8		0.42813	-2.8345	1.1316	-1.4124	2.7813	-0.59283	-1.2451	-0.29613	1.5761
360.1		0.93324	-1.2776	1.0357	-0.23159	2.4014	-0.0064826	-0.87917	0.084814	0.25815
361.4		0.27053	-0.92393	0.35526	-0.14897	2.4557	-0.3593	-0.22957	0.030258	-0.23424
362.7		0.21635	-0.54033	0.70412	-0.42696	1.6743	0.7411	-0.038064	0.19102	-0.40997
364		-0.38614	-0.62361	0.58005	0.27913	1.3535	-0.26831	-0.35213	0.22397	-0.35699
365.3		-0.0039263	-1.0369	-0.07649	-0.4609	1.5933	-0.20139	-0.86667	-0.68328	1.1664
366.6		0.25256	-0.47106	0.97006	-0.30946	1.883	-1.9328	-1.2778	-0.6838	-0.0032441
367.9		-0.28757	-0.7866	0.51649	-0.45812	1.4339	-1.416	-0.6613	-0.21166	0.49931
369.2		0.3341	-0.62677	1.7908	-0.82121	0.90723	-1.0652	-0.68338	0.11247	-0.15943
370.5		1.2892	-0.78526	1.1829	-0.8259	0.21095	-0.0011048	-0.033246	-1.288	-0.020833
371.8		2.0088	-1.0683	0.073409	-0.83682	0.2687	0.90277	-1.1273	-1.616	0.86648
373.1		2.1109	-0.91838	0.47152	-0.33705	-0.11636	0.26394	0.46378	0.054025	0.18682
374.4		0.80552	-0.38937	-1.1233	-0.11881	0.35381	0.57394	-0.55414	0.76053	0.43858
375.7		0.97375	-0.60394	-1.176	0.73368	0.51236	0.4141	0.89172	0.39353	-2.4181
377		0.39795	0.40372	-0.63081	-0.060486	0.68586	0.7553	1.1517	0.022505	-0.42686
378.3		-0.64242	2.0586	-1.0151	-0.020226	0.5703	0.19541	2.3777	0.44182	-2.3573
379.6		-1.2867	1.9678	-1.0387	0.39124	0.30516	0.28165	2.734	-0.43846	-1.1827
380.9		-0.55338	0.54118	0.59391	0.2869	0.29646	-0.77442	-0.34805	1.2434	-1.6443
382.2		-0.37723	-1.1941	0.060007	-0.028644	0.86543	-1.0795	-0.49019	-0.20051	-0.9742
383.5		0.0051102	0.57555	-0.21436	-0.088618	0.89448	-2.9803	-0.22145	0.7308	-1.6156
384.8		0.55849	-0.62967	1.6114	-0.60647	0.66848	-2.1883	-0.49692	-0.17546	-0.86786
386.1		-0.10227	0.29721	-0.15926	-0.72531	0.91229	-1.9373	1.3711	0.78141	-1.4854
387.4		0.34648	0.50532	-1.0029	0.68479	0.37073	-0.19632	1.785	-1.0798	-0.62284
388.7		0.48783	0.92473	-1.4907	0.44056	0.18965	-0.093135	-0.30519	0.38835	0.91072
390		2.0479	0.33316	-0.83752	0.97675	-0.42758	0.31157	-1.6538	1.2861	0.43229
391.3		0.9279	0.62531	-1.0731	0.49919	-0.18834	0.55316	-1.8131	0.34838	1.4367
392.6		0.44217	0.20468	-0.073797	0.054812	-0.44271	0.50873	-1.251	0.13098	0.57217
393.9		0.33849	-0.28361	-0.42158	1.9615	-0.56925	0.15629	-0.92853	0.31184	2.2632
395.2		-0.43017	0.19204	0.92105	0.39821	-0.51372	0.82632	-1.3992	1.0912	1.0563
396.5		-0.61766	-0.11494	0.76644	0.10367	-0.51884	0.26045	-0.81655	-1.5306	1.9354
397.8		-2.1611	-0.070725	1.4362	-0.70549	-0.48317	-0.11225	0.47493	-1.0343	1.2049
399.1		-1.0366	-0.72115	1.5958	-0.78063	-0.66973	0.59878	-0.1541	-0.8206	1.4552
400.4		-1.8534	-0.26834	1.6215	-1.3186	-0.40789	0.43738	-0.19142	0.3139	-0.14145
401.7		-1.3127	-0.73703	0.44366	-1.3339	0.40804	-0.12316	0.33549	1.0936	-0.48052
403		0.06158	-1.4783	1.3424	-1.7405	0.13761	0.51767	0.11827	-0.55867	0.051636
404.3		-0.46277	0.38588	0.023447	-0.22735	0.59665	0.11	0.57874	-0.50242	-0.16092
405.6		-0.50648	-0.576	0.59804	-0.54648	-0.01596	0.5842	0.61807	-0.77017	-0.080841
406.9		-1.403	0.17112	-0.85412	1.1395	0.13097	0.39547	0.74172	-0.58654	-0.41384
408.2		-0.54745	0.4288	-0.031577	0.28276	-0.18925	0.31684	0.26289	-1.1747	1.0076
409.5		-0.29634	0.10435	-0.80876	1.1275	-0.053762	-0.048402	1.7335	0.41995	-0.56525
410.8		-0.5337	0.25301	-0.56927	-0.37759	-0.044417	-0.53499	-0.51747	-0.74314	2.164
412.1		-0.88257	1.1616	-0.48859	-0.30488	0.35309	-0.20368	-0.039365	-1.5678	2.3577
413.4		-1.4346	0.26825	-1.2805	0.48475	-0.22695	0.37394	0.094381	0.52924	0.92713
414.7		-0.80784	0.15874	-1.4801	0.59315	-0.38551	1.1574	-0.017759	1.2996	0.39553
416		-1.0136	0.16289	-0.71147	0.33778	-0.27701	1.6233	-0.35898	-0.14809	0.67781
417.3		0.035204	0.2556	1.071	-0.79789	0.33128	-0.37867	-0.027752	0.2087	0.28187
418.6		-0.44518	0.31732	1.2432	0.24792	0.1334	-0.36907	-0.5231	0.48924	-0.60918
419.9		0.52387	0.006514	1.4574	-0.96132	-0.055734	0.69718	-0.95937	0.43782	-1.0063
421.2		1.4651	-0.29592	1.6231	-0.96185	0.18653	-0.12039	-0.37545	0.93087	-2.8698
422.5		0.95722	1.3722	0.15403	0.88283	0.46594	-0.25456	-0.87845	0.008652	-2.1874
423.8		0.69795	-0.12708	1.223	-0.312	0.16589	-0.22772	-0.96067	0.77472	-0.58603
425.1		1.2316	0.07234	-0.32513	0.27492	0.74441	-1.5412	-0.62346	0.40774	-0.56672
426.4		0.63715	-0.75833	-0.63204	0.9522	0.15693	-0.45324	-0.21719	0.36216	-0.23028
427.7		0.95612	-0.052982	-0.073421	-0.75875	-0.19756	0.83919	0.65163	0.57896	-0.36339
429		0.69407	-0.60444	-0.43145	0.81751	-0.39396	0.90022	0.44179	-1.173	0.66527
430.3		-0.030136	0.22133	-0.98613	1.428	-0.15998	-0.017936	0.10863	-0.7453	0.70785
431.6		-1.0889	-0.53221	-0.53523	1.242	-0.16357	0.3038	0.41919	-0.85753	0.47969
432.9		-0.4307	0.47798	0.39228	0.49942	-0.27315	0.18055	2.4153	-1.2968	-1.8197
434.2		0.29609	-0.12772	0.39174	-0.61824	-0.15931	-0.45811	0.25107	-0.76285	-0.42033
435.5		1.1627	-1.7214	0.37266	-1.0851	0.23087	-0.54319	-0.20177	-0.93931	0.59192
436.8		-0.48242	0.4777	0.3692	-0.86007	0.35616	-0.64722	0.31468	-0.01992	-0.036075
438.1		-0.35557	0.040095	1.503	-0.38066	-0.19497	-0.93598	0.83586	0.41013	-0.65038
439.4		-0.0053978	-0.65653	0.95357	-0.40665	-0.23746	-0.53866	0.34182	0.45595	0.17499
440.7		-1.2609	0.57751	0.86164	0.13237	-0.26014	0.08575	0.19832	1.414	-0.13546
442		-0.84719	-0.058243	1.0344	-0.41596	0.28633	-0.90901	0.7547	0.91883	-0.58091
443.3		-0.0012661	0.64495	1.015	-0.26325	0.1385	-1.4485	-0.20493	0.99037	0.96447
444.6		0.21038	0.064676	1.3071	0.028518	0.32805	-2.8208	1.1123	-0.0021366	1.0586
445.9		-0.75571	0.92191	0.92938	-0.12026	0.16585	-1.264	1.4714	-0.50549	-0.38675
447.2		0.76663	0.00547	0.21995	0.016159	0.25737	-0.8046	0.17115	-0.31805	0.8656
448.5		0.2079	0.26668	-0.54726	-0.71541	0.29546	0.027873	0.63233	-1.0603	-0.58838
449.8		0.18115	2.3198	-0.96906	-0.44496	0.52504	-0.84482	1.1751	0.031727	-0.71452
451.1		0.47075	1.1199	0.048135	-1.2145	0.35415	0.55099	1.6267	-1.8469	-0.097619
452.4		0.14729	1.8774	0.31494	-1.0127	0.31209	-0.52689	0.22063	-0.32106	-1.0994
453.7		0.72573	0.202	0.54993	-1.9019	0.06231	0.44454	-0.41312	0.2029	-0.59178
455		1.1519	-0.073791	0.13507	0.33219	-0.092792	-0.14987	-0.29725	0.28264	-0.62038
456.3		-0.03516	0.46556	0.30305	0.42115	-0.45545	-0.54245	-1.3068	1.0545	-0.17599
457.6		1.8314	-0.62431	1.2256	-0.23856	-0.79659	-0.10988	-0.59186	0.42573	0.65441
458.9		0.90367	0.78057	0.059446	0.54673	-0.55082	-0.54391	-1.0668	0.33565	-0.10371
460.2		1.3453	-0.032162	-0.42865	0.35971	-0.88716	0.076659	-0.85574	0.49406	0.91986
461.5		1.2082	0.31782	0.20156	1.2878	-1.2742	0.24961	0.17623	-1.3031	-0.10623
462.8		0.0087615	-0.42258	0.106	0.98841	-0.48654	0.35387	-0.38399	-2.3715	0.81555
464.1		-0.13968	-0.36232	0.091695	0.51192	-0.90655	0.27696	0.1729	-1.0929	0.66144
465.4		0.86983	-1.2958	-0.74645	0.20128	-0.80449	0.30897	0.24973	-0.72276	-0.54632
466.7		-0.41398	0.57791	-1.1482	0.19148	-0.7151	0.27936	0.049214	-1.5482	1.0931
468		0.3149	-0.088463	-0.49902	0.038102	-0.92255	0.28719	0.080567	-1.286	0.6886
469.3		-0.38696	-0.64201	-0.3143	-0.32221	-0.3737	-0.58592	0.047466	0.085785	-0.96568
470.6		0.23446	-1.0471	-0.095308	-0.47079	-0.48313	0.7516	-0.021776	-1.5728	1.9197
471.9		-0.93971	0.48735	-0.5146	-0.40922	-0.14079	0.70379	-0.18226	0.16617	1.1256
473.2		-1.2545	-0.97838	-1.3299	-0.85304	0.16065	0.045097	0.62873	2.6742	-1.0477
474.5		0.45995	-1.2191	-0.94066	-0.011263	0.35604	-0.66992	-0.15473	1.6838	-0.031814
475.8		0.62188	0.44765	-1.0024	-0.90209	-0.092246	0.82531	0.83483	1.2746	-0.832
477.1		0.74874	-0.60533	-0.9139	0.77752	-0.039161	0.90304	-0.51042	1.4594	0.44315
478.4		0.28494	-0.60807	-1.4263	0.94895	-0.56056	1.4637	-0.015377	1.5092	-0.93146
479.7		0.16628	-1.8163	0.1504	-0.07889	0.056865	-0.96056	-1.485	1.0063	1.3952
481		0.60702	-1.2632	0.99307	-0.2236	-0.45364	1.0775	-0.00063122	0.082088	-1.3893
482.3		-0.25345	-1.2953	1.4315	-0.1823	-0.17038	0.75333	-0.0012995	-0.54269	0.084766
483.6		-1.1628	-0.17199	0.87575	-0.18001	-0.11098	0.18822	0.50451	0.31783	-0.54375
484.9		-0.16867	0.73314	1.6327	-1.4792	-0.039081	1.1143	-0.01822	0.11525	-0.9881
486.2		-1.8356	1.9942	-0.090798	0.6445	0.26206	0.46876	0.48603	-0.51928	0.93601
487.5		-1.0366	0.99527	-0.26037	0.98891	0.51104	-0.094511	0.69528	-0.12608	0.23227
488.8		-1.569	2.4291	-0.46579	1.671	0.50607	-1.6192	0.29944	0.38136	1.0553
490.1		-1.6231	1.5708	-0.70111	1.714	0.49227	-1.3239	0.43316	0.18245	0.11522
491.4		-0.89111	1.4166	-0.76118	1.9232	-0.11137	-1.1553	0.083833	0.28363	-0.12895
492.7		-0.051886	1.0406	-1.7012	3.0577	-0.18271	-0.38849	0.21512	0.055415	-0.047043
494		-0.31382	-0.054959	0.78211	0.19484	-0.28902	-0.76984	0.56119	0.14574	-0.045437
495.3		-0.10338	0.061959	-0.29969	1.7401	-0.6029	-0.08328	-1.493	0.62721	-0.61807
496.6		0.10515	0.67692	-0.75147	1.3112	-0.66363	0.11375	-0.20843	-0.82562	0.42886
497.9		-0.08726	-0.095837	0.20642	0.15204	-0.37848	0.068611	-0.59779	0.20064	0.036649
499.2		0.22098	-1.2683	-0.17514	-0.0022176	-0.37403	0.8238	0.38412	-0.92843	0.17237
500.5		-0.14226	-1.4231	0.94079	-0.31926	-0.24781	0.65257	0.093065	-0.52932	0.2025
501.8		0.069785	-0.46305	1.0455	-1.32	0.12147	0.68033	0.41055	-0.53285	0.28801
503.1		0.84144	-0.95707	2.1672	-2.4572	0.30815	0.28667	-0.58482	-0.471	0.26889
504.4		-0.18683	0.19294	1.6671	-2.8159	0.81979	0.25791	0.078819	0.24347	-0.61816
505.7		-0.73297	-0.14614	0.27172	-0.97567	0.68365	-0.32081	-0.58655	-0.5942	-0.74512
507		-1.4561	0.35206	-0.46284	-1.8854	0.454	-0.29724	2.0262	1.7487	-1.9159
508.3		-0.55607	-0.53415	-0.25837	-1.819	0.090869	-0.19213	1.7907	0.66532	-1.3371
509.6		-0.090358	-0.85559	0.29164	-1.7824	-0.129	-0.89139	-0.63153	0.81944	0.3881
510.9		0.25484	0.37213	-1.1055	-0.2936	-0.25292	0.38294	-0.49843	-1.1498	0.29976
512.2		0.56638	1.198	0.60754	-0.91229	-0.73509	0.98819	-0.39375	-1.0857	0.67584
513.5		1.0231	0.025615	1.1904	0.27921	-0.69204	1.3894	-0.11557	-1.714	0.63263
514.8		1.8106	0.96973	1.2256	-0.21364	-0.096425	1.4314	-1.5998	-1.4324	0.68116
516.1		0.63393	0.045031	0.91698	-0.72397	-0.24506	0.90511	-1.7696	-0.1605	0.83415
517.4		0.29395	0.94101	-0.46747	0.90218	-0.36852	-0.17512	-1.62	1.2641	0.15525
518.7		-0.79313	-0.26479	-0.46981	-0.96793	0.35249	0.025623	-0.94755	0.73243	0.070923
520		-0.67176	0.61492	-1.9745	1.6356	0.47152	-0.066559	1.8443	-0.20771	-0.13639
521.3		0.91926	-0.14757	-1.6594	0.80944	0.58954	0.089427	-2.1146	-0.069217	-0.13673
522.6		-0.53477	-1.0153	-0.8787	1.5567	0.67028	-0.83518	-1.6019	-0.21851	0.50371
523.9		-0.51963	0.84756	-1.3713	1.091	0.099636	0.12476	0.56241	-0.29832	-1.78
525.2		-0.35505	0.79926	-0.14642	1.584	-0.094438	0.80076	-0.11777	0.61285	-1.9194
526.5		-0.37465	-0.53594	1.1014	0.59724	-0.25125	0.20565	1.0824	0.66689	0.90268
527.8		-0.54688	-0.052049	0.88298	1.051	-0.19349	0.047347	-0.66666	0.007283	-1.2426
529.1		-0.1427	0.70803	2.1832	0.90615	-0.57603	-0.28852	0.26459	-0.53133	-0.70404
530.4		-0.72834	0.54701	0.95747	1.055	-0.43137	-0.15563	-1.5148	0.0012232	-0.23232
531.7		-0.54911	0.46673	0.43658	0.44329	-1.1748	0.26949	0.25125	-0.5205	-1.37
533		0.75682	0.93173	0.83837	-0.20522	-1.1231	0.98261	0.54438	-0.77036	-2.3082
534.3		0.44942	0.72488	-0.21927	-0.39526	-1.4834	1.9938	0.068189	0.61121	-1.6438
535.6		0.57684	0.46603	0.059661	0.20618	-0.81607	0.66695	0.23091	0.62332	-1.1816
536.9		0.36281	0.9799	-0.51458	-1.0776	-0.84019	1.2309	-0.68328	-0.050972	0.15334
538.2		0.84453	0.28646	-0.32584	-0.64769	-0.04912	0.97327	-0.33711	2.2025	1.1368
539.5		0.16451	0.46491	-0.024274	-0.59123	-0.51382	0.78849	1.4892	0.77888	0.45236
540.8		0.13635	0.81523	-0.54886	-0.17228	-0.39274	-0.89313	0.9788	0.81299	0.86424
542.1		0.14205	-0.17183	-0.40359	0.035036	-0.34316	-1.2265	0.61484	0.19556	0.99276
543.4		0.48771	-1.0649	-0.66788	0.094913	-0.036416	-1.4034	-0.30188	-0.40493	1.703
544.7		-0.018892	-0.33573	-0.41502	-0.2044	-0.27132	-1.6924	0.9879	-0.17828	0.51268
546		0.13482	0.0014197	1.0167	-0.43093	0.41949	-2.8112	1.5628	-0.33344	0.8866
547.3		1.4435	-2.1189	-0.17791	0.085562	-0.27004	-2.7471	0.77663	-0.97737	0.53821
548.6		0.083543	0.11284	1.7963	-0.95402	-0.19651	-2.4781	1.4356	-0.97467	-0.13402
549.9		-1.018	-0.47727	0.90624	-0.45039	-0.3091	-1.0156	-0.56243	-0.2531	-0.044329
551.2		0.04975	-0.55423	0.87246	-0.04518	0.080336	-0.16966	0.49304	-0.47848	0.26163
552.5		0.25486	0.72344	-0.020536	0.090809	0.229	-0.44835	0.32288	1.1635	0.47949
553.8		-0.74328	-0.39557	0.61242	-0.20706	0.49675	0.074402	0.44696	0.43903	-0.055567
555.1		1.1082	-0.53175	-0.64319	-0.96662	0.56689	1.7933	-1.3413	-0.99246	-0.13773
556.4		0.71437	-0.4123	-0.095124	0.76813	0.78174	-0.45162	0.41917	0.55742	-0.22486
557.7		-1.1101	-0.47682	0.32011	-0.80989	1.2177	-0.23741	-0.27959	0.29705	-0.15057
559		0.92753	-0.11558	1.1102	0.071153	0.74014	0.21654	0.00063122	0.21069	0.0064064
560.3		0.4712	-1.7727	0.63361	-2.026	0.010433	0.63034	-0.86638	-0.05281	1.912
561.6		-0.39091	-1.1095	-1.446	0.091783	0.73236	0.22577	0.12188	-0.16325	0.098133
562.9		-0.68778	-0.63943	0.79103	-1.9404	0.84979	-1.2942	1.058	-0.77856	0.88422
564.2		-0.93206	-0.18641	-0.41295	-0.43592	0.071444	-0.50489	1.6634	-0.14455	-0.080685
565.5		-2.0815	0.55857	0.31955	0.50295	-0.25755	-0.038606	1.0661	0.42841	0.37099
566.8		-1.5291	-0.73507	0.53224	-0.96272	-0.455	-0.18846	0.24566	0.33954	0.2179
568.1		-1.3821	0.36907	0.67047	0.3403	-0.85698	0.37451	-0.45079	-0.88779	1.5113
569.4		0.20462	-0.21226	0.23058	0.59184	-1.2578	0.38282	-0.42285	-0.12441	0.53514
570.7		-0.005057	1.1031	1.1409	-0.91681	-1.6302	2.2419	1.2368	0.54569	-1.1208
572		0.68184	0.68113	0.91371	-0.30316	-1.5553	-0.039265	-0.28384	-0.050282	1.2869
573.3		0.46989	-0.48857	1.4743	-1.1244	-1.0958	-0.1599	1.8928	-1.0137	-0.3307
574.6		0.21498	0.63892	-0.15219	0.37001	-0.58117	-0.82938	0.47738	1.2827	-0.7344
575.9		0.80039	0.045689	0.17056	-0.31618	-0.99362	-1.77	-0.24943	1.3441	-0.86504
577.2		0.76445	0.47308	-0.48215	-0.077691	-0.9263	-1.5124	-0.46956	0.57182	0.35199
578.5		2.0343	0.53765	0.13356	-0.65663	-1.244	-0.45966	-0.46256	-0.14622	0.83402
579.8		1.4742	-0.47385	0.38797	-1.3152	-0.54485	-0.87549	-0.96935	1.2618	-0.49632
581.1		0.56801	0.25594	-0.10925	-0.5399	-1.0085	0.61883	-0.75612	1.167	-0.91501
582.4		0.52713	-0.70762	-0.89019	0.59095	-0.55895	-0.13181	0.017347	-0.23	-0.50201
583.7		0.79916	0.27792	-0.61365	-0.16438	-0.5697	1.1266	0.073547	-0.067077	1.4977
585		0.81304	-0.20894	-0.4475	0.35296	0.18101	0.55292	-0.1814	-0.016991	-0.36311
586.3		0.67519	0.75214	-0.37358	1.069	-0.030857	1.4483	0.98344	-0.77432	-1.869
587.6		-0.56836	0.49308	0.11043	0.75746	-0.058547	0.042276	1.0237	-1.3041	0.92561
588.9		-1.0038	-0.78819	0.19867	0.78498	0.67581	-0.25176	-0.45396	-1.6106	0.4481
590.2		-0.5637	-0.93547	0.51234	0.50366	0.98592	-0.85564	-0.52334	-0.75706	0.30228
591.5		-0.77458	-0.44142	0.91411	0.064893	0.76041	-1.5646	-0.39246	-0.63463	0.82266
592.8		-2.2555	1.6865	0.76108	-0.43627	0.48774	-0.91889	-0.3529	-0.39176	0.40021
594.1		-1.8507	-0.0014197	0.19555	0.30359	0.077851	1.0349	0.21623	-0.83609	0.77074
595.4		-1.021	-0.0083692	1.1914	-1.2041	-0.022526	0.11559	0.70532	-0.21135	1.7773
596.7		-0.3921	-0.17134	0.48897	-1.4787	0.43417	0.082537	0.44455	-1.4274	1.6598
598		-1.0553	-0.5312	-0.62709	0.66299	0.047197	0.33072	0.78908	-0.24986	-0.011679
599.3		-0.45868	1.1305	-0.78198	0.41012	0.048741	1.0497	-0.24671	0.065914	0.72345
600.6		0.041794	-0.24341	-1.1794	1.4573	0.19148	0.54057	-0.28245	-0.75968	-0.59655
601.9		0.0031537	0.34263	-1.2548	1.0745	-0.39456	1.0631	0.87216	-1.1165	-0.8818
603.2		0.30377	-0.48337	-0.90704	0.82269	-0.17356	0.78487	0.56371	-0.71916	-0.17337
604.5		0.8155	-0.18381	-0.96945	1.219	-0.12321	-0.37223	-1.0704	0.50674	0.26078
605.8		-0.45471	-1.0336	-0.87658	-0.22212	0.096173	0.662	-1.0846	-0.068604	-0.77782
607.1		0.039532	-0.20388	-1.2552	1.0498	-0.10959	-0.27605	-0.067243	-0.20242	-0.34667
608.4		0.95977	-0.68031	-0.11613	-0.16627	-0.12837	0.32053	-0.59532	1.6082	-0.18018
609.7		1.554	0.099619	-1.3576	1.3181	0.47498	-0.64794	-3.1859	1.7526	-0.41329
611		-0.56459	0.60517	-0.97995	1.1841	0.61518	-0.83804	-1.2473	0.46801	-0.83432
612.3		-0.18988	0.64975	-1.6913	2.5715	0.45138	-0.75237	-1.1685	1.3082	-0.96693
613.6		-0.66405	0.61061	-0.81796	1.1867	0.23799	0.32555	0.82669	0.78205	-1.9225
614.9		-0.086525	-0.61085	-1.296	1.0348	0.57501	0.1804	-0.16282	-0.22255	-0.60682
616.2		-0.13808	1.3913	0.64579	1.1341	0.80844	1.075	-0.0081165	-1.1132	-0.27789
617.5		0.53947	-0.016265	0.68847	0.95042	0.56588	0.81155	-1.0123	0.037956	0.61194
618.8		-0.033774	0.98917	1.384	1.3339	0.43644	0.97912	-0.5401	0.008444	0.96758
620.1		0.10197	1.2131	1.4637	-0.0074789	1.4934	-0.60852	-2.1137	0.36149	1.0273
621.4		-0.50758	0.86344	0.88197	-0.27235	1.06	-0.68915	-0.93358	-0.092166	0.69218
622.7		1.3451	-0.47794	0.34452	0.62766	1.0494	-0.56695	0.24139	0.58387	-0.78724
624		0.28974	0.27279	-1.3644	0.44684	1.0617	-0.69352	0.30615	0.23403	0.055185
625.3		0.72315	-0.22667	-1.4063	0.25567	0.60085	0.69666	2.1288	0.99939	-1.8602
626.6		0.46007	-0.54492	-0.68006	0.20527	0.51031	0.55913	1.138	0.03683	-1.4798
627.9		0.9267	-1.0055	-0.62243	0.16166	0.87775	0.15102	-0.88933	-0.4052	-0.40133
629.2		0.62367	-0.80086	-0.03493	0.59675	1.1267	0.085656	-0.22292	-0.14565	-0.9171
630.5		-0.58933	-0.75023	0.46771	0.14397	0.54504	0.83545	-0.52435	-0.14126	0.33458
631.8		-0.012332	0.45572	-0.17597	-0.42593	-0.1382	0.63048	0.56846	-0.1958	-0.38286
633.1		-0.47863	0.059749	0.071362	1.0239	-0.14669	0.80475	0.6874	-0.33895	0.52986
634.4		0.45369	-0.19228	-0.44954	-0.33563	-0.21223	0.47498	-1.3247	-0.75923	0.78703
635.7		-0.025279	-0.3652	0.9916	1.0312	-0.29069	0.72819	-0.5671	-0.70568	0.7306
637		-0.67669	0.81548	-1.3884	1.5059	-0.27929	0.094422	0.16912	-0.49161	1.0661
638.3		-0.10212	0.41766	-0.020506	0.25394	0.15582	0.4845	0.55374	-0.16499	0.98171
639.6		0.19049	-0.25708	-0.35976	-1.5813	-0.54709	1.0333	0.67304	0.58659	0.36334
640.9		-0.21637	0.036064	-1.3875	-0.63247	-0.056604	0.19257	0.050994	0.56877	0.69865
642.2		0.12165	-0.22481	-1.3794	-0.14239	0.4107	0.27005	-0.21247	1.1017	0.98143
643.5		-0.004028	-1.1342	-0.75174	-1.3253	0.35345	-0.78988	-0.81995	2.0763	1.5972
644.8		-1.2273	0.54434	0.14598	-0.95025	0.31614	-1.017	0.1076	0.61912	1.4437
646.1		-0.26008	-0.7709	-0.77917	0.14699	0.62274	-1.212	0.08226	0.26701	-1.8089
647.4		0.051481	-1.2586	0.33998	-0.2784	-0.04605	-0.68079	-0.42551	-0.95044	0.040652
648.7		0.70881	0.079749	-0.64108	1.1329	0.37545	-0.75827	-1.764	-1.1517	-0.7813
650		0.67749	-0.061228	1.4614	-0.86044	-0.019435	-1.2652	-0.68514	0.024505	-1.2801

## Sheet: 0.04
x		y
		VNm	VNop	ANr	ANl	SMN	SMN2	DMN	DAN	ECN
1.3		-0.47162	1.0723	0.74288	-0.082487	-0.56444	-1.2787	-0.13269	-2.3493	0.62936
2.6		-0.42281	-0.21557	0.14898	-0.27638	-0.55702	0.49815	-0.37856	-1.1546	-0.57748
3.9		0.17012	-0.14444	-0.62455	-0.053169	-0.43463	0.13971	-0.82086	-1.4065	-0.39935
5.2		0.51633	0.13781	0.11357	-1.0116	-0.37467	0.70577	0.23219	-2.0189	-0.55588
6.5		-0.57394	0.18384	-0.48234	-0.14765	0.06917	1.1756	0.36905	-0.50106	-0.50525
7.8		-0.49821	-0.28496	-0.50699	0.32735	0.38104	-0.5721	0.51876	-0.60941	-0.23592
9.1		-1.1058	-1.4216	-0.24375	0.15398	0.80016	-0.34005	0.44541	0.16384	-0.80366
10.4		-0.58855	-0.33471	-0.36974	-0.094703	0.30734	-0.26042	0.33649	0.09022	-0.9121
11.7		-0.45115	-1.2991	-0.07332	-0.45483	0.37242	0.25117	0.44199	-0.39367	-0.34085
13		-0.15329	-0.53453	-0.49792	-0.5813	0.31659	-0.8336	0.48181	-0.076342	-0.049802
14.3		-0.83312	0.94093	-1.0902	-0.78388	0.19124	-0.2368	-0.065907	0.066801	-0.6406
15.6		-0.68755	-0.044773	-1.1524	0.037541	0.57507	0.11337	-0.033656	0.35801	-0.57284
16.9		-0.1606	-1.0465	-1.1937	-0.16594	0.25449	0.074013	-0.17339	0.16911	-0.58079
18.2		-0.59494	-0.76735	-0.30651	-0.52838	0.028295	0.57657	0.36309	-1.2176	-1.0663
19.5		0.15125	-0.61168	-0.90492	-0.60977	0.22874	-0.92652	0.38002	-1.7528	-0.32627
20.8		0.32624	-0.75901	-0.52968	-0.36442	0.015538	-0.61348	0.83282	-0.64026	-0.75744
22.1		0.0082158	-1.168	-0.30135	-0.1401	0.21044	-0.46873	0.28935	-0.96185	-0.79913
23.4		0.066195	-0.50347	-0.16166	-0.073596	0.22495	0.001178	-0.075834	0.24864	-0.12057
24.7		-0.11	-0.88014	-0.28872	-0.21255	0.28579	-0.76132	-0.075966	0.46538	-0.066445
26		0.19149	-0.58136	-0.12145	0.098077	0.68734	0.09848	-0.081787	-0.89994	-0.0059979
27.3		-0.29928	-0.82743	0.48993	-0.13827	0.59705	0.058846	0.17945	-0.54392	-0.17324
28.6		-0.52285	-0.96119	0.11209	0.3254	0.7876	-0.080251	1.0483	0.022834	-0.38907
29.9		-0.50656	-1.2249	0.19002	0.68756	0.78057	0.020635	0.98438	0.05221	-0.11253
31.2		0.1138	-0.91359	-0.29846	0.14847	1.1031	-0.49019	1.1011	-0.159	-0.48813
32.5		-0.28564	-0.17432	-1.2469	-1.5186	0.62673	-0.9642	0.032285	0.68118	-1.2301
33.8		-0.14383	0.28401	-0.56384	-0.67682	-0.22566	0.081069	-0.44111	-0.40021	-0.64161
35.1		0.25667	0.16804	0.89446	0.9644	-0.19558	0.3124	0.15787	0.62229	0.56508
36.4		-0.60476	0.64152	-0.205	0.2389	-0.34048	0.26062	-0.64714	1.1682	-0.041509
37.7		-0.3694	-0.55543	0.18078	0.0059072	0.94641	-1.7961	0.81103	0.64757	0.24968
39		0.30017	-0.22967	-0.34386	-0.32676	0.43321	-0.51965	0.34646	0.41975	-0.30379
40.3		-0.27544	-0.54669	-1.4277	-0.75474	-0.13539	0.092546	-0.3315	-0.48613	-1.1834
41.6		-1.3735	-0.33315	-0.03139	0.35921	0.55976	-0.2224	0.34683	-0.61054	-0.53766
42.9		-0.99506	-0.41601	0.34789	-0.49293	0.48938	-0.17613	0.90202	0.67978	-0.19695
44.2		-0.45693	-0.37642	0.30884	-0.62074	0.33564	-0.35054	0.41553	1.1128	0.35191
45.5		-0.3262	-0.36772	-0.013088	-0.40715	0.2234	-0.34307	0.21054	0.77931	-0.036871
46.8		-0.84877	1.3808	0.16852	-0.16923	0.34662	-0.23054	0.59376	0.57257	-0.052411
48.1		-0.22409	0.48679	1.1633	-0.19367	0.30007	-0.27945	-0.1194	0.67328	0.14094
49.4		0.25125	0.7003	0.63529	0.20538	0.13719	0.42114	-0.55671	0.58613	-0.16939
50.7		-0.48112	0.25667	-0.57898	-0.44377	-0.31607	0.082421	-0.15931	1.9084	-0.92121
52		-0.26823	0.58977	-0.45257	-0.1132	-0.65368	0.45385	-1.1615	0.67722	-0.43689
53.3		-0.31429	0.10451	-0.84447	-0.2334	-0.62294	1.2757	-1.2561	-0.16721	-0.55816
54.6		-0.19362	0.89097	-0.73214	-0.41829	-1.226	1.9386	-1.0163	0.42168	-0.52711
55.9		-0.25652	-0.13	-0.1497	-0.79033	-1.0101	1.3001	-1.1176	-0.81146	-0.28248
57.2		-0.057894	0.083323	-0.26717	-0.44412	-0.95155	0.32825	-1.0623	-0.7214	-0.24914
58.5		-0.16347	0.25564	-0.56334	-0.26898	-0.8018	0.36013	-0.75584	0.0012399	-0.14647
59.8		-0.14835	0.29051	-0.034439	-0.063337	-0.39344	0.15656	-0.6678	0.77638	0.37909
61.1		0.38421	0.76805	-0.70915	-0.30717	-0.6252	0.27882	-0.60797	0.31945	-0.054927
62.4		-0.22397	0.73959	-0.62003	-0.26948	-0.48644	0.48275	-0.59491	0.43028	-0.11678
63.7		0.029245	0.28032	-0.10744	-0.69895	-0.47375	-0.54636	-0.51851	0.23905	-0.10309
65		-0.065917	0.61562	-0.40563	-0.91705	-0.57561	-0.14726	-0.58592	0.098176	-0.62895
66.3		-0.07626	0.40437	-0.086066	-1.0695	-0.28855	-0.45059	-0.40061	-0.17691	-0.5808
67.6		0.46306	-0.17347	-0.55459	-0.94912	-0.51693	-0.93938	-0.48763	-0.026595	-0.56602
68.9		0.80557	1.2464	-0.72445	-1.0103	-0.56392	-0.45627	-1.0277	-0.04247	0.37269
70.2		0.491	0.32505	-0.57782	-0.43364	-0.31785	0.63384	-0.59564	-0.2277	0.34925
71.5		-0.67821	0.27529	-0.37336	-0.060787	-0.91383	0.8297	-1.123	1.2364	-0.78624
72.8		0.20191	0.14236	-0.085362	0.19079	-0.66591	0.64646	-0.25475	-0.42169	-0.2532
74.1		0.80607	-0.17612	0.50353	1.0939	-0.37652	0.28072	-0.36971	0.1319	0.29238
75.4		0.43692	0.22164	0.86107	0.83337	-0.44423	-0.079755	0.056706	-0.10236	0.10686
76.7		0.55188	0.62218	0.86813	1.4923	-0.057672	-0.10963	0.29648	-0.16266	0.14079
78		0.82338	-0.092998	0.176	0.46616	-0.23466	0.024693	0.079647	-0.22341	1.0392
79.3		1.1249	0.34331	0.71639	0.28625	0.091195	-0.77953	-0.43431	-0.30047	1.1361
80.6		1.0354	0.44546	0.62188	0.042959	-0.20439	0.26042	-0.1017	-0.41601	0.66685
81.9		0.64894	0.97757	0.81354	-0.56245	-0.054805	-0.75102	0.03904	-0.79988	0.4995
83.2		0.84169	1.29	0.10227	-0.3605	-0.13159	0.24705	-0.0044048	-0.23445	0.12656
84.5		0.23913	1.5293	0.042498	0.17764	-0.22527	0.76149	0.086439	-0.31115	0.30844
85.8		0.38687	0.76383	-0.037927	0.17407	-0.51695	1.2166	-0.43743	-0.039931	-0.39886
87.1		-0.13919	-0.84167	-0.12744	0.012607	-0.4428	0.78492	-1.2335	-0.42511	-0.55562
88.4		0.16834	0.094826	-0.79608	0.76192	-0.08222	0.083838	-0.27451	0.60194	-0.12579
89.7		-0.24533	-0.32892	-0.84944	-0.3086	-0.62316	0.38408	-1.086	1.0199	-0.33105
91		-0.035502	0.19288	0.18206	0.74834	0.057911	0.49351	0.63318	0.77272	-0.15016
92.3		0.030316	0.16817	0.45707	-0.13357	-0.11658	0.85094	0.41452	0.96453	-0.24062
93.6		-0.046544	-1.0906	0.31303	1.2367	0.5168	-1.3157	0.19525	0.61952	0.37936
94.9		-0.99582	-0.42553	0.35077	0.8387	0.40835	0.20259	0.43352	0.97982	-0.23676
96.2		-1.1168	-0.65201	0.39552	0.7102	0.2375	0.076362	0.68014	0.0092811	-0.093841
97.5		-0.74548	-0.77153	0.12561	0.74716	0.2156	0.75505	0.60787	-0.1734	0.30953
98.8		-1.2435	0.19143	-0.12283	0.028388	0.27214	0.65002	-0.3308	-0.33105	-0.44583
100.1		-0.54991	-0.58762	0.072336	0.14077	-0.020199	0.34051	-0.092422	0.16359	-0.45496
101.4		-1.0104	-0.048182	0.18809	-0.61282	0.062127	-0.29346	0.077908	-0.57697	-0.37425
102.7		-0.64035	0.47655	-0.15808	-1.2625	-0.19716	0.23763	-0.65859	-0.15015	0.24332
104		-0.36067	0.71142	-0.81383	-1.2701	-0.59292	1.3754	-0.097523	-0.4261	-1.3767
105.3		-0.72002	1.8862	-0.70458	-0.90721	-0.72521	1.2525	-0.63201	-1.0376	-0.56709
106.6		-1.099	2.1869	0.0085879	-1.8181	-1.2178	1.3495	-0.79099	-0.89617	-0.36066
107.9		-0.92404	0.80946	-0.63994	-0.99005	-0.54468	-0.051128	-0.55402	-0.17132	-0.35446
109.2		-1.0712	0.49649	-0.37214	-0.60337	-0.70289	0.85114	-0.9016	0.34767	-0.94732
110.5		-1.1464	0.17401	-0.29599	0.24339	-0.37137	-0.34437	-0.64352	0.065409	0.27744
111.8		0.021473	0.51777	-0.12195	-0.61633	-0.52237	0.62842	-1.0236	0.56159	0.1436
113.1		0.53869	0.1867	-0.18383	0.021504	0.011407	-0.23809	-0.24308	0.21156	0.46416
114.4		0.39782	0.019485	0.07622	0.45002	0.11949	0.62419	0.43909	0.69334	0.36094
115.7		0.60277	0.54657	0.27968	0.6851	0.34754	-0.33618	0.22266	-0.21801	0.58701
117		1.051	0.41216	0.4729	-0.13089	0.23438	-0.15521	0.37431	-0.59013	-0.38977
118.3		1.4201	0.039762	0.0012644	0.041624	0.21111	-0.95381	0.31561	0.37843	0.043126
119.6		1.0796	-0.68273	-0.044982	-1.2468	0.039389	-0.96041	-0.61306	0.57441	-0.35964
120.9		1.7557	-0.45415	-0.18178	-0.6286	0.21191	-0.25184	-0.15434	0.5546	0.35638
122.2		0.95446	0.13171	-0.05672	-0.73669	-0.29276	-0.14289	-0.15284	-0.70337	-0.85502
123.5		0.49203	0.80196	-1.1814	-0.98667	-0.44253	0.84847	-0.34521	0.1308	-0.61735
124.8		-0.22634	0.38704	-0.3931	-0.72759	-0.14179	0.93185	-0.44098	-0.10539	-0.80403
126.1		0.040687	0.30491	-0.11631	-0.55016	-0.2972	-0.20167	-0.98883	0.36758	-0.21082
127.4		0.72248	0.0018093	-0.24995	-1.0543	-0.78047	0.55739	-0.74623	-0.56855	-0.0082845
128.7		0.17941	0.57899	-0.34751	-0.67142	-0.72935	0.32815	-0.52401	-0.40743	-0.4611
130		0.12849	0.5398	0.0017147	-0.35725	-0.62914	-0.21579	-0.64108	0.40306	0.086326
131.3		0.56465	0.69804	-0.022055	-0.22715	-0.50051	-0.27453	-0.6167	-0.42073	0.40624
132.6		-0.175	0.41921	0.052507	0.35819	-0.52004	-0.1852	-0.37416	1.2281	-0.19329
133.9		-0.085834	0.6212	0.060878	0.34676	-0.17719	-0.014503	-0.07576	0.11293	0.93613
135.2		0.072707	0.029738	0.50777	0.72211	0.21536	-0.39319	0.034799	-0.28618	0.79726
136.5		0.074379	-0.38824	-0.090351	0.6346	0.29516	0.31328	-0.20248	0.11315	0.72239
137.8		-0.21528	0.12075	0.010625	0.4696	0.15058	-0.15515	-0.098128	0.56814	-0.37271
139.1		-0.34149	0.085581	-0.32719	0.29719	0.070142	0.20277	-0.18125	-0.78286	0.17885
140.4		-0.23895	0.37359	0.12435	0.63932	0.23583	0.24578	-0.72714	-0.69327	0.048212
141.7		0.076731	-0.8612	0.22815	0.097909	0.48604	0.15422	-0.57351	0.061122	-0.0030376
143		-0.010266	-0.12157	0.047397	0.2467	0.08238	0.38861	-0.20469	-0.2506	-0.0025174
144.3		0.16469	-0.79459	0.46165	0.77032	-0.067455	-0.46661	-0.50305	0.29239	-0.23441
145.6		0.061124	-0.11193	0.51206	1.2063	-0.070052	-0.037363	-0.43289	-0.3216	0.29256
146.9		0.13698	0.38552	0.81594	0.93879	-0.11586	0.42293	-0.092517	-0.40412	0.45418
148.2		-0.27277	0.46621	0.54604	1.3181	0.013742	0.62879	-0.14947	-0.69894	0.73351
149.5		-0.24725	-0.10591	0.63547	1.5135	0.088599	0.45687	0.49675	0.50254	0.75378
150.8		-0.71692	0.1524	0.34651	1.8099	0.45108	0.17315	0.44886	-0.048365	0.23379
152.1		-0.16261	-0.22715	0.10484	1.5365	0.56281	1.2847	1.066	0.27266	0.22333
153.4		-0.24932	-0.7942	0.1119	1.2499	0.61515	0.27348	1.3894	0.61911	0.132
154.7		-0.23706	-0.8179	-0.41502	1.2609	0.75189	-0.44278	0.80311	0.74077	0.24948
156		-1.0466	-1.0855	-0.26062	0.46712	0.63149	-1.1759	1.1028	0.66439	-0.67747
157.3		-0.87536	-0.27781	0.2813	0.29785	0.44796	-0.20027	1.0813	-0.59438	-0.37319
158.6		-0.92391	-0.16159	0.55166	-0.10339	0.095179	0.80224	1.3293	0.33804	-0.38058
159.9		-0.67872	-0.66699	0.015616	-0.51049	0.48408	-0.60342	0.45695	-0.22346	0.31246
161.2		-0.52085	-2.3065	0.42262	-0.63025	0.29179	1.1717	-0.27398	0.28634	-0.20738
162.5		-1.1865	0.2039	0.4318	-0.19166	0.42186	-0.11224	0.54204	-0.61472	0.43238
163.8		-0.76834	-0.40248	0.56034	-0.35661	0.72893	-0.73297	0.26398	-0.16803	0.65805
165.1		-0.23223	-0.39816	0.74036	-0.21392	0.46102	-0.071441	0.5335	0.7143	0.10831
166.4		0.35969	0.33881	0.41971	-0.042576	0.79311	-0.22876	0.33253	0.43098	0.40573
167.7		0.021198	-0.76785	0.1974	-0.032988	0.73363	-1.0245	1.174	-0.26317	0.054359
169		-0.099123	0.94636	0.058938	-0.31514	0.71956	-0.68365	0.44831	0.11494	0.36058
170.3		0.24677	0.25126	-0.36825	0.013597	0.41283	-1.0398	0.4944	0.53743	-0.084755
171.6		0.36944	-0.27157	-0.25555	-0.2871	0.5795	-0.72178	0.1608	-0.8056	-0.38013
172.9		-0.0021312	0.43202	-0.10367	-0.33368	0.23646	-0.054735	0.72752	-0.88565	-0.37351
174.2		-0.29618	0.086917	0.18821	-0.75811	0.18888	-0.6034	0.029689	-0.93959	-0.065012
175.5		0.0022441	-0.38379	-0.21605	-0.52532	0.14773	-0.87661	0.22457	-0.84716	0.28555
176.8		0.13305	-0.5397	-0.41852	-0.69984	-0.29707	0.66151	-0.033433	-0.92145	0.56625
178.1		0.32774	0.81357	-0.10231	-0.29999	-0.2785	-0.18674	-0.25458	-0.97047	0.23168
179.4		-0.22295	0.66763	0.12912	-0.56669	-0.67589	0.78194	-0.54158	-0.38582	0.59043
180.7		-0.1799	0.35934	0.2538	-0.10069	-0.34786	0.14796	-0.68793	0.027626	0.23013
182		0.4038	-0.20149	0.64923	-0.44826	-0.1687	0.27887	-0.43441	0.98699	0.18866
183.3		-0.26616	0.048013	0.7041	0.50818	-0.20046	0.54478	-0.1338	0.55432	-0.18641
184.6		-0.59702	-0.34174	1.2833	0.33413	-0.21856	-0.0086553	0.20328	0.72354	0.39424
185.9		-0.15439	-0.013881	1.1359	0.66354	0.38895	-1.4284	0.4306	0.11492	0.73108
187.2		0.24869	0.90221	1.2064	0.97115	0.07047	0.11563	0.087028	0.78316	0.41745
188.5		0.59973	-0.15652	-0.29134	0.15264	0.25465	0.57036	0.40115	0.29696	0.073942
189.8		0.37621	-0.54328	0.007414	0.55792	0.37814	-0.25176	0.5091	0.095947	0.22782
191.1		-0.099495	0.016504	0.24446	0.062977	0.14218	-0.10675	0.16619	-0.90242	0.21262
192.4		1.0861	-0.69801	1.5767	1.1395	0.98887	-0.80366	1.1721	-0.1866	1.1335
193.7		1.0027	-0.37728	0.48827	-0.056907	0.72709	-0.74664	0.51197	0.0083122	1.037
195		1.4792	-1.4744	0.73281	-0.21972	0.53707	0.40794	0.53946	0.30066	0.3979
196.3		1.0162	0.1195	0.356	-0.0079464	0.67899	-0.82747	0.075596	0.58691	0.24654
197.6		0.51838	0.28281	0.51977	0.52001	0.2691	0.13345	0.16884	0.17739	0.55602
198.9		0.71574	0.47036	-0.19072	-0.0093108	-0.25791	0.67777	0.14836	0.37834	0.022018
200.2		0.47781	0.24388	-0.16363	0.33016	-0.21577	0.14146	-0.55797	-0.4179	-0.28939
201.5		-0.1329	1.312	0.041225	0.030122	-0.64402	1.2345	-0.83112	-1.2012	0.053164
202.8		0.040534	1.0338	-0.46926	0.27271	-1.0309	0.70432	-1.1645	0.049818	-0.95907
204.1		-0.24885	0.78107	-0.34498	0.3566	-1.0102	0.9635	-1.0076	0.55148	-0.57504
205.4		-0.12571	1.4915	-0.70338	0.17514	-1.0913	1.2104	-0.63961	-0.28099	0.25727
206.7		-0.89495	1.1184	-0.85721	-0.17789	-1.1127	-0.54531	-1.0943	0.2412	-0.22596
208		0.46603	1.0798	-1.114	-1.4467	-1.2252	0.95744	-1.0438	0.69389	-0.94856
209.3		-0.3542	0.049929	0.93201	0.79871	-0.11699	0.51199	0.24428	-0.04058	0.69644
210.6		-0.51042	-0.44446	-0.2923	-0.16664	-0.19305	0.34625	-0.087665	0.48945	-0.010468
211.9		0.30974	0.18503	-1.0867	-0.36414	-0.89609	1.286	-0.81379	0.23013	-0.6252
213.2		0.50641	0.4216	-0.44459	-0.13225	-0.21574	-0.19992	-0.64197	-0.19792	-0.060562
214.5		0.49992	0.31519	0.079338	0.37095	0.01103	0.25662	-0.0082415	-0.067142	-0.17635
215.8		0.36375	0.94585	0.058929	0.17043	0.34346	-0.22085	-0.23764	0.36246	0.35744
217.1		0.82138	0.052859	-0.29207	0.083441	0.28634	-0.36022	-0.45777	-0.44418	0.39994
218.4		0.56706	0.54942	-0.21799	-0.40367	-0.14628	-0.18071	-0.49952	-1.2476	0.15605
219.7		0.35831	0.59622	-0.49262	-0.48204	0.13246	-0.26375	-0.55664	-0.095764	-0.03761
221		0.69109	-0.044053	-0.13298	-1.1436	-0.16345	0.12787	-0.81222	0.86189	-0.042438
222.3		0.87086	-1.4072	-0.27958	-0.078151	0.34386	-0.24587	-0.11895	1.135	-0.80593
223.6		0.52132	-0.078659	0.10098	0.20818	0.4133	-0.30415	0.29748	0.68417	0.10669
224.9		-0.55466	0.81105	-0.37807	-0.79462	-0.60452	0.68907	-0.85154	0.20876	-0.51243
226.2		0.62711	0.91596	-0.55486	-1.5534	-0.8696	0.26683	-1.33	0.5069	-0.86927
227.5		0.72209	0.76372	-0.23083	-0.68116	-0.89944	1.0049	-0.99199	-0.29716	-0.35583
228.8		0.71084	1.1016	-0.49533	0.73766	-0.28193	0.15839	-0.33344	-0.74162	0.084265
230.1		0.59141	-0.47053	-0.30128	0.85803	0.080256	-0.18765	0.19281	-0.015505	0.18474
231.4		0.96756	-0.11116	-0.35775	0.41173	0.25397	-0.4908	0.41491	-0.39077	0.33126
232.7		0.73663	0.017348	-0.25552	0.21201	0.14606	-0.76103	0.20821	-0.46982	0.46361
234		1.2021	-1.5046	0.33123	-0.2895	0.036987	-0.44247	0.23236	-0.071244	0.29535
235.3		0.71855	-0.36291	-0.1431	0.52578	0.4032	-1.3247	0.26615	0.54631	-0.076272
236.6		-0.25989	0.61309	-0.046211	-0.056176	-0.12902	-0.01286	0.29968	0.41138	-0.56915
237.9		-0.20969	-0.29158	-0.56974	-0.49083	-0.0073379	-0.19257	0.2268	0.65166	-1.0588
239.2		-0.94636	0.11907	-0.94249	-0.83953	-0.21126	0.27478	-0.35956	-0.68864	-0.43007
240.5		-0.79382	-0.7447	0.090376	0.32154	0.60453	-0.46411	0.79222	0.12632	-0.08172
241.8		-0.39419	-1.4506	-0.14758	0.17119	0.25171	0.07593	0.43349	-0.88054	0.18719
243.1		-1.9558	0.32069	-1.055	-0.48146	-0.17016	0.50621	-0.31549	-0.70948	-1.4399
244.4		-1.8431	0.13586	-1.0803	-0.60634	-0.33669	0.28638	0.19072	0.070344	-1.258
245.7		-1.0727	-0.88415	0.12062	-0.30467	0.05189	0.74828	0.35738	-0.84756	-0.44418
247		-0.70734	-0.1875	0.81135	0.13679	0.33393	-0.17121	0.24187	-0.89031	0.56384
248.3		-0.46735	-0.67284	0.87142	0.5403	0.55999	-0.7263	0.34921	-0.49439	0.044339
249.6		-0.43288	-0.5456	0.72566	0.77861	0.27791	0.51605	0.78302	-0.63083	0.34864
250.9		-0.44628	0.13573	0.42802	0.79317	0.26998	0.31561	0.76431	-1.0963	1.0483
252.2		-0.30116	-0.66261	0.51963	0.0012748	0.37494	1.0201	0.20166	0.13412	0.21173
253.5		-0.8362	0.31006	0.13724	-0.36366	0.10796	0.40166	-0.094699	-1.3514	0.16073
254.8		-0.20087	-0.29647	0.4994	-0.5054	0.30128	-0.38402	-0.19215	-0.24523	0.16703
256.1		-0.55996	-0.85994	-0.073222	-0.80827	0.19404	-0.19575	-0.15782	0.15632	-0.34351
257.4		-0.55927	0.46039	-0.6446	-0.59146	-0.47047	0.89307	-0.50637	-0.30921	-0.076975
258.7		-0.6959	1.2388	-0.68921	-0.44842	-0.94396	0.75679	-0.5136	-1.3337	-0.57353
260		-0.1986	1.3495	-0.16207	-0.55905	-0.44402	1.114	-0.29577	-0.52334	-0.12919
261.3		-0.53439	-0.85164	-0.26256	0.39742	-0.056568	0.44159	0.15811	0.40512	-0.38066
262.6		-1.1167	-0.053875	0.27017	0.29069	0.5063	-0.27184	0.58916	-0.23325	0.32977
263.9		-0.82338	-0.6524	0.27504	0.55309	0.23397	-0.036712	0.38827	-0.0026973	-0.35938
265.2		-0.35995	-0.54551	0.85425	-0.28586	0.044423	-0.077686	-0.13013	0.59458	-0.19077
266.5		-0.41323	-0.23596	0.017924	0.49606	-0.013004	0.19194	0.4831	0.29527	-0.3936
267.8		-0.49601	-0.67074	0.076729	0.36924	-0.028724	0.70841	-0.14794	0.58022	0.20075
269.1		-0.79513	0.23247	0.24052	0.0929	-0.21507	1.0836	0.3513	0.97542	-0.31104
270.4		-0.18076	-0.064873	0.089188	0.32471	-0.21558	0.41974	0.24713	-0.32932	0.14843
271.7		0.035084	0.015115	-0.3504	0.73218	0.046203	-0.2648	0.21587	-0.080665	0.3456
273		0.31159	0.10711	-0.14494	0.32656	-0.011407	-0.085566	-0.11192	0.85848	-0.01563
274.3		0.21808	0.38704	-0.45922	0.50069	-0.027808	-0.35207	-0.17209	-0.093525	0.36638
275.6		-0.1698	0.097273	-0.64413	0.42594	-0.041573	-0.29684	-0.18299	-0.31844	-0.23877
276.9		-0.31201	0.78497	-0.53703	0.15679	-0.40225	-0.44656	-0.21274	-0.21034	-0.027973
278.2		-0.41237	0.25686	-0.61276	-0.16919	-0.74081	0.30897	-0.28757	-0.3762	-0.64241
279.5		-0.79736	1.3032	-0.85088	-0.0070608	-0.70936	0.3157	-0.67833	-0.76473	-0.47089
280.8		-0.4114	1.1787	-0.78092	-0.1542	-0.76195	0.60623	-0.64261	0.086211	-0.42613
282.1		-0.66933	0.90786	-0.72806	-0.37261	-0.77802	0.7462	-1.2286	-0.72117	-0.26289
283.4		-0.54801	0.7383	-0.29081	-0.46381	-0.83657	1.29	-1.078	-0.35325	-0.6656
284.7		-0.66847	0.0058077	-0.34569	-0.8591	-0.66444	0.89052	-1.0027	-0.44215	-0.31733
286		-0.46972	0.85289	-0.30882	-0.71409	-0.31333	0.83907	-0.028735	0.36778	-0.051807
287.3		-0.26698	0.054998	-0.0040026	-0.75915	-0.15037	0.60501	-0.30181	0.86946	-0.27202
288.6		-0.13626	0.030881	-0.18102	-1.0815	-0.58954	1.5803	-0.87358	0.28791	-0.71755
289.9		0.23595	-0.026461	-0.4243	-1.0433	-0.38362	1.2003	-0.35524	1.4052	-0.52741
291.2		0.31389	-0.49925	-0.32935	-1.1167	-0.04898	0.03151	-0.49698	0.31293	-0.37103
292.5		0.85364	-0.42574	-0.46817	-0.43999	-0.24001	0.15019	-0.3894	0.69671	-0.037584
293.8		0.86126	-0.038636	-0.61141	-0.19891	0.011317	-0.57368	-0.21352	-0.13398	-0.13878
295.1		0.70434	-0.19786	-0.022823	-0.42828	-0.24285	-0.2823	-0.18777	0.3846	-0.20941
296.4		0.77058	-0.26088	-0.18487	0.48785	-0.2907	-0.81817	-0.51523	1.0841	0.0025174
297.7		0.89458	-0.55486	0.16178	0.16631	-0.19435	-0.30559	-0.082955	0.39663	0.50446
299		-0.088627	0.91719	-0.55705	0.31238	-0.60606	-0.32065	-0.34978	0.41648	0.77345
300.3		0.1076	0.42865	0.55003	-0.12042	-0.18055	0.22739	-0.22865	0.30736	0.78067
301.6		0.13779	0.77509	0.52283	0.61795	0.18649	0.37596	0.67276	0.44795	0.36778
302.9		0.29162	0.29404	0.86341	0.62873	0.37905	-0.23855	0.13174	1.4106	0.66122
304.2		0.17581	-0.0096675	0.91453	0.89484	0.36237	-0.56949	0.052315	0.46949	0.59848
305.5		-0.12468	-0.20322	0.77663	-0.0012748	0.37122	-0.59398	-0.18389	1.3446	0.030722
306.8		-0.78551	-0.19989	0.19045	-0.09695	0.3974	-0.13952	0.41511	-0.02171	-0.070692
308.1		1.1483	-0.52807	1.3773	1.0314	0.82039	-0.83273	0.99703	-0.13315	1.2912
309.4		2.1839	-1.0252	0.062637	0.71373	1.2022	-1.2046	1.1577	0.27515	0.2736
310.7		1.5124	-0.05688	0.65881	0.15597	1.17	-1.2037	0.82387	-0.50355	0.88392
312		1.426	0.51546	0.55563	-0.42933	0.83434	-1.3215	0.13258	0.12797	0.49853
313.3		1.7515	0.2025	-0.078514	0.088814	0.42175	-0.39098	0.04772	0.27203	0.45865
314.6		1.133	-0.16918	0.10501	0.13612	0.08918	-0.20437	-0.1981	0.51944	0.51106
315.9		0.82483	-0.39893	0.053364	0.072307	-0.16077	0.46366	0.11958	0.82014	0.25757
317.2		-0.059436	-0.10754	0.23012	0.28266	-0.45003	0.68869	0.088952	0.80655	0.060178
318.5		-0.26142	0.78163	0.45852	0.40661	-0.63312	0.31854	-0.025654	0.65223	0.41611
319.8		-1.2619	1.1586	0.37618	0.49141	-1.0608	1.1325	-0.5497	0.71866	0.48048
321.1		-0.65478	1.314	0.58851	0.42974	-0.88697	-0.2639	-0.53571	0.59877	0.62482
322.4		-0.78607	0.47178	0.70737	-0.14967	-0.9193	0.27195	-1.0796	0.11628	0.23529
323.7		-0.73392	0.23833	0.42966	0.33213	-0.92021	0.80004	-0.88545	-0.60787	0.2459
325		-1.5248	-0.16269	0.14586	0.49397	-0.52335	1.5643	-0.35185	-0.44421	-0.29517
326.3		-1.179	0.30716	0.27445	0.072838	-0.21859	1.4422	0.092565	-1.0032	-0.41102
327.6		-1.6636	0.38815	-0.035834	-0.12359	-0.17174	1.1464	-0.65729	-0.097582	-0.13212
328.9		-0.9335	0.71248	0.46878	-0.069814	-0.23247	0.54531	-0.73002	-0.33625	0.010007
330.2		-0.42372	-0.47619	-0.080196	0.38536	0.067221	0.088982	0.3083	-0.97446	0.095982
331.5		-0.01289	0.61939	0.30302	0.25624	-0.49469	0.69007	-0.28136	-0.40475	0.29518
332.8		-0.90403	0.62058	-1.2657	-0.89857	-0.7275	0.54241	-0.99124	-0.88778	-0.83541
334.1		-1.2584	0.11502	-0.42773	-1.1239	-0.042009	-0.081108	-1.1755	-0.36292	-0.76764
335.4		-0.87246	-0.25636	-0.95779	-0.45744	-0.066557	-0.54558	-0.78831	0.18368	-0.93896
336.7		-0.8286	0.18656	-0.64211	-0.18325	-0.22528	-0.63687	-0.1605	-0.19197	-0.29125
338		-0.29745	-0.12537	-0.7223	-0.074834	-0.10211	-0.22533	-0.13633	0.087718	-0.36099
339.3		0.27949	-0.35949	-0.55387	0.1114	-0.087335	-0.11453	-0.23298	-0.25606	-0.30627
340.6		0.30291	-0.14065	-0.21152	0.067567	-0.2411	0.046259	0.011617	0.38137	-0.055579
341.9		0.43999	0.20014	-0.48895	0.47281	-0.2021	1.0499	-0.15779	-0.41028	0.27722
343.2		0.37114	-0.17291	-0.18109	-0.037692	-0.56052	1.6183	-0.2341	0.055578	-0.40879
344.5		0.11499	0.076296	0.52483	-0.30797	-0.81778	2.0914	-0.62428	-0.36823	-0.49762
345.8		0.10455	0.17031	0.1033	-0.16024	-0.86007	1.984	-0.4188	0.21839	-0.18267
347.1		-0.1036	-0.17701	0.076925	-0.49546	-0.42986	0.86788	-0.087706	-0.73749	-0.32754
348.4		-0.50205	0.27135	-0.17218	-0.029712	-0.39954	0.15438	0.15174	0.25419	-0.37276
349.7		-0.63181	-0.0038974	-0.44529	-0.10195	0.39883	-1.1037	0.35763	-0.32338	0.28786
351		-0.74277	-0.0824	-0.26414	-0.24995	0.44632	0.047732	0.68015	-0.021415	0.032743
352.3		-0.78529	-0.30993	0.056422	-0.10443	0.47286	0.36322	0.46086	0.24154	-0.2443
353.6		-0.8079	-0.22589	-0.1469	-0.30936	0.50352	0.041457	0.32706	0.69435	-0.084186
354.9		-0.58863	-0.8075	-0.3667	-0.16022	0.72037	-0.66215	0.34862	0.27135	0.33089
356.2		-0.27617	-1.0194	-0.49242	-0.21976	0.52888	0.03999	0.54403	0.55032	-0.20273
357.5		0.13582	-0.34708	-0.23533	-0.24409	0.43516	-0.48177	0.22215	-0.14709	0.10184
358.8		-0.2374	0.21993	0.44265	-0.12093	0.69257	-1.3012	0.048093	0.46836	0.71331
360.1		0.42709	0.039775	0.52971	-0.34817	0.52048	-0.64689	0.72513	-0.36903	0.58829
361.4		0.67322	0.82414	0.56024	-0.39634	0.75302	-1.1632	0.65173	-0.81983	0.54928
362.7		0.78483	0.59762	1.0854	-0.3351	0.42179	-1.0541	0.27281	-0.31366	0.58449
364		1.24	-0.26244	0.87409	-0.12967	0.25086	-0.67158	-0.0098863	-0.00015672	0.33463
365.3		1.0532	0.4885	0.69873	0.01569	0.30137	-0.42902	-0.80087	-0.6154	0.46953
366.6		1.0025	0.51602	1.0071	-0.49566	0.47685	-0.93821	-0.18927	-0.099002	0.2467
367.9		1.3808	0.68673	1.0441	-0.20033	0.34401	-0.65183	-0.18315	0.34431	0.8407
369.2		1.389	0.13058	1.1502	0.52749	0.24556	-0.32691	-0.23492	0.022556	0.90572
370.5		1.0022	0.040445	0.91755	0.87043	0.44875	-0.20972	0.135	-0.16389	0.70776
371.8		0.98042	0.03533	1.4774	0.25893	0.24423	0.6289	0.21715	-0.061802	0.63884
373.1		1.2855	-0.24417	1.376	0.14986	0.79664	-0.10635	0.33025	-0.40637	1.0178
374.4		1.5958	0.52311	1.0498	0.53425	0.86263	-0.072025	0.88293	0.15811	1.8906
375.7		1.8574	-0.12388	1.1254	0.28137	0.97238	-0.40991	0.9551	0.14892	1.7741
377		1.6465	0.6197	0.83431	0.69074	0.98636	-0.6199	0.84248	-0.68976	1.6534
378.3		1.5242	0.26933	1.0097	0.84196	1.2507	-1.234	1.0439	-0.43132	1.0153
379.6		1.3659	0.7008	0.71488	0.44265	0.91196	-0.0032744	0.79531	-0.098222	0.97406
380.9		0.79758	1.0383	0.76207	0.65436	0.85281	-0.97282	0.80025	0.44871	0.94944
382.2		0.6949	0.19353	0.70462	0.7884	0.87887	-1.2082	0.99972	0.55625	0.51912
383.5		0.16375	-0.84104	0.62014	0.52205	0.89151	-0.73533	0.9268	0.53035	0.026662
384.8		0.033853	-0.83635	0.55937	0.35329	0.82598	-0.10463	0.91401	-0.43047	0.85173
386.1		0.067039	-0.027424	0.63696	1.0451	0.77685	-1.7067	1.325	0.9515	0.8747
387.4		0.2838	-0.73614	1.0321	0.69256	0.78844	-0.97566	1.5369	-0.35611	1.3351
388.7		0.079005	-0.58824	1.2262	0.23248	0.57223	-0.16079	1.2526	0.26117	1.4227
390		-0.35385	-0.096805	0.84755	1.0308	0.64368	0.44042	1.6065	-0.40452	0.57459
391.3		0.5318	-0.89549	0.75214	1.0457	0.69246	-0.15125	1.723	-0.41911	0.85911
392.6		0.92437	-0.8706	1.1666	0.75163	0.83896	-0.44489	1.1106	-0.8502	0.98681
393.9		1.3728	-1.7211	1.4453	0.83422	0.57607	-0.020634	1.3816	-0.3917	0.7372
395.2		0.99503	-1.3364	1.2385	0.88922	0.7868	-0.91958	0.54407	-0.84537	0.65723
396.5		0.69854	-1.2963	0.96302	1.2838	0.76491	-0.28899	0.87037	-0.62579	0.75206
397.8		0.96583	-2.0355	1.3973	1.0869	0.92636	-1.1987	0.84658	-0.19111	0.8997
399.1		1.0114	-1.4556	0.9111	1.2213	0.70216	-0.58103	0.82937	0.79941	0.84235
400.4		0.39319	-1.0815	0.83774	0.70749	1.1033	-0.81586	0.85757	0.5921	0.93495
401.7		0.60154	-1.013	1.2707	0.46492	1.211	-0.9291	1.0987	0.49099	0.83677
403		0.21965	-1.675	0.71039	0.58842	1.3052	-1.3391	1.3052	1.2617	0.78346
404.3		-0.23175	-1.7519	0.62816	0.35449	1.4117	-0.85621	1.4586	1.3792	0.63918
405.6		-0.34862	-1.325	0.65732	0.20742	1.5421	-1.5931	1.6997	1.501	0.45711
406.9		-0.17908	-2.3802	0.13609	0.56787	1.3566	-1.2137	1.077	1.0827	0.4082
408.2		-0.080345	-2.0079	0.00079584	0.71502	1.3306	-1.7727	1.335	0.90842	0.33533
409.5		-0.32174	-0.89873	-0.41859	0.24638	1.1044	-1.1186	0.9298	0.89651	0.039245
410.8		-0.28631	-0.48572	-0.70442	0.3437	0.92536	-0.36148	0.14947	0.61456	0.14814
412.1		-0.26352	-0.4459	-0.54766	0.28709	0.99492	-1.427	0.39634	1.1543	-0.30995
413.4		-0.15656	0.54646	-0.6573	-0.046821	0.63848	-0.45232	-0.13278	1.3649	-0.63706
414.7		0.74364	0.49518	-0.45842	0.10082	0.41184	-0.60415	-0.48323	1.0493	-0.89736
416		0.92293	0.30508	-0.33921	0.13859	0.039655	0.1231	-0.36003	0.51257	-0.038169
417.3		0.72628	0.93151	-0.154	-0.097857	-0.35352	0.79488	-0.3293	0.99283	0.032992
418.6		0.82768	1.1286	-0.43526	0.51126	-0.64664	1.2668	-0.48437	0.86079	-0.32142
419.9		1.394	0.47721	0.32952	0.39333	-0.1766	-0.43998	0.055121	-0.21697	0.57088
421.2		0.9444	-0.28381	0.30548	1.156	-0.21381	0.47039	0.55138	-0.17747	0.4986
422.5		1.4002	0.0024212	0.75316	0.94141	-0.061056	-0.39664	0.34093	-0.51988	0.73641
423.8		0.98134	-0.5093	0.86116	0.8021	0.24879	-0.38225	0.42447	0.59146	0.85992
425.1		0.88379	-0.60559	0.716	1.1439	0.34914	-0.46344	0.81768	0.33308	0.75891
426.4		0.73435	-0.7239	0.89712	1.3354	0.74438	-0.47194	1.1592	0.10282	0.95376
427.7		0.87578	-1.5628	1.4658	0.83683	0.79494	-0.93959	1.349	-0.6614	0.53613
429		0.6057	-1.1428	1.1046	1.5143	0.99264	-1.1728	0.97805	-0.9216	0.4442
430.3		0.43377	-1.0803	0.74846	0.97026	0.98819	-0.60823	1.0974	-0.41614	0.4446
431.6		0.35007	-0.34206	-0.029762	0.82795	0.77756	0.47059	1.0166	-0.4746	-0.20359
432.9		0.18838	0.029191	-0.1552	0.72224	0.92932	-0.17094	0.93136	-0.61708	0.25482
434.2		-0.028864	0.82293	-0.13565	0.55153	1.1707	-0.995	0.92037	-0.75503	0.79856
435.5		0.00050274	-0.024693	-0.075577	-0.013481	0.82528	-0.50837	0.27695	-0.68097	0.59556
436.8		-0.068251	-0.53086	0.68083	0.10551	0.62563	0.025103	0.48268	-0.55777	0.80377
438.1		-0.08722	-0.6933	0.88821	0.29447	0.58113	0.35415	1.0391	-0.57768	0.72898
439.4		0.25555	-0.45445	0.33263	0.88578	0.57546	0.33908	0.66402	-0.69952	0.97985
440.7		0.28767	-0.49596	0.67815	0.61491	0.53141	0.73625	1.0663	-0.47502	1.1832
442		0.6456	-0.53257	0.67798	1.0694	0.69169	0.28633	1.4905	-0.55406	1.3698
443.3		0.97389	-1.74	1.0479	0.81215	0.82031	0.48996	1.914	-1.0003	1.0341
444.6		0.76893	-1.3826	1.2019	1.3273	0.90168	1.081	1.9444	-0.196	1.047
445.9		0.9172	-2.0581	1.2256	0.85399	0.98598	0.7376	1.5491	0.17406	1.0494
447.2		0.71025	-1.4455	1.168	1.1812	0.90929	-0.27254	1.5807	-0.064102	0.95954
448.5		0.069321	-1.47	1.3311	0.64419	0.89149	0.17891	1.6562	0.42891	1.0359
449.8		0.19918	-1.7298	1.3819	0.46619	1.2593	-1.753	1.4983	0.25685	0.96016
451.1		0.0050705	-1.0235	1.4585	0.51952	1.2075	-1.7133	0.96326	-0.042474	1.2997
452.4		0.15425	-0.97695	1.6247	0.27472	0.89654	-1.1803	0.87654	0.054891	0.88845
453.7		0.090628	-0.0017335	1.0821	0.54156	1.2099	-1.469	0.63252	-0.8904	1.1773
455		0.0095675	0.57099	1.4816	0.31985	1.0383	-1.6305	0.67133	-0.42189	1.0526
456.3		0.34456	0.1589	1.2008	0.84594	0.96965	-1.9033	0.59903	0.68645	0.96859
457.6		0.28435	1.0549	1.1788	0.60927	0.79277	-1.5569	0.34362	0.5173	0.8611
458.9		0.38146	0.1664	1.4366	0.4876	0.72078	-1.3963	0.19042	0.53003	1.2046
460.2		0.27763	0.4837	1.3322	1.2189	0.68441	-1.4859	0.51771	0.23313	1.1355
461.5		0.16395	0.53239	1.4894	1.3126	0.56799	0.32245	0.55987	0.7342	1.31
462.8		0.25405	1.2054	1.2002	0.96247	0.49472	0.48894	0.09709	0.17314	1.6947
464.1		0.91735	-0.39119	1.7515	1.4314	1.0811	-0.6219	1.1926	-0.10864	1.5458
465.4		0.7543	-0.37306	2.6521	1.6336	1.5298	-0.9166	1.823	-0.10202	2.1513
466.7		1.3707	-0.37766	2.0525	1.2908	1.4202	-1.0921	1.454	0.29592	1.7955
468		1.0288	-0.81818	0.36953	1.3039	1.081	-0.77318	0.84857	-0.77379	0.99713
469.3		2.4506	0.15621	0.95391	0.28528	1.1589	-1.3589	1.0124	0.69263	1.3896
470.6		2.8034	0.30216	0.83973	0.49216	1.0046	-1.8496	0.94613	0.98194	0.88854
471.9		2.3487	-1.001	1.8526	0.34045	0.58244	-1.2558	0.45804	-0.94302	1.6008
473.2		1.7273	0.34962	0.95647	1.4878	0.43727	-0.93945	0.35804	0.30169	0.80469
474.5		0.98797	-0.24409	1.6268	0.96913	0.17197	-0.31739	0.76628	-0.98309	1.4232
475.8		0.40492	0.25992	0.76321	0.82641	-0.22667	1.1935	-0.24722	-1.1597	1.1413
477.1		-0.22716	-1.3596	0.57926	0.0033118	-0.63809	-0.024106	-1.0055	0.48772	0.44791
478.4		-0.23385	-2.2156	0.85042	1.3468	-0.46099	-0.1161	-0.3016	-1.1461	1.2979
479.7		-0.72825	0.088751	0.25486	0.70047	-0.44626	1.1113	0.2123	-0.8312	0.7158
481		0.081183	-0.86789	-0.2115	0.2467	-0.71183	0.42527	-0.0042974	-1.2717	-0.08408
482.3		-1.3531	-0.097638	-0.31073	0.64483	-0.24395	0.45339	-0.22987	-1.7301	0.38681
483.6		-0.54365	0.87248	-0.0085475	0.30152	-0.29726	0.60543	-0.60445	-1.5571	-0.55508
484.9		-0.71866	0.68688	-0.12659	0.134	-0.2732	1.8828	0.2002	-1.9107	-0.91532
486.2		-0.042129	-0.05075	-0.42845	-0.29207	-0.38338	0.92747	0.20688	-2.3529	-1.2269
487.5		-0.3078	0.33115	-0.98522	-0.42984	-0.24016	0.62291	-0.047718	-1.9678	-1.3171
488.8		-0.032145	0.23296	-1.2739	-0.63288	-0.38554	1.5755	-0.18809	-1.6224	-1.5634
490.1		-0.1052	0.092523	-1.4246	-1.0499	-0.39536	0.57474	-0.014639	-1.0059	-1.51
491.4		-0.035443	0.0017335	-1.5623	-1.1147	-0.28666	-0.46746	-0.34321	-1.0068	-1.0626
492.7		0.22562	0.80727	-1.7426	-1.3272	-0.36358	0.46467	-0.53857	-1.9507	-0.89153
494		0.14268	-0.05192	-1.904	-1.5315	-0.4433	0.34354	-1.0645	-0.14512	-0.69767
495.3		0.48657	-0.32208	-1.6409	-1.862	-0.77724	0.24527	-0.55867	-0.32811	-0.90837
496.6		0.81985	-0.34061	-2.0042	-1.3552	-0.74781	-0.070374	-1.0688	-0.39541	-0.55325
497.9		0.35884	-0.31076	-1.775	-1.6558	-1.0869	0.5849	-0.95276	0.34726	-0.77198
499.2		0.5396	-0.54648	-1.9412	-1.1099	-0.75374	-0.37368	-0.99107	-0.67578	-0.73961
500.5		0.90138	-0.87952	-1.9924	-0.70332	-0.9348	0.48875	-1.1045	0.00015672	-0.84435
501.8		0.75106	-0.61255	-1.7324	-0.31039	-0.67812	-0.019515	-1.2539	0.31611	-0.90954
503.1		0.7284	0.15308	-1.5008	-0.72941	-0.6605	0.45649	-1.1824	-0.085	-0.97544
504.4		0.87837	-0.37097	-1.5137	-0.59535	-0.74209	-0.04249	-1.5726	0.06823	-0.9645
505.7		0.36614	-0.32505	-1.51	-0.66201	-0.74163	0.043629	-1.4589	0.051819	-1.0469
507		0.86179	-0.39808	-1.486	-0.53243	-0.58608	0.29919	-1.346	0.27486	-1.1743
508.3		0.24966	-0.60764	-1.823	-0.99029	-0.8711	0.48146	-1.0111	-0.16249	-1.0766
509.6		-0.19321	0.63086	-1.7466	-0.75168	-0.68819	0.1497	-0.56229	0.12769	-1.182
510.9		-0.0060964	-0.45231	-2.1688	-0.73181	-0.23465	-0.49165	-0.70159	0.51543	-1.5962
512.2		0.2991	-0.34745	-2.0276	-0.72969	-0.023154	-1.2686	0.18545	-0.043636	-1.3118
513.5		-0.040389	-0.59888	-1.8338	-1.3152	0.19401	-1.5986	-0.23993	0.2529	-1.5868
514.8		0.13467	-1.3163	-2.3333	-1.3583	0.097408	-0.68397	-0.058085	-0.00035926	-2.2051
516.1		0.09256	-0.057507	-2.5792	-1.3796	0.076949	-0.87871	-0.063178	-0.15327	-1.662
517.4		0.19562	-1.0588	-2.6892	-1.3713	-0.15614	-0.6202	0.22051	-0.67594	-1.8917
518.7		0.45386	-1.5975	-2.4483	-0.87067	-0.16028	-0.2374	-0.15517	-1.0532	-2.0214
520		0.55307	-0.99374	-2.2432	-1.4578	-0.50616	0.68409	-0.50172	-0.22171	-2.0169
521.3		-0.71355	-0.4792	-2.0708	-1.2035	-0.79838	0.98554	-0.40319	-0.74635	-1.9103
522.6		-0.98972	-0.39037	-1.8396	-1.2333	-1.0185	1.5444	-0.49518	-0.38153	-2.0378
523.9		-0.36901	-0.84251	-2.1076	-0.74399	-1.1052	1.9678	-0.59503	-1.2008	-1.9954
525.2		-1.1659	-0.39312	-1.8703	-0.63691	-1.0162	0.91757	-0.51662	0.0056976	-1.7764
526.5		-1.1271	-0.84599	-1.6091	-0.54992	-0.87166	1.1187	-0.78943	-0.94568	-1.3668
527.8		-1.6941	0.24764	-1.3559	-0.26269	-0.74162	1.2334	-1.0416	-0.65707	-1.6929
529.1		-1.2518	0.019264	-1.518	-0.20798	-0.83791	0.95842	-1.2606	-0.62357	-1.5764
530.4		-1.4731	0.26843	-1.171	-0.043882	-0.68097	0.71495	-0.92266	-0.81937	-1.159
531.7		-1.6055	0.48831	-1.1575	-0.26932	-0.83119	1.8635	-0.84685	-0.318	-1.2753
533		-0.99357	0.71283	-1.6544	-0.92256	-0.5509	0.92169	-0.75695	-0.53243	-1.1582
534.3		-1.0918	0.97052	-1.4432	-1.6424	-0.65234	1.1055	-1.0904	-0.69964	-1.0636
535.6		-0.23653	1.0122	-1.4983	-1.3739	-0.47436	1.312	-0.96749	-0.81331	-0.42991
536.9		-0.752	1.4553	-1.0991	-1.7902	-0.60841	1.4295	-0.89592	-1.0125	-0.82055
538.2		-0.95424	0.55854	-0.92672	-1.968	-0.37961	1.7328	-1.2561	-1.5068	-0.64632
539.5		-1.1443	2.7088	-1.4249	-2.1687	-0.79391	1.0997	-1.3077	-0.66363	-1.3292
540.8		-1.1469	0.92769	-1.2896	-1.2611	-0.62828	-0.001178	-1.3699	-0.292	-0.98772
542.1		-1.3586	0.93858	-1.2421	-1.1773	-0.6715	0.28207	-1.6593	0.066671	-0.79043
543.4		-1.0212	0.68572	-0.8815	-0.89401	-0.92083	0.42477	-1.5016	-0.080373	-0.7724
544.7		-1.1561	1.4706	-1.3344	-1.3712	-0.95444	0.93534	-1.3206	0.083568	-0.57319
546		-1.216	1.5064	-0.71905	-1.6972	-0.74217	-0.013918	-1.5389	0.21029	-0.27214
547.3		-1.2165	1.7601	-0.80248	-1.4347	-0.90298	0.22416	-1.3939	1.7872	-0.56843
548.6		-1.2025	1.9472	-0.27498	-1.5319	-1.2877	1.1693	-1.5645	1.5334	-0.67857
549.9		-0.79651	2.778	0.029621	-1.5206	-1.005	0.49563	-1.4674	2.8805	-0.5469
551.2		-0.92606	2.2566	0.24378	-1.5302	-1.0816	1.2248	-1.7243	2.45	-0.86446
552.5		-0.54638	2.6877	-0.94859	-1.4074	-1.2938	1.3759	-1.7786	2.3106	-0.94365
553.8		0.44478	0.2307	-0.10162	-0.18923	-0.24985	0.10055	-0.34339	0.27036	-0.0113
555.1		1.5884	0.27653	1.1594	0.46936	0.51926	-0.52543	0.46902	0.10461	1.126
556.4		-0.7367	0.68353	-0.037592	-0.33996	-0.56822	0.6243	-0.82105	1.6626	-0.23572
557.7		-1.4425	1.8882	0.51818	-0.057922	-1.27	1.8303	-1.5431	2.9988	0.1491
559		-1.0251	2.053	0.29186	-0.053394	-1.3903	2.064	-1.4535	2.6804	0.081662
560.3		-1.1987	1.9094	0.14712	0.375	-1.4338	2.1963	-1.4724	2.1095	-0.16734
561.6		-1.2811	2.0305	0.35976	-0.010078	-1.1919	1.4802	-1.1629	1.8673	0.52645
562.9		-0.92795	1.6139	0.50334	0.66183	-1.0537	1.3172	-1.1293	1.8261	0.42493
564.2		-0.88445	1.2355	0.16754	0.58608	-1.0935	0.83172	-1.0241	1.7323	0.51544
565.5		-0.21443	0.14688	0.33388	0.13365	-1.0075	0.35199	-1.2821	2.3037	0.77857
566.8		0.062178	0.025534	0.54853	0.29192	-1.0402	0.48079	-0.53473	2.6027	0.094261
568.1		0.24985	0.31093	0.17751	0.42615	-0.95544	1.1653	-0.94873	1.7383	0.10822
569.4		-1.6943	1.3719	-1.7465	-0.47709	-1.8119	2.6853	-1.5592	2.6813	-1.2005
570.7		-1.3936	0.056174	-0.51905	-0.73426	-1.255	0.50361	-1.7142	2.2706	-0.59312
572		-1.5477	0.82978	-0.25151	-0.61969	-0.79112	1.1326	-0.79767	1.5391	-0.59103
573.3		-1.1909	0.15912	-0.058233	0.066031	-0.44248	0.46416	-0.59219	1.1212	-1.0157
574.6		-1.2808	1.0177	0.00092847	0.23848	-0.56397	0.45632	-0.50892	1.3435	-0.82285
575.9		-0.88879	0.73584	-0.00079584	0.25428	-0.41007	0.18868	-0.052164	0.97561	-0.11553
577.2		-0.7206	1.1405	-0.02514	0.64943	-0.67249	1.1521	-0.49289	0.5807	0.10528
578.5		-0.67471	0.76458	-0.19944	0.054612	-0.63017	0.9485	-0.19737	0.28434	-0.0041106
579.8		-0.55981	0.24649	0.11276	0.30051	-0.68633	-0.079803	-0.59274	1.6211	0.25285
581.1		-0.89865	-0.26078	-0.43728	-0.30205	-0.76448	0.68088	-0.54694	1.2871	-0.29779
582.4		-0.66199	0.46107	-0.26009	-0.13597	-0.70717	1.1377	-0.70314	1.1364	0.11816
583.7		-0.73918	0.33295	-0.89668	-0.44758	-0.95687	1.7303	-0.91664	1.352	-0.55296
585		-0.69868	1.0728	-0.30904	-0.89021	-0.74321	1.065	-0.74092	1.202	-0.67909
586.3		-0.75441	0.089325	-0.92107	-1.2745	-0.68415	1.8298	-0.9164	0.79842	-0.95042
587.6		-0.74869	0.069237	-1.3335	-0.85621	-0.54957	1.299	-0.82544	1.151	-0.9421
588.9		-0.98534	0.49891	-0.99779	-0.79084	-0.0042981	0.031212	-0.53538	0.23903	-0.45836
590.2		0.35126	-0.28884	-0.17369	-0.78934	0.38378	-1.3622	0.22468	0.80888	0.17898
591.5		0.18859	0.65259	0.40272	-0.26033	0.92336	-1.4128	0.57106	-0.23729	-0.1663
592.8		-0.024523	-0.54803	-0.033719	-0.34034	1.0414	-1.3339	0.24131	-0.58645	0.54846
594.1		0.082393	-0.3951	-0.096741	-0.72853	1.0823	-1.1009	0.25697	-0.60798	-0.20131
595.4		0.26041	-0.76037	0.091965	-1.0193	1.0483	-1.3652	0.22146	-0.19365	-0.26013
596.7		0.30099	-0.58472	-0.27824	-1.0215	1.2233	-1.1095	0.55275	-0.19626	-1.0614
598		0.55415	-0.15923	-0.59404	-0.82787	1.0386	-0.70198	0.29043	0.76887	-1.006
599.3		0.70505	-0.64984	-0.40892	-0.89629	1.355	-0.99593	0.24821	0.24008	-1.0565
600.6		0.17194	-0.50343	-1.1351	-1.718	0.94089	-0.18765	0.26961	0.33583	-1.3156
601.9		0.35364	-1.3217	-0.9905	-1.5148	1.2697	-1.0711	0.10787	0.54846	-0.64525
603.2		-0.035628	-0.83379	-1.2205	-1.4059	1.2226	-0.87896	0.49929	0.93148	-1.3848
604.5		0.21943	-1.0097	-1.8553	-1.2119	1.4358	-1.4806	0.70481	0.56346	-0.61509
605.8		-0.15284	-0.12928	-1.4586	-1.4188	1.5009	-0.82893	0.61609	0.32338	-1.2842
607.1		-0.27953	-1.1586	-1.1677	-1.5821	1.5824	-2.0523	1.0123	0.22973	-1.3241
608.4		-0.42382	-0.61431	-0.89703	-0.91847	1.5857	-1.91	1.5664	-0.57882	-1.4568
609.7		-0.59625	-0.78092	-0.37005	-1.0185	1.7141	-1.2841	1.5742	-0.30779	-1.2474
611		0.13969	-0.68007	-0.22374	-0.62047	1.5889	-2.2051	1.4637	-0.29599	-0.73469
612.3		-0.4059	-0.99567	-0.24163	-0.49173	1.1939	-0.39578	1.6929	-1.3105	-0.82932
613.6		-0.49265	-0.41693	0.38348	0.16205	1.1825	-0.29839	1.0121	-1.0485	-0.16626
614.9		-0.87259	-0.77704	0.42433	-0.56172	1.3048	-1.5055	0.94201	-1.4484	0.11467
616.2		-0.61229	-0.57156	0.70478	-0.041926	0.76919	-0.59831	0.79293	-1.8055	0.13029
617.5		-0.47653	-0.0070782	0.39955	-0.034889	0.66399	0.014643	0.62566	-2.0889	0.49544
618.8		-0.00050274	0.10232	0.38683	0.16038	0.67017	-0.03433	0.27661	-2.3659	0.18115
620.1		-0.1748	0.005333	-0.16542	0.57246	0.66921	-0.38444	0.54226	-2.1093	0.27636
621.4		0.41348	-0.387	0.27418	0.07426	0.63035	-0.8581	0.31025	-2.6507	0.55656
622.7		0.22886	0.27958	0.75913	0.2571	0.52204	-0.65956	0.60325	-3.5045	0.6367
624		-0.065621	0.087456	1.033	0.11622	0.46816	-0.28561	0.7097	-2.9469	0.44057
625.3		0.66691	-1.1579	1.2815	0.32422	0.26562	-1.34	0.42028	-3.1931	0.75795
626.6		0.36242	-0.1061	1.1014	0.31495	-0.15578	0.2602	0.45677	-2.2559	0.99069
627.9		0.7367	-0.61592	1.0451	0.82099	0.067966	0.12307	0.50159	-2.6131	0.61343
629.2		0.49572	-0.8192	1.1133	1.0246	0.27158	-0.044575	0.55651	-2.566	0.78844
630.5		0.12181	0.017924	1.1255	0.62733	-0.013503	0.8093	1.0122	-1.1801	0.81777
631.8		0.18513	-0.44695	0.8419	0.71792	0.0042981	0.35318	0.44669	-0.089951	0.38271
633.1		0.46652	-0.74882	0.61967	0.70846	-0.0079559	-0.087648	0.7506	-0.96923	-0.026377
634.4		0.10407	0.56136	0.55047	0.94773	-0.31098	0.35066	0.4379	0.51511	0.076379
635.7		0.24414	0.13692	0.84313	1.3316	-0.35781	0.41822	0.09481	0.76432	0.20926
637		-0.06529	-0.58219	0.98214	0.8388	-0.27199	0.04232	0.43096	0.36818	0.22444
638.3		0.43083	-0.80121	0.73371	1.6015	-0.48312	0.25862	0.0042974	1.4564	0.62649
639.6		0.064909	-0.3936	0.82674	1.2141	-0.49571	-0.42846	0.31745	0.17341	1.015
640.9		0.26636	-0.0037479	1.0736	1.0182	-0.69593	-0.080304	-0.088082	0.13014	0.89339
642.2		0.59125	-1.4463	1.0828	0.88409	-0.54286	-0.37526	0.19909	0.35338	0.81174
643.5		0.76521	-0.19458	0.77082	0.84464	-0.3296	-0.32632	0.064249	0.036458	0.94633
644.8		1.2917	-1.1648	0.38035	1.3771	-0.14882	-0.57339	0.02691	-0.23407	0.3843
646.1		0.84279	-0.52661	0.25631	1.1874	-0.13527	0.079465	0.28749	-0.40552	0.51131
647.4		0.67476	-0.21976	0.25877	1.0479	-0.23502	0.19825	-0.17105	0.084736	0.66255
648.7		0.83879	-0.75143	0.028298	0.67129	-0.02219	0.42782	0.026095	0.60028	-0.29973
650		1.4289	-0.77908	-0.022818	1.7793	-0.14167	-0.096908	-0.01593	-1.1079	0.65438

## Sheet: 0.23
x		y
		VNm	VNop	ANr	ANl	SMN	SMN2	DMN	DAN	ECN
1.3		0.40975	0.38386	-0.41223	0.58041	-0.47841	-1.2395	-0.86234	-0.85433	0.44947
2.6		0.83336	0.34308	-0.4887	0.0020956	-0.64358	-0.92565	-0.70512	-0.29716	-0.4513
3.9		0.86367	-1.1075	-0.56809	0.44411	-0.53963	-0.60538	-0.80824	-0.43557	-0.60985
5.2		0.58371	0.346	-0.15127	-0.11772	-0.76454	-0.66811	0.09023	-0.12984	-1.4019
6.5		0.21476	-0.8132	-0.62459	0.43194	-0.61209	-0.40207	0.30103	0.15816	-0.6208
7.8		-0.69682	-0.11903	-0.27555	0.68115	-0.55913	0.2564	1.3068	0.086695	-0.77374
9.1		-0.37836	0.13959	0.17351	0.1534	-0.31961	0.36173	-0.043785	0.56405	-0.34743
10.4		-0.32147	-0.13897	-0.068542	0.88028	0.015254	-0.095144	-0.65431	0.44343	-0.38817
11.7		-0.0021023	0.20629	-0.042281	0.54009	0.31507	0.51004	-0.75619	-0.098396	0.98327
13		-0.18685	0.90154	0.54691	-0.8371	0.4902	0.55342	-0.51058	0.88599	0.32925
14.3		0.087972	0.52474	0.39301	-0.87699	1.0064	0.23957	0.012587	-0.36802	0.71922
15.6		0.6338	-0.66554	0.099042	-0.33119	0.82532	0.72688	-0.59319	0.022769	0.014452
16.9		0.55876	-0.25758	0.33684	-0.94498	0.83553	1.0677	0.33193	-0.74107	0.77638
18.2		0.29456	0.66275	-0.27559	-0.29732	1.4179	0.46228	0.36446	-0.54868	0.92801
19.5		-0.15987	0.60774	-0.20176	-0.83603	1.1879	0.604	1.0001	-0.69794	0.7568
20.8		0.14919	0.30508	0.013532	-0.63289	1.3925	1.1654	-0.072811	0.074123	0.63909
22.1		-0.1475	0.00032351	-0.48992	-0.36466	0.59575	0.14357	1.073	-0.8737	1.0009
23.4		-0.26777	0.20602	-0.69596	0.11832	-0.79465	-0.70379	-0.096032	-0.074417	-0.5225
24.7		-1.2185	0.99833	1.1112	-1.6266	0.58975	0.30787	-0.063499	0.56415	0.32622
26		0.036392	-0.21765	1.2974	-1.2753	1.5626	1.9533	0.48473	-0.39596	1.3426
27.3		0.030339	-0.21937	0.90235	-0.29189	1.7616	1.5006	0.091499	0.34522	1.3341
28.6		-0.065955	0.65544	0.6474	0.34895	1.1871	1.7086	-0.55651	0.31435	-0.38945
29.9		0.012874	0.089789	0.67677	-0.99141	0.9645	1.7805	-0.080378	0.63352	-0.30791
31.2		-0.6575	1.0162	0.48352	-0.039036	0.83568	0.53702	-0.065783	0.92986	-0.084426
32.5		-0.55869	0.45697	0.35703	-0.38452	0.2674	-0.50558	-0.83403	1.6263	0.3501
33.8		-0.84224	1.3925	0.0032687	-0.36218	-0.16873	-0.29578	-1.1257	0.083482	0.66834
35.1		-0.92724	0.83579	-0.093354	-0.077487	-0.63662	-0.15527	-1.0692	0.76127	0.53212
36.4		-1.1383	1.2527	-0.17705	-0.71339	-1.0277	-0.99111	-0.71145	0.34885	0.5878
37.7		-0.74667	-0.22051	-0.34144	-0.028401	-1.1487	-1.2696	-0.21249	-0.026758	-0.21933
39		-1.3012	1.1967	-0.72659	0.47418	-1.6967	-0.81766	0.25031	0.31855	-0.53429
40.3		-1.3508	0.72717	-0.85032	0.55298	-1.1846	-0.47656	-0.29634	-1.4079	-0.20987
41.6		-1.4211	0.89578	-0.73826	1.5589	-1.154	-0.57756	0.0027227	-0.27219	-1.1533
42.9		-1.08	0.49615	-0.74113	0.50137	-0.87379	-0.72997	-1.0126	0.35379	-1.3513
44.2		-1.0004	0.96316	-0.64535	1.2505	-1.109	-0.87072	-0.40052	0.34702	-2.1856
45.5		-0.89988	0.79961	-0.85224	0.49886	-1.0075	-0.74738	0.35774	0.71215	-0.70763
46.8		-0.88076	0.51779	-0.73804	-0.14138	-0.95881	-0.092669	0.38606	0.14871	-0.49579
48.1		-0.45994	-0.57675	-0.80922	-0.3045	-0.78685	-0.68483	0.18996	-0.33085	0.88397
49.4		0.29064	-0.24034	-0.6005	-0.48586	-0.76972	-0.53245	0.3494	0.54509	-0.55288
50.7		0.98646	-1.4138	-0.24746	-0.45735	-0.53832	-1.3186	0.20795	0.03546	0.18116
52		1.1506	-1.4135	0.010409	0.15697	-0.16634	-0.60601	1.5171	-1.6329	0.77508
53.3		0.56038	-0.58661	0.64139	0.15824	-0.40625	-0.038732	-0.21857	0.22035	-0.62281
54.6		0.15298	0.050608	0.28519	-0.35522	-0.2641	-0.032535	-0.20105	0.07313	-0.46301
55.9		2.065	-0.80876	1.7314	-0.18606	1.1709	0.92127	0.023148	-0.039083	0.7504
57.2		0.84991	-1.3958	1.858	-0.057899	1.3379	1.7503	0.86954	-0.08447	-0.15778
58.5		1.5569	-1.1574	1.5524	-1.0897	0.83045	0.59918	0.26099	-0.4699	1.123
59.8		1.3208	-0.58164	0.7018	-1.2646	0.61021	0.37341	1.0009	-0.91431	0.14455
61.1		0.87159	0.31021	-0.00026504	-1.0022	0.54679	0.25491	0.92224	-0.7187	0.39425
62.4		0.65323	0.28068	-0.40355	0.37537	0.026996	-0.27097	0.59719	-1.0422	0.031616
63.7		0.58067	-0.35351	-0.52689	0.22585	0.23459	-0.050141	0.4296	-0.25799	-0.0383
65		-0.03506	-0.24337	-1.018	0.8477	-0.03469	-0.10617	0.27204	-0.54671	-0.77891
66.3		-0.19129	0.18977	-1.0361	1.1252	-0.017133	-0.00044412	-0.13732	-0.19888	-0.47738
67.6		-0.49521	0.2524	-1.5926	1.4821	-0.19131	-0.47828	-1.1797	-0.010513	-0.11406
68.9		-0.50091	0.31538	-1.5521	1.6121	-0.56245	-1.0698	-1.7343	0.39794	1.4519
70.2		-0.57622	-0.050828	-1.2329	0.3763	-0.92382	-0.91436	0.03911	0.13125	0.23227
71.5		-0.64752	0.25385	-1.2585	-0.15083	-1.2606	-1.3625	-0.42041	0.16335	0.072157
72.8		-0.78211	-0.031532	-1.0023	-1.0008	-1.0751	-1.2721	0.30267	-0.25375	0.06642
74.1		-0.61093	-0.39617	-1.0197	-0.75473	-1.1597	-1.3057	0.45942	-0.36352	0.26405
75.4		-0.42627	0.15449	-1.3196	0.18022	-1.1902	-1.4999	0.32765	-0.7131	-0.62383
76.7		-0.2535	0.59053	-1.4107	1.135	-0.89773	-1.2729	0.72972	-0.20932	-0.77224
78		-0.026785	-0.15346	-1.3881	0.22611	-0.6611	-0.52865	0.84349	-0.60397	-0.94494
79.3		0.24038	0.16046	-1.439	0.75885	-0.77027	-0.83649	-0.5093	-0.067322	-0.16416
80.6		0.12499	0.31189	-0.67128	0.68346	-0.50596	-0.35594	-1.315	0.83818	-1.3643
81.9		-0.26585	-0.082236	-0.21176	-0.039183	-0.58153	-0.54093	0.41705	-0.43236	0.27748
83.2		-0.10475	0.014052	1.3798	-0.5437	0.035277	0.27583	-0.40199	0.60295	-0.29585
84.5		-1.1372	1.7412	0.20291	0.19337	-0.96326	0.036734	-0.35255	2.2931	-1.6039
85.8		-0.91468	0.12086	-0.12252	0.64969	-1.0981	-0.53389	-2.2466	0.6699	-0.78644
87.1		0.80748	-0.44096	0.24697	-0.58107	0.24896	0.057488	0.77389	-0.63185	0.15172
88.4		1.3203	-1.2149	0.82936	0.80921	0.7884	0.20369	-0.11293	-0.03241	0.060546
89.7		-0.2266	1.3084	1.2307	-1.9187	1.2163	1.241	0.85998	0.04362	2.3532
91		0.11723	-1.479	1.5797	-1.1833	0.78099	0.02778	0.064098	-0.23893	0.34855
92.3		0.97912	-0.54771	1.4801	-1.4406	0.65622	1.4597	1.1967	-0.044732	-0.42845
93.6		0.92627	-1.1028	1.6353	-1.4921	0.53657	0.43735	1.4739	-0.30062	-0.086878
94.9		0.63116	-0.8894	0.8281	-0.61488	0.54808	0.76477	1.0459	-0.85844	0.86657
96.2		0.85546	-0.84188	0.41186	1.6244	-0.040243	0.42862	1.1086	-0.55124	-0.50726
97.5		0.49595	0.22918	0.34865	0.74388	0.33033	0.32731	0.79452	-1.2921	0.17824
98.8		0.7837	0.28292	-0.068414	-0.28439	0.10351	-0.38917	0.66593	-0.83532	0.059946
100.1		-0.11441	0.57338	-0.15227	0.24537	-0.19381	-0.55824	-0.82186	-0.74576	0.79879
101.4		-1.49	1.4157	-0.22865	-0.93723	-0.50779	-0.11693	-1.363	1.2235	0.92645
102.7		-0.17397	-0.47313	0.042308	0.53085	-0.081677	0.1493	-0.78958	1.1	-1.6673
104		-0.22973	0.46465	-0.63551	0.99012	0.31554	0.49619	-1.0633	0.80024	-0.37201
105.3		-1.1232	1.0268	-0.48499	0.85663	0.37561	0.66021	0.31405	-1.0942	0.77776
106.6		-0.45075	0.79656	0.35133	-1.2035	0.8562	0.59076	0.0074098	0.50885	1.7739
107.9		0.098669	-0.010092	-0.34589	-0.16562	0.36928	0.058954	0.22106	0.41587	1.8912
109.2		0.48737	0.23985	-0.3468	-0.7001	0.79467	-0.080689	-0.14694	-0.2997	1.3179
110.5		0.76919	-1.5075	-0.33191	-0.93618	0.59213	0.19922	0.59943	-0.019515	-0.071023
111.8		1.1725	-0.92222	0.086465	-0.032282	0.67551	-0.32535	0.96724	-1.2174	0.060912
113.1		1.3167	-1.2047	-0.055944	-0.46018	0.36147	-0.4235	0.78957	-1.2614	-0.45911
114.4		0.89155	-1.2137	0.21974	0.0051261	-0.033371	-0.1913	1.2463	-1.2006	-0.53428
115.7		1.1792	-1.964	0.23002	-0.11283	-0.044908	-0.12623	1.4179	-1.4461	-0.26638
117		1.3472	-1.7467	0.1248	0.47102	-0.51506	0.066137	1.9381	-0.45189	0.21834
118.3		1.1302	-1.1573	0.091563	-0.14925	0.0083767	0.030176	1.9754	-0.47262	-0.038122
119.6		1.0577	-1.2378	0.29016	-1.1273	0.092822	0.47864	1.8966	-1.1773	0.49018
120.9		0.63619	-0.89556	0.26765	0.1722	0.012592	0.39953	1.284	-0.75982	0.64434
122.2		0.70149	-0.93597	0.21745	-0.23877	0.20674	-0.44794	0.72424	-0.47466	1.0811
123.5		0.62333	0.27243	0.39862	-0.2203	0.22013	-0.45317	0.55848	-1.3458	1.6792
124.8		-0.58663	1.0363	-0.21246	-0.55947	-0.35679	-0.51659	-0.36298	-0.18675	0.8541
126.1		-0.35556	0.39048	0.33626	0.59281	-0.45808	-0.9866	0.24405	-0.25353	-1.2288
127.4		-0.48043	-0.40563	0.25769	-0.4473	-0.17162	-0.82096	0.4464	-0.72933	-0.024506
128.7		-0.4333	0.30038	-1.0111	0.38239	-0.43422	-0.61446	0.040908	-0.30447	0.14195
130		-1.6255	1.3778	-1.1882	0.47094	-0.83067	-0.75844	-0.81888	0.58546	-0.43548
131.3		-0.61032	0.16702	0.00026504	0.12722	-0.020698	0.065361	-0.040603	0.44631	0.036544
132.6		0.68279	-0.32898	0.25545	-2.0678	1.8185	1.1548	-0.29926	0.020482	0.057007
133.9		0.88849	-0.16355	1.0695	0.027088	1.9724	1.7529	0.62139	0.62974	0.69104
135.2		0.63983	-0.18375	1.3394	-0.52289	1.1742	2.1805	-0.57085	0.49583	0.83957
136.5		0.025269	-0.29504	1.1488	0.17183	0.98174	0.96044	1.0764	-0.1452	0.27963
137.8		-0.24658	0.6351	1.275	-0.57479	0.13167	0.55226	0.37734	0.044598	0.70827
139.1		-0.28759	0.28559	0.89797	0.05972	-0.1415	0.053469	0.079643	0.023849	-0.21537
140.4		0.014435	-0.50717	0.6757	0.75939	-0.18324	-0.48764	-1.196	0.13782	0.010083
141.7		0.64235	-0.33152	0.33272	-0.062161	-0.38546	-0.34839	-0.53712	0.35259	-0.67355
143		0.95713	-1.2085	0.34068	-0.25848	-0.32958	-0.22144	0.43509	-0.40006	-1.1048
144.3		1.1261	-0.78584	0.32837	-0.73067	-0.08524	-0.32929	0.57649	0.5224	-0.61358
145.6		1.1147	-0.7365	0.38539	-0.78716	0.22509	-0.2767	0.73509	-0.13469	0.79814
146.9		0.97601	-0.11008	0.45591	-1.9483	0.3495	-0.075139	0.4753	-0.88137	0.22089
148.2		0.17921	-0.060706	0.11053	-1.3193	0.78875	0.11363	1.0865	-0.49269	-1.1878
149.5		0.19936	0.37504	0.24396	-2.1261	0.90214	-0.13292	1.0128	-0.52753	0.041726
150.8		0.31563	-0.085563	0.040528	-0.17178	0.22996	0.020828	1.0763	-0.10772	-0.2233
152.1		0.55226	-1.1738	-0.12573	-0.26237	0.48181	-0.25722	0.11883	-0.097045	0.19083
153.4		0.5189	-0.38747	0.46771	-0.45381	0.23141	-0.61264	0.17864	-0.13368	1.2647
154.7		0.80556	-0.67646	-0.038863	0.80754	0.02307	-0.44051	0.22822	-1.2097	0.8008
156		0.6239	-0.79459	0.016623	-0.10184	0.32084	0.38709	-0.23974	-0.53713	1.645
157.3		0.62301	-0.6695	0.61045	0.67051	0.24391	0.8726	1.225	-0.6195	1.2774
158.6		0.27916	-0.021623	0.72498	1.2267	0.30673	1.5393	1.1154	-1.6858	1.1021
159.9		1.0514	-0.48257	0.61392	2.1002	0.53163	1.0487	0.57643	-1.4718	1.3094
161.2		0.92636	-1.2316	0.88588	0.57395	0.66243	0.95558	0.39355	0.10884	-1.3688
162.5		0.8712	-0.69455	0.82061	0.73657	0.63929	0.75414	0.064351	0.054011	-0.31732
163.8		0.57356	-1.1129	1.2889	-1.1141	0.61298	0.65958	-0.32016	0.87894	-0.072672
165.1		0.28032	0.012152	1.0567	-0.63536	0.76932	0.90452	-0.14646	0.32458	0.61823
166.4		0.90328	-1.4231	1.1061	-1.207	0.49371	0.68687	0.43199	1.5598	0.43565
167.7		0.79328	-1.1914	1.1077	-0.72984	0.69988	0.36921	0.61676	0.37183	0.60787
169		0.39539	-0.5956	1.0972	-1.362	0.76397	0.63562	-0.021828	-0.38909	1.0379
170.3		-0.10394	0.13948	0.97695	0.046413	0.266	0.92312	0.79852	-0.31509	0.27085
171.6		-0.02875	1.1214	0.88734	-0.80601	0.28465	0.18333	0.51309	0.11243	-0.20056
172.9		-0.28335	0.13511	0.99302	-0.23728	0.49049	0.016945	0.66509	-0.63765	0.25243
174.2		-0.43197	-0.17806	0.20427	-0.44717	-0.084689	-0.1993	1.4291	-0.85311	1.0285
175.5		-0.83781	0.59971	-0.16588	0.00091467	-0.26856	-0.32207	-0.0087081	-0.1015	0.12218
176.8		0.50944	-0.56096	-0.86131	-0.12191	-0.11065	-0.10697	-0.011743	0.50424	0.039288
178.1		0.92943	-0.23264	0.89331	0.17678	0.86786	0.6841	0.28306	-0.57149	0.17272
179.4		0.973	0.077718	1.1272	0.15738	1.7022	1.3179	0.39027	0.079093	0.77643
180.7		0.9243	-0.13925	1.0525	-0.74275	1.44	0.90489	-0.19909	-0.077389	0.49728
182		0.53738	0.66518	1.1239	-0.76606	1.2047	1.1816	0.50818	0.13553	0.46956
183.3		0.13812	0.63557	1.0968	-1.2537	0.81547	0.51447	0.28436	0.78347	-0.69227
184.6		-0.2821	-0.012188	0.83654	-1.1741	0.35907	0.60067	-1.1482	0.62704	-0.67434
185.9		-0.18192	-0.19841	0.33422	-0.9561	-0.080593	0.11164	-0.65188	1.7775	-1.7353
187.2		0.56253	-0.44317	0.18627	-1.1263	-0.56618	0.63353	-2.2229	1.881	-1.4419
188.5		0.17929	0.54039	0.092735	-0.7393	-0.64907	0.46745	-2.1995	1.8001	-1.3254
189.8		-0.22873	0.97539	0.045923	-0.35008	-1.0047	-0.3129	-2.6595	2.0178	-0.91225
191.1		-0.30689	1.4902	-0.10972	0.19975	-1.0152	-0.69016	-1.6871	1.0725	-0.14586
192.4		-0.22683	0.48489	-0.15489	-0.040136	-0.99583	-1.0132	-1.4055	1.4797	-0.7059
193.7		-0.36742	-0.085253	0.23639	-0.60785	-0.79279	-1.0912	-0.81981	0.45177	-0.75196
195		-0.94056	-0.17621	0.1793	0.43482	-0.80244	-1.7043	-0.4226	0.68539	-0.075882
196.3		-0.84999	-0.48372	-0.011119	0.45239	-0.59735	-0.94655	0.19347	0.74467	-1.2923
197.6		-0.28702	0.11234	-0.20051	1.7947	-0.42236	-0.70578	0.088384	0.46525	-0.79059
198.9		-0.59159	-0.34296	-0.28235	1.7262	-0.14966	0.27956	-0.74122	-0.0098764	-0.58164
200.2		-0.71536	1.2803	-0.38946	1.7842	-0.046343	0.22042	-0.89364	0.56085	-1.102
201.5		-0.27275	0.59425	-0.17847	1.1514	0.46024	0.81063	-0.90358	0.48343	-0.56575
202.8		-0.13141	0.065978	-0.0070252	0.9914	0.082336	1.4972	0.12252	-0.14165	0.45886
204.1		-0.1723	0.87701	0.11312	0.39959	0.20471	2.0863	0.27194	-0.79475	0.92294
205.4		0.57223	-0.43258	1.0782	-0.78796	0.76811	0.66302	0.6336	-0.14216	0.31848
206.7		-0.6288	0.16426	-0.43152	0.10721	-0.61351	-0.6899	0.53741	-0.36323	0.52364
208		0.26132	-0.096415	-0.32016	0.10746	0.33494	0.078198	0.13498	-0.24578	0.047315
209.3		-0.60857	0.54744	-1.2498	0.44548	-0.26406	-0.33068	-0.60994	0.13668	0.028547
210.6		-1.4291	1.7997	-2.3961	0.50992	-0.76339	-0.84361	-1.8342	1.3705	-1.9487
211.9		-1.0573	1.0569	-2.9067	1.3006	-0.98159	-0.72326	-1.9371	0.73968	-0.22001
213.2		-0.58906	0.60532	-2.7126	1.8553	-0.87133	-1.7644	-0.67964	-0.15457	-1.0979
214.5		-0.54953	0.65782	-2.5499	1.1275	-0.93758	-1.2631	-0.21799	0.036429	-0.40948
215.8		-0.36427	-0.33171	-1.8964	0.65088	-0.5216	-0.64488	-0.76575	-0.73929	-0.32306
217.1		-0.38896	0.17693	-1.2352	0.85829	-0.14214	-0.70586	-0.16354	-0.24587	0.045233
218.4		-0.051389	0.29739	-1.0576	0.10347	-0.2587	-0.79541	-0.52584	-0.036344	0.103
219.7		0.16107	0.1562	-1.1386	0.37868	-0.51771	-0.45556	-0.010237	-0.28244	-0.39169
221		-0.37526	0.5541	-1.3544	0.1812	-0.57198	-0.4737	-1.0361	0.35714	-0.02802
222.3		-0.90658	1.635	-1.6552	0.96958	-0.66362	-0.42508	-0.60322	0.56348	-1.3578
223.6		-0.73284	0.41856	-1.5898	0.31532	-0.78037	-1.0832	-1.4339	1.6562	-1.1856
224.9		-0.9679	0.37631	-0.97877	0.2732	-0.98358	-0.60393	-1.0704	0.75498	-1.7004
226.2		-1.1347	0.49845	-1.0354	0.28448	-0.83335	0.23203	-0.10714	0.69564	-1.5289
227.5		-1.2724	0.5981	-0.1693	-0.58286	-0.4474	-0.2611	0.50548	-0.068074	-0.10763
228.8		-0.3722	0.12113	0.16989	-0.024755	-0.1359	-0.33403	-0.21206	0.76441	0.44179
230.1		-1.2652	1.2141	-0.15018	0.30331	0.4254	0.1886	-0.54422	0.44676	0.38356
231.4		-0.47822	0.76246	0.39261	-0.27499	0.6395	0.84998	-0.99106	0.47908	0.8295
232.7		-1.4239	1.8728	0.7727	-1.0136	1.1613	1.3046	0.14098	0.95196	1.109
234		-0.85436	1.7479	0.54746	-0.072959	1.3841	1.3329	-0.91924	1.2088	0.7838
235.3		-0.53028	1.025	0.85253	-0.17729	1.5173	1.1896	-1.2731	1.7708	1.4764
236.6		-0.51012	0.057295	1.1852	-0.38432	1.6752	1.3639	-0.83089	0.55532	-0.20077
237.9		0.17415	-0.58165	1.4687	-1.1317	1.4759	1.6518	-1.0968	0.80459	0.010735
239.2		0.2639	-0.35141	1.4419	-0.59976	0.95312	1.3797	-1.2627	0.95974	-0.34447
240.5		0.5455	-0.7604	1.1078	-0.061794	0.5347	0.87263	-0.30758	1.0324	-0.74979
241.8		0.84516	-0.4315	1.257	-0.2457	0.43267	0.40778	-0.42535	0.44232	0.52481
243.1		0.41434	-0.31797	1.1109	-1.0783	0.19646	0.96074	-0.11929	0.69494	-1.0018
244.4		0.84227	-0.15075	1.1679	-0.97031	0.29217	1.0986	-0.7777	0.074254	-0.46378
245.7		0.32012	0.89452	1.4268	-0.8483	0.44313	0.5255	-0.21455	0.80381	-0.985
247		-0.11293	1.4159	1.0233	0.16713	0.60891	1.4818	-0.26123	0.7561	-0.25566
248.3		1.1118	-0.58372	2.1652	-0.73645	1.1814	1.2908	-0.053788	0.45186	0.25879
249.6		1.6834	-0.76535	0.7359	0.0044866	1.0101	0.85571	-0.48845	0.093234	-0.2746
250.9		-0.57371	0.20392	-0.42821	0.47385	-0.71531	-0.41326	-1.0756	1.079	-1.8461
252.2		-0.30097	0.44548	-0.25102	-0.96119	0.39197	0.22459	0.045123	0.1327	0.25428
253.5		-0.79901	1.0884	-0.57744	0.20819	0.22429	0.28151	-0.27416	-0.44388	0.80612
254.8		-0.2965	0.32608	-1.0662	0.35873	-0.048984	-0.64639	0.016975	0.19884	0.38364
256.1		0.33323	-0.47451	-1.4798	0.80849	-0.37834	-0.91958	0.28716	-0.69096	0.31457
257.4		-0.32068	-0.21234	-1.88	1.1175	-0.68898	-1.0645	0.5757	-0.78819	0.99418
258.7		-0.52666	0.16143	-1.866	0.84008	-1.109	-0.65558	0.13597	-0.9511	0.31749
260		-0.56872	0.069169	-1.7895	0.22523	-1.3755	-0.77921	0.00095734	-0.43315	-0.63988
261.3		-1.1167	1.0502	-1.0908	-0.29687	-1.4504	-0.74882	-0.32412	-0.3732	-1.1029
262.6		-1.2443	0.7205	-1.3689	0.72776	-1.7647	-1.4703	-0.02729	0.22286	-1.7922
263.9		-0.69023	0.22491	-0.97648	1.4974	-1.6119	-1.1746	0.16241	-0.6845	-0.2242
265.2		-0.70766	0.36391	-1.0595	1.327	-1.5272	-2.8849	0.67253	-0.27707	-1.0623
266.5		-0.70061	-0.78727	-0.81346	1.1163	-1.574	-2.6969	1.2101	-0.90066	-0.21719
267.8		-0.82782	-0.8927	-0.99767	0.92214	-1.3225	-2.3147	0.73935	-0.99958	-0.11071
269.1		-0.26716	0.34189	-0.8651	0.57774	-1.2204	-2.5963	0.47221	-0.98504	-0.88981
270.4		-0.5662	-0.6882	-0.91311	0.22012	-1.5093	-1.7022	0.17183	-0.41569	-0.26367
271.7		-0.24754	-0.91758	-0.79266	0.23442	-1.4478	-0.72036	0.35801	-0.28857	0.71268
273		-0.29953	-0.20345	-0.25834	-0.92641	-1.1968	-0.84186	0.32053	-0.15294	0.52472
274.3		-0.079825	0.083562	-0.39042	0.5546	-1.1585	0.34815	0.19662	-0.3253	0.64523
275.6		0.10914	0.22103	-0.45459	0.44599	-0.88039	0.27415	-0.34656	0.024097	0.3988
276.9		-0.11883	-0.17096	-0.1901	0.55639	-0.56961	0.40166	-0.18357	0.070804	1.3812
278.2		-0.17489	0.8783	0.25606	-0.19237	-0.08696	-0.28449	0.244	0.33332	0.035007
279.5		-0.23171	0.62006	0.82439	-1.3021	-0.039241	0.64054	0.60966	-0.46419	0.43246
280.8		-0.1063	1.2205	1.0958	-2.4143	0.84106	0.53315	-0.00095734	0.23844	0.41612
282.1		0.0056308	0.57652	1.0156	-1.5406	0.89292	0.58525	0.19118	-0.012924	0.86182
283.4		0.62296	0.22325	0.9516	-1.3737	1.0342	0.74296	-0.1613	0.14195	-0.20211
284.7		0.8666	-0.64202	0.53883	-1.4262	0.97739	0.50765	0.29617	0.93922	-0.49059
286		0.23694	-0.14907	0.57817	-0.99411	1.0833	-0.24906	-0.53178	0.5651	-0.91354
287.3		0.69187	0.15663	0.16117	-0.40193	0.50666	0.035239	0.19712	0.55767	-0.94265
288.6		0.70806	-1.0268	-0.14073	-0.05398	0.17702	-0.043721	0.54618	0.85054	-0.082147
289.9		0.78547	-1.0107	-0.73755	1.2892	0.15223	-0.82482	0.64248	-0.30115	-0.0072526
291.2		0.74071	-1.0374	-0.79588	1.5909	0.019764	-0.44409	1.2097	-1.2813	-0.1968
292.5		0.65068	-0.60726	-0.85549	1.9824	0.33903	-0.27103	0.69794	-1.1976	-0.52193
293.8		1.4755	-1.6629	-0.63031	1.6171	0.23407	0.13031	-0.14226	-1.0181	-0.36886
295.1		0.52632	-0.958	-0.79592	2.4326	0.17768	0.61958	-0.029946	-1.7481	0.29121
296.4		0.37868	-1.066	-0.34573	1.1537	0.1163	0.13685	-0.13106	-1.2404	0.87836
297.7		0.86844	-1.4723	-0.23857	0.75	0.3062	0.49249	0.63298	-0.58797	0.90048
299		0.62607	-0.24766	-0.1116	-0.40008	-0.0078973	0.37227	-0.35407	-0.93151	1.0858
300.3		0.58584	-0.86848	-0.023023	-0.81935	-0.07252	0.37423	-0.07125	-0.16575	1.2258
301.6		1.3057	1.2363	0.36989	-2.3296	0.032507	-1.1904	-0.75842	0.13745	2.2064
302.9		1.1193	-0.70486	0.20627	-0.9688	-0.17404	-0.3006	-0.37736	-0.026945	2.3165
304.2		1.2128	-0.7248	0.1465	-0.46862	0.12985	-0.40163	0.30646	-0.31793	1.2476
305.5		1.3825	-0.42161	0.21896	0.17887	0.40676	0.22337	0.024	0.076349	-0.010465
306.8		1.4846	-1.0577	0.076541	-0.099733	0.72846	0.72787	0.20432	-0.0042251	-1.6082
308.1		0.96858	-0.43992	-0.0020814	0.8662	0.454	0.80826	-0.4659	0.86941	-3.3876
309.4		0.96867	-0.27593	0.51228	0.24271	0.47582	0.42686	-0.63392	0.67387	-2.7713
310.7		0.30609	0.86888	0.23204	0.82327	0.52019	1.1149	-1.037	0.52759	-1.1245
312		0.49508	-0.83552	0.2524	1.1236	0.17363	0.22831	-0.70734	0.85345	-1.4988
313.3		0.19899	0.17832	0.2425	0.33218	0.4853	0.35139	-0.47435	0.12056	-1.5693
314.6		0.50125	-0.052574	0.29724	0.77522	0.073193	0.61064	-0.88692	0.36766	-0.27569
315.9		0.80395	-0.73525	0.62201	-0.41912	0.3913	0.35221	0.87937	-0.58186	0.3746
317.2		0.54355	-0.74207	0.48547	-0.60947	0.43235	-0.25686	0.18165	-0.51547	0.60001
318.5		-0.089105	0.28572	0.71365	-0.86083	0.38754	-0.063144	-0.062231	-0.27816	1.1765
319.8		0.98618	-0.60322	0.94066	-0.37979	0.67832	0.75642	-0.036907	0.16377	-0.11368
321.1		0.40932	-0.69727	0.79838	0.15197	-0.072482	0.10094	0.83979	-0.45304	-0.08313
322.4		0.16767	-0.48143	0.89879	-1.2101	0.45609	0.45432	-0.82015	0.72732	0.31841
323.7		-0.22149	1.7847	0.87779	-0.7522	1.4714	0.98184	-0.25948	0.03856	2.0118
325		-0.34118	0.99362	1.1123	-1.4664	1.4837	1.3408	-0.15898	0.66246	0.45384
326.3		0.12614	-0.36245	0.66663	0.024456	1.5444	0.41965	0.34094	0.6544	-0.30814
327.6		0.52575	-0.15303	0.62213	-0.29738	0.87408	0.70678	-0.058293	0.066486	0.78833
328.9		-0.12386	-0.043402	0.18566	0.71343	0.62611	0.77651	0.37625	0.02451	0.15865
330.2		-0.30896	-0.4744	-0.16629	-0.21117	0.45908	0.60774	0.1817	-0.27473	0.5162
331.5		-0.68667	-0.077402	-0.62172	0.48357	0.012898	0.00044412	0.013059	0.442	0.038777
332.8		-0.81714	1.637	-0.58532	-0.14536	-0.39154	0.39106	-0.072408	-0.23699	-0.060855
334.1		-1.1765	1.2452	-0.76772	-0.27302	-0.7815	0.33449	-0.42573	0.3214	0.3525
335.4		-0.96908	0.4903	-0.96747	0.61495	-0.63357	0.19206	-0.18352	0.52435	-0.393
336.7		-1.1694	0.080156	-0.79932	0.22517	-0.71749	-0.31016	0.15053	-0.25405	-0.37531
338		-0.73654	-0.013317	-0.78929	0.34006	-0.85091	-0.78749	0.25496	-0.53531	0.59843
339.3		-1.0934	-0.038537	-0.65667	-0.3475	-0.39753	-1.206	0.71975	-0.96652	-1.075
340.6		-0.75649	0.69029	-1.0536	0.72019	-0.502	-1.4333	1.0577	-0.44893	-0.25244
341.9		-0.27527	-1.0561	-0.41329	-0.78804	-0.53654	-0.41872	0.69331	-0.84616	-0.91817
343.2		0.5273	-0.020616	-0.70467	0.63288	-0.31805	-0.51112	0.036523	-1.0624	-0.6128
344.5		1.1769	0.17486	-0.52366	1.2149	-0.53465	-0.52369	0.29884	-1.0725	0.4551
345.8		0.87601	0.046966	-0.06189	-0.0057557	-0.37454	-0.52174	-0.056453	-0.5342	0.28114
347.1		1.5196	-2.2074	0.285	-0.13388	-0.00054032	-0.83373	0.17509	-0.52921	0.93876
348.4		1.1758	-1.0219	0.27418	-0.24987	0.25471	-0.92874	1.1109	0.5196	1.4434
349.7		0.45832	-0.75413	0.3028	-0.20454	0.069158	0.12621	-0.071483	0.13394	-0.075114
351		-0.96398	0.62955	-0.7502	0.48326	-1.0987	-0.7459	-0.84443	0.65793	-0.96475
352.3		1.1832	-0.67283	-0.27259	0.59417	-0.43461	-0.48878	-0.41541	-0.18226	-0.69192
353.6		1.2097	-0.24834	2.5638	-0.56109	1.1845	1.9013	-0.79134	1.0865	-0.53254
354.9		1.0488	-0.020108	1.1688	-0.85901	1.0105	0.79422	-1.2647	1.419	-0.30214
356.2		0.18923	-0.33437	0.1846	-0.012966	-0.27532	-0.22293	0.31142	-0.16797	-0.23742
357.5		0.74098	-0.79032	0.37762	-0.40198	0.39898	0.18074	1.0092	-0.8396	0.73609
358.8		0.47071	-0.3927	0.038998	1.0369	-0.26141	-0.26337	0.098613	-0.98803	0.25477
360.1		0.44392	0.43457	0.2972	-1.094	-0.15861	-0.58342	1.5437	-1.6643	1.064
361.4		0.12154	-1.034	0.44227	-0.45491	-0.59148	-0.24146	1.9144	-1.2564	0.36639
362.7		-0.0006112	-0.88358	0.60612	-0.43952	-0.74113	-0.96896	0.60992	-0.23797	-0.40252
364		-0.70874	-0.90543	0.7154	-0.049499	-0.85069	-1.2607	0.19565	-0.55774	-0.23837
365.3		0.18117	-0.88081	0.51315	-0.14377	-1.3417	-1.3123	0.6846	-0.19306	-0.17042
366.6		0.049263	-0.87239	0.05014	0.28221	-1.5237	-0.64229	0.32896	-0.37852	0.2427
367.9		0.70108	-1.1854	-0.17209	0.66051	-1.9748	-1.438	0.15458	0.029332	-0.75211
369.2		0.19012	-0.47142	-0.92968	2.0184	-2.308	-1.5639	-0.50926	0.21458	-0.087003
370.5		0.21149	-0.20173	-0.87269	1.5983	-1.8278	-1.5109	-0.15495	0.1127	-1.9072
371.8		-0.051226	0.81217	-0.89726	1.8089	-1.2729	-1.2408	-1.1813	0.52255	-2.1756
373.1		-0.30899	0.72238	-0.92866	1.3045	-0.97604	-0.36382	-1.4315	0.7879	-1.8364
374.4		-1.3747	0.84624	-0.86825	0.8906	-0.58065	0.099652	-2.5225	1.5797	-1.297
375.7		-1.4512	1.7216	-0.99285	1.3557	-0.45863	-0.22293	-2.7133	2.6488	-1.8162
377		-1.5815	2.119	-0.78693	0.2846	-0.60905	0.75287	-2.6183	1.0411	-1.2032
378.3		-1.234	1.4713	-0.2267	-0.88619	-0.0025569	0.8603	-2.1073	2.0695	-1.1842
379.6		-1.6222	2.3002	-0.090537	-0.4463	-0.026194	0.6201	-1.8221	2.6511	-0.80637
380.9		-1.0357	0.79346	-0.63118	0.015817	0.15087	0.59837	-3.1209	1.936	-0.077113
382.2		-0.64113	0.26618	-0.4967	0.61349	0.08543	-0.17728	-0.86273	1.1178	-0.83742
383.5		-0.91508	1.6198	0.43255	-1.1701	0.19667	0.20712	-0.62619	1.4028	-0.15277
384.8		-0.56312	0.50836	0.28695	-0.89056	-0.023027	0.069795	-0.18937	0.73204	0.093818
386.1		-0.081206	-1.381	0.27215	-0.044016	0.20367	0.24376	0.90028	0.55603	0.59245
387.4		0.2117	0.34874	0.19368	-0.23813	0.42878	0.16946	0.67826	-0.62558	0.81871
388.7		0.072841	0.057923	0.50921	-0.39539	0.43158	0.47479	0.67022	-1.0297	0.35102
390		0.20219	0.23748	0.51544	0.47405	0.54306	0.22654	0.75539	-0.66719	-0.13101
391.3		-0.094835	-0.0087833	0.53061	0.43949	0.41799	0.34581	0.47168	-1.6804	0.50918
392.6		0.0039946	0.12102	0.73998	-0.6825	0.68991	0.70074	-0.20248	0.57352	0.14279
393.9		0.47255	-0.23423	1.8344	-0.71542	1.1197	1.3131	0.23543	0.42237	0.56418
395.2		1.3465	-1.3018	0.22756	0.44926	0.00054032	-0.36847	0.027283	-0.45975	-0.82212
396.5		0.86273	-0.16913	0.12045	0.35865	0.18249	1.0718	0.29379	0.15367	-0.094115
397.8		1.3403	-0.44148	0.67289	-0.72355	1.1534	0.86808	-0.15823	-0.23282	0.93031
399.1		0.43227	-0.29044	0.62427	-0.95936	1.1185	0.39241	-0.41202	0.37401	1.6799
400.4		-0.35314	-0.09515	0.54492	-1.2401	0.8183	0.70612	0.12734	-0.18373	0.93477
401.7		-0.36146	0.48335	0.57053	-1.3955	1.0047	0.72958	-1.3916	1.0583	0.43433
403		-0.48266	0.64505	0.75301	-0.4508	0.95054	1.3655	-0.81113	1.3183	-0.018311
404.3		-0.639	0.45171	0.69439	-0.17659	0.87292	0.82477	-0.90249	1.5775	0.75545
405.6		-0.62183	0.80416	0.77997	-0.79328	0.45231	0.38727	-1.1161	1.4959	-0.69954
406.9		-0.9413	1.1549	0.82677	-0.32226	0.38229	-0.21146	-0.51144	1.1115	-1.7365
408.2		-0.69978	1.0144	0.50065	-0.17689	0.52363	-0.39944	-0.65814	0.65963	-1.026
409.5		0.33778	0.36078	-0.37279	0.89269	-0.058276	0.043455	-1.2049	0.12132	0.44509
410.8		0.14193	0.21797	-0.29493	0.54527	-0.027316	-0.025224	-0.47071	-0.17399	-0.94145
412.1		-0.50758	0.93436	-0.47236	1.0965	-0.080897	0.33501	0.36759	-0.018289	-1.4198
413.4		-0.53458	0.15631	-0.60704	0.84144	0.19646	-0.13059	0.273	-0.15105	-0.60409
414.7		-0.072487	-1.0075	-0.66867	0.13144	0.30214	-0.099381	-0.21166	0.51947	-0.72582
416		0.46194	-1.2899	-0.92497	0.63504	0.065096	0.2162	-0.17049	-0.46644	0.41367
417.3		0.147	-1.6143	-0.95217	-0.12271	-0.2234	0.75317	0.37717	0.089781	0.63578
418.6		0.21497	-0.071516	-1.2427	0.20194	-0.78324	0.060247	0.76846	-0.88825	1.1731
419.9		0.65998	-0.050786	-1.1854	-0.052064	-0.90957	-0.36266	0.82842	-0.3795	0.34017
421.2		0.27093	-0.37618	-0.91462	0.10062	-0.61163	-0.91861	0.91956	-1.3282	0.6682
422.5		0.78177	-0.49285	-0.9109	0.3498	-0.81466	-0.8092	0.046895	-0.29333	-0.011669
423.8		-0.08096	0.19425	-0.90416	-0.22319	-0.48134	-0.53203	-0.62406	-0.71733	-1.4903
425.1		0.26403	1.0278	-0.80766	0.99921	-0.34128	-0.39538	-1.1353	0.19598	-1.0229
426.4		-0.088887	1.6039	-0.62543	1.5167	-0.047681	-0.52586	-1.3726	0.0096357	-0.62062
427.7		-1.6147	1.0035	-1.1318	0.17261	-0.49971	-0.50839	-1.0129	0.92587	-0.35419
429		-0.24001	0.39527	-0.18486	-0.62204	1.1651	0.70811	0.21431	-0.11561	0.72738
430.3		-0.35755	0.82413	0.94811	0.17865	-0.40748	0.4228	-1.2947	1.1439	-1.0386
431.6		-0.25982	-0.96411	-1.1733	0.36797	-0.78609	-0.43889	0.34299	-0.25145	0.58169
432.9		-0.19188	0.69278	-0.9275	0.15568	0.15858	-0.66681	-0.24889	-0.21849	1.2244
434.2		0.0006112	-0.22457	-0.83334	0.841	0.13174	-0.35954	-0.32826	-0.38675	0.35805
435.5		-0.06495	0.84466	-0.57932	-0.15296	0.37386	-0.20443	1.043	-1.0546	-0.35711
436.8		0.01128	0.23699	-0.18555	-0.362	0.38074	0.31398	0.5651	-0.93623	-0.83451
438.1		0.89513	-1.3237	-0.41693	0.28548	0.75177	-0.35512	0.25157	-0.53561	-0.84059
439.4		0.64867	0.20833	0.0042056	-0.21267	0.65806	0.077414	-0.03333	-0.40436	0.25981
440.7		1.3418	-0.3898	-0.5063	0.95108	0.41959	-0.33654	-0.31671	-0.59536	0.1114
442		1.0212	-0.97578	-0.48528	0.4695	-0.026415	-0.0049403	0.14383	-0.2502	0.19468
443.3		1.2468	-0.73965	-1.01	0.54098	-0.3636	-0.96783	-0.1087	-0.48657	0.0072526
444.6		0.4692	-0.59184	-1.0383	-0.22229	-0.61697	-0.50728	-0.1516	-0.22923	-0.45166
445.9		0.14329	-1.152	-1.0869	0.54306	-0.9458	-1.2181	0.1166	-0.40582	-0.67163
447.2		0.20095	-0.13132	-0.96475	0.63819	-1.0617	-1.4299	0.73879	-1.2512	0.24186
448.5		-2.4002	1.5413	-1.2681	0.1273	-0.87826	-0.60846	-0.045014	0.53989	0.4549
449.8		-1.5903	1.2907	-1.0556	-0.028289	-0.76415	-1.0154	-0.040262	-0.04263	-0.18182
451.1		-2.0912	1.1054	0.10206	-0.058939	-1.4741	-0.86484	0.58071	-0.23063	0.16139
452.4		-1.5084	0.61211	0.46819	-0.23933	-0.71244	-0.012929	-1.3667	2.1833	-0.78285
453.7		-1.2598	0.53575	0.056043	-0.27159	-0.15827	0.066222	-0.42167	0.9854	0.08454
455		-0.69828	0.71197	0.0055248	-0.39645	0.40124	0.71316	0.31979	0.14604	0.0078051
456.3		-0.64803	0.65504	0.32539	-0.53529	0.55565	0.71732	0.014241	-0.0058602	-1.1977
457.6		-0.36048	-0.38985	0.38272	-0.27886	0.89841	1.2189	-0.32412	0.18132	0.17939
458.9		-0.17416	-0.10256	0.30589	0.14066	0.97503	1.1826	-1.0204	0.49312	-0.23032
460.2		-0.51348	-0.39673	-0.1314	0.49044	0.50448	0.76949	-0.39968	0.52969	-0.84596
461.5		-0.37936	1.0367	0.10171	-0.11774	0.38922	-0.22336	-0.79377	0.83092	0.51547
462.8		-0.78204	0.89781	-0.57433	1.0495	-0.46486	-0.3657	-1.3017	1.1021	-0.18348
464.1		-0.46346	0.34515	-0.73646	-0.00091467	-1.0616	-0.48929	-0.32722	1.1181	-0.22292
465.4		-0.41048	0.17237	-1.2252	-0.15992	-1.3876	-1.1683	-0.0245	-0.27537	0.59508
466.7		-0.58665	1.6066	-1.4598	0.33816	-1.169	-0.88145	0.086298	0.071768	-0.12466
468		0.79065	-0.92046	-1.5328	0.91015	-0.58265	-1.504	0.50945	-1.6201	0.42426
469.3		0.2691	-0.32202	-0.49383	-0.040704	0.13325	-0.3384	0.96101	-0.90066	0.44985
470.6		-0.27414	0.6039	1.1918	-1.2068	0.83155	1.2138	-0.86187	1.1101	0.25473
471.9		-0.42766	-0.013287	0.60513	0.75301	0.0022056	0.068611	0.28041	0.47599	-0.68751
473.2		0.61988	-0.60694	1.4398	-1.2455	0.94216	0.93135	0.15716	0.23751	0.63669
474.5		1.2309	-0.55314	0.57597	0.027196	0.97343	1.6296	-0.31772	-0.62325	0.35648
475.8		0.95977	-0.20276	0.92262	-1.2615	0.33505	-0.007973	0.1018	0.69491	-1.3387
477.1		0.62363	0.0068495	0.13592	-0.088989	0.41743	0.29613	-1.2194	0.49351	-0.13626
478.4		0.71179	-1.2378	-0.167	0.50281	0.044472	-0.99161	-1.0639	0.72442	-1.9797
479.7		-0.22437	0.30427	-0.13435	0.52432	-0.13614	-0.28959	-0.77101	0.081856	-0.98617
481		0.035475	-0.53801	-0.27673	1.3315	-0.54994	0.12685	-1.0649	-0.072623	-0.47984
482.3		-0.028038	0.59766	-0.41352	0.99106	-0.55876	-0.22993	-1.1056	1.645	0.017064
483.6		-0.62941	1.0731	-0.62559	1.1886	-0.72703	0.65998	-1.0686	0.58529	-0.20137
484.9		0.10067	1.4191	-0.61235	0.19528	-0.59495	0.33565	-0.7863	1.2092	-0.78027
486.2		-0.1765	0.19861	-0.2052	-0.64702	-0.31158	-0.054822	-0.56652	0.52778	-0.23399
487.5		-0.031594	0.57351	-0.62528	0.083682	-0.28731	0.065845	0.1264	0.47433	-0.73797
488.8		-0.023549	-0.37515	-0.59776	0.28915	-0.50876	-0.80384	0.58753	-0.60543	-0.34488
490.1		-0.53947	-0.2704	-0.75357	0.063656	-0.71745	-1.2679	0.58916	-1.0582	0.42205
491.4		-0.059054	-0.70886	-0.99584	0.71391	-1.1469	-1.2028	0.76401	-1.664	0.47407
492.7		-0.43287	-0.62	-0.97192	0.64376	-1.2707	-1.9502	0.77823	-1.3607	-0.4798
494		-0.65091	0.17985	-1.0653	1.5006	-1.3728	-2.0526	0.66471	-0.86331	-0.69515
495.3		0.13544	-0.33638	-0.97405	0.25321	-1.0418	-1.371	0.66299	-0.96777	0.27749
496.6		-0.91392	0.025231	0.58312	0.07141	-0.72316	-0.36677	0.39134	0.14094	-0.033394
497.9		-0.028268	-0.24727	1.4269	-0.40768	-0.05782	0.5624	-0.18207	0.28095	-0.22985
499.2		0.0018963	-0.080191	0.17399	0.074211	-0.35425	-0.17133	-0.098361	0.11851	-0.17786
500.5		0.79223	-0.62964	1.241	-0.35951	-0.071499	0.22922	0.0046958	0.43746	-0.9022
501.8		-0.075172	0.0074965	0.28084	0.84655	-0.15456	0.17634	-0.8146	-0.067518	0.44138
503.1		0.61941	-0.62964	0.56735	-1.1382	0.076409	0.098769	0.51023	-0.12958	-0.14155
504.4		0.6412	-0.66293	0.078854	0.1489	0.12553	0.16734	0.22844	-0.44931	0.71143
505.7		0.63548	-0.64265	0.22572	0.10388	0.22497	-0.02764	1.8128	-0.53685	-0.27117
507		0.70371	-0.27464	0.27514	-0.24667	0.54374	0.29609	0.7258	-0.95097	0.13222
508.3		0.31711	0.49793	1.0552	-0.98268	0.22668	0.36846	0.2733	0.20007	0.16189
509.6		0.19475	-0.29872	1.3376	-0.79665	-0.25145	0.30394	1.0926	0.63539	-0.63506
510.9		-0.2705	-0.53426	1.2241	-0.63622	0.20537	0.16546	-0.80047	0.22505	0.12707
512.2		-0.066266	-0.071332	0.85179	0.05374	0.16435	0.36882	-0.72226	-0.0011295	0.39406
513.5		0.37963	-0.26752	0.14493	0.3592	0.35489	0.012827	-1.1816	0.76244	0.12547
514.8		0.16572	0.42252	-0.29186	-0.072203	0.27025	0.40222	-0.76032	0.25911	0.41469
516.1		-0.10629	0.17192	-0.55019	0.61755	0.1538	-0.07573	-0.92039	0.9356	-1.055
517.4		-0.094633	0.057204	-0.5912	0.57723	-0.42301	-0.11843	-0.362	0.35194	-0.949
518.7		-0.99082	0.89184	-0.3447	0.42344	-0.94898	-0.41797	-1.346	1.1853	-1.1126
520		-0.301	0.12946	-0.25605	-0.20961	0.20871	0.010309	0.1984	-0.15046	0.43953
521.3		-0.259	0.2799	-0.73232	0.6839	-0.54375	-0.51669	-0.38998	0.086035	-0.29178
522.6		0.30466	0.28111	-0.058605	0.24114	1.4435	1.3186	-0.57262	-0.6527	0.98531
523.9		0.9794	-0.18861	0.36817	0.14877	1.6074	0.78241	0.44901	0.12529	-0.6286
525.2		1.4205	-0.36797	0.3063	0.30775	0.94426	0.60111	0.66322	-0.36056	-0.41299
526.5		1.2805	-1.0649	0.37687	-1.0764	0.83369	0.21607	0.78119	-0.55044	-0.18322
527.8		1.3828	-1.5589	0.32874	-0.68948	0.46882	0.42752	0.53081	-0.44279	0.32033
529.1		1.2189	-1.6248	0.45836	-1.0655	0.38537	0.017716	0.087798	0.51392	-0.25329
530.4		0.39777	-0.67107	0.43025	-1.2281	0.30456	0.075656	-0.098323	0.71723	0.26654
531.7		0.38174	0.01192	0.28892	-0.73322	-0.012437	-0.14665	-0.035554	0.40518	0.2719
533		0.13704	0.99107	0.045633	0.44167	0.086126	-0.015991	-0.22636	-0.18958	1.7834
534.3		0.10891	0.67355	0.020775	0.44309	0.0035865	-0.15723	-0.34669	0.098686	1.5568
535.6		-0.076759	0.13655	0.16616	0.047238	-0.094222	0.28077	0.2708	-1.2384	0.74431
536.9		-0.40169	-0.069919	0.137	-0.057932	-0.031733	0.588	0.37055	-1.3614	0.1649
538.2		-0.95557	0.5692	0.066728	0.32913	-0.00061646	-0.25001	0.24308	-0.32552	0.34858
539.5		-1.1806	0.18438	-0.015919	0.8114	-0.18012	-0.068868	0.49171	-1.0686	-0.33146
540.8		-0.7989	0.18988	-0.038958	0.67484	-0.48742	-0.35779	0.31365	-0.59132	0.094199
542.1		-0.48963	0.45726	-0.13143	0.29455	-0.84887	-0.57065	0.22261	0.15871	-0.5314
543.4		-1.0878	0.67804	-0.27477	0.57265	-0.72693	-0.60742	0.20233	0.14766	-0.21717
544.7		-0.55376	0.48202	-0.15933	-0.91395	-0.6492	0.022995	0.84919	-0.38918	-1.469
546		-0.77792	0.85126	-0.26366	-1.0439	-0.39905	0.087895	0.96652	0.56082	0.1868
547.3		-0.29982	-0.65363	-0.42564	-0.97458	-0.21865	-0.54463	-0.40074	1.6723	-0.46116
548.6		-0.72107	0.76598	-0.44559	-0.77435	-0.2794	-0.91462	-0.15258	0.89076	-0.39406
549.9		-0.38179	0.78069	-0.62929	0.30693	-0.26265	0.4098	0.3446	0.086272	0.78657
551.2		0.064323	-0.26888	-0.21369	-1.0505	-0.10184	0.52687	-0.59644	0.45858	0.04145
552.5		-0.5775	-0.00032351	-0.065506	-0.031931	-0.11548	0.50966	-0.85305	0.40242	0.50981
553.8		-0.16219	0.27785	0.28567	-0.41892	0.12742	0.52162	-0.25051	0.5524	1.0674
555.1		-0.14199	0.043583	-0.046232	0.049032	0.42125	0.22711	-0.29927	-0.13378	0.46101
556.4		0.16912	-1.2333	0.055647	0.65671	0.46027	-0.49109	-0.29519	0.071428	0.23781
557.7		-0.21687	-0.27042	-0.17861	0.93376	0.07513	-0.30017	-0.10439	-0.17839	-0.70502
559		-0.34832	0.92907	-0.1659	0.29442	-0.11076	-0.25366	0.50975	-0.8631	0.212
560.3		0.25169	-0.13333	0.40735	-0.45954	0.50433	0.40788	0.28827	-0.20411	0.53628
561.6		-0.61839	-0.40374	-0.44296	0.83702	-1.3951	-1.1355	1.042	-0.45822	-0.48305
562.9		-0.8028	0.83809	-1.0605	0.16951	-1.5177	-1.4396	0.30592	-0.7218	0.69893
564.2		0.19052	-0.59434	-0.55416	-0.53379	-0.063199	-0.069996	0.56955	-0.59021	0.71124
565.5		0.40629	-0.51834	-0.45097	-0.30476	0.30197	-0.32152	0.84068	-0.52727	-0.61736
566.8		0.1871	0.38748	-0.33446	-0.41491	0.21556	0.1303	-0.12436	-0.12927	-0.34435
568.1		-0.18248	-0.039947	0.05551	-0.57519	0.20895	0.55976	-0.41291	-0.40193	0.36757
569.4		0.46753	-0.19439	-0.037309	-0.017973	0.30898	-0.21695	-0.35453	0.0011295	0.44088
570.7		-0.24565	0.79679	-0.016196	0.65212	0.24911	-0.42522	-0.63409	-0.062001	0.27006
572		-0.23583	0.29287	0.013661	0.69532	-0.028529	-0.82928	-0.83133	0.80647	-0.79174
573.3		-0.12007	-0.091365	-0.3997	0.77564	-0.31223	-0.84614	-1.2805	0.68501	-0.26524
574.6		0.15541	0.9513	-0.60072	1.7903	-0.70465	-0.35605	-1.0675	0.99752	-1.0257
575.9		0.16936	0.13003	-0.44449	0.33696	-0.86666	0.1594	-2.2038	1.2366	-1.6097
577.2		-0.23527	0.1872	-0.091659	0.046604	-0.83993	0.43243	-1.0223	1.0495	-1.9188
578.5		-0.033875	0.055368	-0.1762	0.22484	-1.1109	0.90045	-0.80192	2.0926	-1.9417
579.8		-0.4147	-0.069103	-0.25323	0.60358	-0.83651	0.45088	-0.014827	1.9316	-1.6375
581.1		-0.35382	-0.53204	-0.31476	-0.019729	-0.81743	-0.22471	-1.0257	1.3765	-1.6947
582.4		-0.64304	-0.1242	-0.18667	0.89937	-0.79689	-0.019016	-0.30317	0.20232	-0.22599
583.7		-0.42579	-0.46173	-0.35961	0.14009	-0.64796	-0.69554	-0.27631	0.61908	-0.36108
585		-0.65623	0.37577	-0.26012	0.48484	-0.78556	-0.99273	-0.37883	0.026881	0.21062
586.3		0.058202	0.10435	-0.080902	0.095523	-0.5167	-0.91828	-0.13867	-0.2678	0.16605
587.6		0.10697	1.0487	0.0035047	0.31096	-0.55909	-0.74642	-0.4085	-0.92343	0.24841
588.9		0.27994	0.41582	-0.078429	0.33863	-0.56639	-1.0007	-1.2387	-1.1499	0.66124
590.2		0.56808	0.26393	-0.18819	0.12549	-0.29294	-0.72242	-0.24103	-0.55704	-0.13382
591.5		0.89322	-0.066854	0.026071	-0.05614	-0.079275	-1.0286	-0.66672	-1.6929	0.92297
592.8		0.93022	0.2165	0.022042	0.16131	-0.11139	-0.79684	0.47429	-1.0272	-0.50293
594.1		0.15819	0.2353	0.24812	-0.64039	-0.091374	0.048613	0.89287	-0.56775	-0.11502
595.4		0.50975	-0.5196	0.22862	-0.72776	-0.15881	-0.21858	1.3493	-0.70225	-0.5062
596.7		-0.14506	-0.2459	0.11733	-0.39036	-0.035358	0.22852	1.3967	-0.57855	-0.30778
598		0.99161	-0.081552	0.091973	-0.0081291	0.12585	1.1484	-0.24492	-0.17385	-0.74253
599.3		0.77561	-0.19803	0.43653	-0.16098	0.71388	0.38146	0.21144	-1.8143	0.52233
600.6		-0.32061	-0.66485	0.034517	-0.39122	0.46187	0.66541	1.1722	0.022142	0.4665
601.9		-0.24921	-0.6086	0.013564	-1.5453	0.59066	0.50811	0.49425	0.83776	0.52619
603.2		-0.475	1.1286	0.12835	-0.7781	0.88555	-0.16723	0.067933	0.82834	0.94231
604.5		-0.7006	0.67321	0.28901	-1.345	0.93023	-0.10594	0.85104	1.8632	-1.0607
605.8		-0.20223	-0.30436	0.20726	-1.3609	0.77664	0.316	0.64184	1.4784	-1.4977
607.1		-0.45318	0.4177	0.13777	-0.21851	0.50066	-0.65101	-0.56454	1.132	-0.38222
608.4		-0.94852	0.76545	0.19453	-0.032296	0.22153	0.11922	-1.5313	0.012406	1.0567
609.7		-0.037046	-0.53858	0.35962	0.26561	0.10464	0.29415	-0.60248	0.45638	0.018483
611		0.12794	0.11742	0.3054	0.84905	0.096184	0.21658	-0.81664	0.49016	0.82759
612.3		0.32162	-0.75406	0.67971	0.61737	0.2819	0.086239	0.0075341	-0.035445	0.15294
613.6		0.38557	-0.51655	0.6774	0.17958	0.34054	0.77358	-0.61516	0.12764	-0.26237
614.9		0.72394	-1.1434	0.45766	0.37249	0.87879	-0.046341	0.088051	0.028813	-0.065901
616.2		0.6834	-0.28681	0.64067	-0.66771	0.40372	1.39	-0.40032	0.33905	-0.59246
617.5		0.48775	-0.36975	0.5882	0.18018	0.29048	1.1067	0.33147	0.54516	-1.1933
618.8		0.33673	-0.62163	0.6698	0.17277	-0.1119	0.91115	0.21492	-0.032405	-0.39567
620.1		0.20573	0.034166	0.15417	0.86542	0.084135	0.82872	0.048218	-0.079673	-0.37172
621.4		0.18952	-0.36565	0.40279	0.90348	-0.30082	1.2942	0.67476	-0.81081	-0.25912
622.7		0.38534	-0.69364	0.24591	-0.30077	0.50607	0.98406	0.57508	-1.2616	0.54898
624		0.53921	0.7937	-0.20568	-0.11288	0.50717	0.55452	-0.048808	-1.0752	0.66275
625.3		0.21036	1.1291	-0.40558	0.46452	0.65782	0.27939	-0.70832	-1.1868	0.50599
626.6		0.058773	0.27918	-0.28523	-0.076021	0.61196	0.99532	0.13272	-1.1957	1.7182
627.9		0.40302	-0.49645	-0.27722	-0.28709	0.35031	0.47593	-0.59359	-0.55239	1.5282
629.2		-0.072703	0.29756	-0.38811	-0.48781	0.094715	0.20071	-0.9575	0.3733	1.2882
630.5		0.25807	0.69704	-0.5641	0.10752	0.2283	-0.72204	-0.028419	-0.028183	1.2568
631.8		0.48498	0.35739	-0.66162	0.81917	-0.087094	-0.82263	0.010567	-0.81082	1.1638
633.1		0.4936	0.20186	-0.99587	1.256	-0.38401	-0.48071	0.28421	-0.59316	0.45964
634.4		0.38	-0.25171	-0.95723	0.15826	-0.29196	-0.9871	1.1943	-1.0534	-0.23877
635.7		0.43587	-1.4097	-0.73043	-0.26399	-0.29073	-0.54556	1.1786	-1.4366	0.33479
637		0.23142	-0.84644	-0.39338	-0.59131	-0.20564	-0.30629	1.531	-1.2725	-0.036389
638.3		0.34699	-0.91737	-0.64007	-1.1344	-0.20521	-0.36903	0.8766	-1.1617	0.38808
639.6		0.10241	-0.62186	-0.61194	-0.55246	-0.15104	-0.72527	1.1913	-0.38261	0.14709
640.9		-0.27981	0.24285	-0.13874	-1.1609	-0.33008	0.054703	1.1456	0.10901	-0.14062
642.2		-0.79872	0.1832	0.25675	-1.5173	-0.15411	0.3548	2.0615	0.031258	0.37003
643.5		-0.87015	-0.45548	0.41298	-1.2382	0.068089	0.24794	1.5604	0.82178	-0.56766
644.8		-0.51782	-0.24381	0.27735	-0.82884	0.27238	-0.16496	0.5147	0.50074	0.041773
646.1		-0.32332	0.47544	0.36292	-0.27043	0.54639	-0.20005	-0.28932	-0.48334	0.7198
647.4		-0.68385	0.77076	0.61818	-0.34984	0.32791	-0.39236	-0.078405	0.058648	0.71074
648.7		-0.21851	1.4403	0.64147	-0.27291	0.24318	-0.51164	-0.89274	0.058618	0.48684
650		0.25273	1.7901	0.2275	-0.6301	0.13551	-0.1018	-0.51065	0.28044	0.16377

## Sheet: 0.31
x		y
		VNm	VNop	ANr	ANl	SMN	SMN2	DMN	DAN	ECN
1.3		-0.78659	-0.54287	-0.10783	-0.53277	0.29813	0.74677	-0.71166	-0.36925	-0.47901
2.6		-0.91594	-1.1517	-0.29219	-0.46773	0.58182	-0.22656	-0.33735	0.20863	-0.51335
3.9		-0.99073	-0.89586	-0.049748	0.029239	0.7256	-0.54559	-0.4935	0.9327	-0.48361
5.2		-0.30227	-1.3613	-0.74589	0.69595	1.138	-0.6266	-0.77739	0.67621	-0.32671
6.5		-0.081119	-1.2692	-0.24894	0.40887	1.3478	-0.55676	0.14018	0.1204	-0.34319
7.8		0.48476	-1.3631	-0.90964	0.75839	1.179	-0.62601	0.034848	0.21179	-0.32193
9.1		1.0801	-1.2657	-1.113	-0.1787	0.9432	-0.82432	0.08654	0.10212	-0.7205
10.4		1.3016	-0.029674	-1.2975	0.17803	0.62181	-0.66889	-0.0071621	0.29407	-0.51723
11.7		1.6247	-0.42021	-1.2359	0.04006	0.026164	-1.543	0.050967	0.023962	-0.44754
13		1.3914	0.15239	-0.52404	-0.22104	-0.47745	-0.88088	-0.63319	0.19322	0.3609
14.3		1.0242	0.63655	-0.059812	-0.34545	-0.22187	-1.1301	-0.39369	-0.25198	-0.34092
15.6		0.87277	0.92885	0.28147	-0.14642	0.33622	-0.94041	0.03409	-0.10405	-0.41633
16.9		0.92662	1.0491	-0.70848	-0.066757	1.055	-0.34429	-0.26084	-0.20133	-0.87144
18.2		1.0398	0.61686	-1.8713	-0.30978	1.1994	0.090719	-1.057	0.22956	-1.3711
19.5		0.7217	0.58736	-2.2837	-0.60932	1.6417	0.4495	-1.1232	-0.051293	-1.0143
20.8		0.83071	-0.040007	-1.956	-0.36154	1.5216	0.42716	-0.91362	0.052935	-0.70419
22.1		0.12247	0.46587	-1.4179	-0.40031	1.0629	0.49163	-0.43134	-0.42614	0.45806
23.4		0.33832	0.05033	-1.0747	-0.16412	0.44695	0.29797	-0.65804	-0.38674	0.61762
24.7		0.71238	-0.50908	-1.2464	-0.031197	0.92871	0.14993	-0.67631	-0.0055336	0.78977
26		-0.20559	-0.38621	-0.66174	-0.034534	0.49702	-0.30272	-0.083231	0.32277	0.77018
27.3		-0.49687	-0.25395	-0.096174	0.31073	0.6002	-0.22955	0.1439	0.15201	0.3398
28.6		-0.69384	0.37294	0.27723	0.0023291	0.57311	-0.2829	0.48787	0.57482	-0.12904
29.9		-0.53303	-0.25335	0.38706	-0.045124	0.69391	-0.033049	-0.11745	-0.10427	-0.69006
31.2		-0.73527	-0.16646	0.99302	-0.77188	0.29901	0.65919	0.53671	0.72638	-0.15404
32.5		-1.9438	-0.22755	0.70968	-0.46833	-0.18053	0.9412	0.49488	0.32893	0.11118
33.8		-1.7757	-0.42005	1.5221	-0.41006	-0.66039	1.3417	0.38869	0.22692	0.12453
35.1		-1.4589	-0.27964	1.0118	0.17277	-0.52464	0.78044	0.5551	-0.17183	-0.20641
36.4		-1.7342	-0.73421	1.0709	-0.19366	-0.074464	0.88714	0.044527	-0.47068	-0.24979
37.7		-1.1755	-0.83838	1.3406	0.1631	0.19768	0.91701	0.093698	0.43452	0.055195
39		-1.4929	-1.0655	1.8719	0.022119	-0.055835	0.86482	0.74022	0.54126	0.23807
40.3		-0.84929	-1.8091	1.184	0.064811	0.9883	0.64104	0.72396	0.022332	-0.48328
41.6		-0.36052	-1.5918	2.016	-1.1789	1.446	0.93797	0.80629	-0.56712	-0.62751
42.9		-0.69419	-0.51196	1.3925	-0.976	0.54282	0.57258	0.86184	0.073393	0.065419
44.2		-1.4818	-0.24918	1.3919	-0.57646	0.44576	0.67717	1.0923	-0.66442	-0.17497
45.5		-0.74635	-0.40438	1.0518	-0.68334	0.5703	0.47674	1.2942	-0.40357	-0.10834
46.8		0.26093	-0.35999	1.0222	-0.22728	0.20438	0.51207	1.4338	-0.84248	-0.34434
48.1		0.21667	0.026097	1.5176	-0.33943	-0.36466	0.67694	0.82461	-0.98272	-0.41634
49.4		0.78391	0.13343	1.4367	0.18315	-0.31345	0.51368	0.38269	-1.1069	-0.48926
50.7		1.1492	0.54134	1.5465	0.76291	-0.538	0.33696	0.41047	-1.2166	-0.61704
52		0.80931	0.53959	2.0403	0.70924	-0.72579	-0.38872	0.72864	-1.1924	-0.75016
53.3		1.0995	0.42682	1.0148	1.2835	-0.78277	-0.0020271	0.60654	-0.5993	-0.89445
54.6		0.50266	1.0642	0.98258	1.293	-0.97658	-0.36189	0.4551	0.098252	-0.24718
55.9		0.53813	0.28384	0.51468	1.3869	-1.3092	-0.51503	-0.30013	-0.25976	-0.041332
57.2		0.076227	0.24233	1.2515	1.0861	-1.4286	-0.38287	0.49379	-0.0037123	0.76445
58.5		-0.16848	0.47214	0.061209	1.2255	-1.4386	-0.47059	0.84767	0.54647	1.237
59.8		-0.75579	0.25436	0.15505	0.91289	-1.0391	-0.14277	0.23871	0.4572	0.75991
61.1		-0.95029	0.55341	-0.62956	0.78572	-0.701	-0.05635	0.081294	0.9589	0.10267
62.4		-1.4511	0.39031	-0.015196	0.34959	-0.65962	0.0064968	-0.13194	0.60022	-0.52429
63.7		-1.4184	-0.27242	0.0464	-0.022655	-0.50625	-0.040182	0.55797	1.0778	0.27828
65		-0.51057	0.81053	-0.0039732	0.90787	0.35727	-0.14468	-0.63738	-0.6511	-0.67579
66.3		0.33719	0.13067	-0.44133	0.28392	-0.011674	0.82297	0.99048	0.20576	0.12795
67.6		0.066301	-0.19725	-0.78376	0.46483	0.064207	0.59959	0.4795	0.31261	0.44189
68.9		-0.42163	-0.037648	-0.30506	0.32254	0.7608	0.022236	0.33347	0.31847	1.057
70.2		-0.21629	-0.072927	-0.44565	0.60344	1.1276	1.0057	0.68232	0.13481	1.1769
71.5		0.61215	-0.11717	-0.58509	-0.1497	1.3823	-0.015142	0.30095	0.47071	0.79754
72.8		0.45909	0.020401	-0.70225	0.22945	1.0679	-0.15811	0.24482	0.17408	-0.081324
74.1		0.76243	0.27234	-1.1928	0.12294	0.52427	-0.75851	-0.38892	-0.42484	0.2923
75.4		0.97773	0.73154	-1.1206	0.19111	0.48981	-1.1831	-0.71875	-0.49207	-0.41726
76.7		0.9882	0.14478	-0.77843	-0.6103	-0.1136	-1.4371	-0.38741	-0.18785	-0.72205
78		0.82851	0.29875	-0.37911	-1.0683	-1.1881	-1.2832	-0.55155	-1.238	-1.1245
79.3		0.96325	0.077559	0.17295	-1.0967	-2.5196	-1.6099	-0.51944	-0.99797	-0.80682
80.6		0.44098	-0.10076	-0.23912	-0.99826	-2.615	-1.7153	-0.061074	-1.2721	-0.21525
81.9		1.1178	0.42947	-0.39068	-1.3586	-2.5953	-0.53031	0.18308	-0.87196	-0.3457
83.2		0.87304	0.31964	-0.35395	-1.505	-2.0885	-0.70511	-0.14338	-0.60153	-0.96641
84.5		0.39079	-0.015121	-0.075453	-0.93609	-1.3913	-0.36654	0.22866	-0.48769	0.33304
85.8		0.091782	-0.066781	0.11221	-1.0343	-0.78871	0.40811	-0.19008	-0.24469	0.16604
87.1		-0.40254	0.22761	-0.28991	-0.012626	-0.4379	1.0363	-0.88159	0.67713	0.17951
88.4		-0.91204	0.1342	0.014279	-0.38182	-0.31117	0.31486	-1.2883	0.21615	0.61972
89.7		-1.0255	-0.64294	0.00036455	0.24203	-0.51021	1.168	-0.84046	0.20974	-0.33784
91		-0.83014	-0.52832	1.3566	0.43423	-0.28584	0.46516	-0.83871	-0.17239	0.40036
92.3		-0.64961	0.54787	0.88565	0.090887	-0.5322	0.61972	-0.62405	0.069596	-0.53584
93.6		-0.63338	0.29949	-0.44472	1.0337	-1.1454	-0.22972	-1.6998	0.39131	-0.27198
94.9		-0.40497	0.075538	-0.046639	0.39498	-0.36333	-0.43109	-0.64972	0.023513	-0.37946
96.2		-0.70746	0.58588	-0.37965	0.21636	0.16337	-0.74568	-0.52501	-0.048614	0.28672
97.5		-0.43885	0.016146	-0.33032	0.74107	0.69691	-0.84407	-0.55653	0.24921	0.86235
98.8		0.39148	0.39406	-0.52601	0.38069	0.23534	-1.1022	-0.048548	-0.12626	-0.097632
100.1		0.6619	-1.3863	-0.2588	-0.10273	0.19215	-0.5109	-0.092471	0.56542	-0.095544
101.4		-0.24449	-0.7632	0.50412	-0.68129	1.2846	1.1608	0.69543	-0.44412	0.73943
102.7		0.9915	0.35709	-0.86242	0.14474	-0.98214	0.023583	0.32639	-0.61316	-0.067379
104		0.012834	0.16345	0.30627	-0.47321	-0.69821	-0.35407	-1.1653	0.025218	-0.54357
105.3		0.44796	-0.19301	0.128	0.59714	-1.0455	0.46006	-1.6678	-1.217	-0.80519
106.6		-0.0014502	0.14564	-0.06692	0.19896	-1.3714	0.0006355	-1.7238	-1.1929	-1.177
107.9		0.41251	1.0807	0.98073	-0.050029	-0.73975	0.84959	-1.3122	-1.7975	-1.5968
109.2		0.77078	0.12189	0.76409	-0.47882	-0.5226	-0.13187	-0.41601	-0.77352	-1.75
110.5		0.40581	0.011868	1.3185	0.19894	-0.24187	1.2254	0.16853	-1.4794	-0.031834
111.8		-0.033246	-0.54195	2.0371	-0.4391	0.034471	0.90197	0.37068	-0.36762	0.45571
113.1		0.081808	-0.65521	1.6472	0.094846	-0.4073	0.74699	0.17852	-0.018182	0.20112
114.4		0.28609	-1.2346	1.091	0.015394	-0.92277	0.082144	0.99946	0.99193	0.13425
115.7		0.85306	-1.1262	0.18435	0.3939	-1.5642	-0.34004	0.48921	0.57694	0.14075
117		0.48039	0.064462	0.077151	0.51104	-1.4838	-0.64877	0.28481	0.83064	-0.21107
118.3		0.13788	0.43898	-0.067657	0.4081	-1.5043	-1.1387	-0.17042	0.48299	-0.27049
119.6		-0.20185	0.39622	-0.75529	0.79592	-1.83	-0.98464	-0.16684	0.02482	-0.35783
120.9		-0.43319	0.79018	-0.35071	0.62314	-1.7035	-0.43186	-0.17115	-0.20989	-0.49008
122.2		-0.42365	0.41375	-0.39423	0.73539	-1.6156	-0.32984	-0.032168	0.060688	0.30754
123.5		-1.6423	0.31959	-0.98029	0.13293	-1.8151	-1.0833	0.12447	-0.5168	0.19781
124.8		0.0084406	-0.043806	-1.5732	0.087534	-1.9285	-1.7344	-0.62231	-0.47212	0.31227
126.1		0.11345	1.2196	-0.68406	0.53341	-1.0038	-1.7325	-0.53942	-0.2658	-0.25058
127.4		0.74609	0.62745	-0.84687	0.66501	-0.71329	-1.8109	-0.90524	0.14186	-0.3243
128.7		-0.15781	0.39714	0.065304	-0.26308	-0.26102	-1.0354	0.32179	-0.39155	-0.12665
130		-0.10559	0.79688	0.057701	0.47463	-0.24235	-1.302	0.15637	0.074863	0.50024
131.3		-0.15632	0.65933	-0.27707	1.3375	-0.71625	-0.1365	0.54113	0.65245	-0.58948
132.6		-0.16661	0.97717	-0.0045932	1.0455	-0.11049	-0.272	0.82184	0.71089	0.23578
133.9		-0.049922	0.54502	0.29902	0.82537	0.14244	-0.58595	0.10385	0.55537	0.24274
135.2		0.51841	0.041357	0.12756	-0.54572	0.31491	0.27312	0.52977	1.4525	0.48473
136.5		-0.30686	-0.91174	-0.47057	-0.80995	0.45974	0.32229	1.0146	1.1305	0.59093
137.8		0.46621	-0.33477	-1.1205	-0.091517	0.28028	0.47928	0.80413	1.0251	-0.21013
139.1		0.37451	-0.74976	-1.7241	-0.10219	0.24305	0.84168	0.34814	1.2552	-0.87368
140.4		-0.18898	-0.43983	-1.361	-0.38871	0.60826	0.273	0.44496	1.0175	-0.40795
141.7		0.37345	0.16811	-1.7457	-0.19658	0.63881	-0.0098893	0.050625	1.38	-0.66309
143		0.36493	-0.14195	-1.5132	-0.46343	0.56926	-0.0061388	0.31378	1.1931	-0.41368
144.3		-0.031967	0.80059	-0.69667	-0.10577	0.2766	0.38898	0.65985	0.98965	0.52831
145.6		0.88509	-0.080409	-0.7805	-0.51682	0.42966	-0.53559	0.56964	1.2346	0.5261
146.9		1.0659	0.13869	-0.71726	-0.93741	0.054791	-0.069125	-0.10859	1.0543	0.41498
148.2		0.65899	0.083812	-0.69322	-1.0124	0.12908	-0.23699	-0.42218	0.75361	0.72189
149.5		0.97272	-0.047632	-0.78736	-1.2768	-0.21908	0.41391	-0.33176	0.28102	0.37237
150.8		1.3376	-0.16678	-0.38734	-0.84646	-0.48973	0.71434	-0.26985	-0.53098	0.3342
152.1		0.73383	-0.15182	-0.13402	-0.49087	-0.85159	0.83635	-0.0079615	-0.88355	0.51941
153.4		0.19631	-1.44	-0.90859	0.2002	-0.88761	0.72575	-0.34316	-0.43144	-0.24271
154.7		0.039826	-1.1107	-1.1127	0.61907	-0.73449	0.26424	-0.9874	-0.1832	0.47202
156		-0.58587	-0.77418	-1.0904	0.67724	-0.42876	-0.18263	-1.1372	-0.40077	0.42903
157.3		-0.88996	-0.46895	-0.41045	0.48458	0.13741	-0.27377	-0.55608	-0.15442	0.12013
158.6		-0.87561	-0.35205	-0.38599	0.093242	0.50783	-0.41391	-0.85533	0.5379	0.10737
159.9		-1.1552	-0.56183	-0.14006	-0.20752	0.73968	-0.62897	-0.54439	0.86208	0.14138
161.2		-1.8446	-0.16361	0.016684	0.12025	0.19843	-0.58423	-0.67169	0.37568	0.56904
162.5		-0.30113	-0.24186	-0.42887	0.25075	0.73146	-0.44771	-0.55624	1.107	0.05626
163.8		-0.62776	-0.35355	-0.11456	0.60374	0.34732	-0.20094	0.38305	0.44383	0.39829
165.1		-0.3202	-0.16433	-0.28676	0.94841	1.3917	-0.61639	-0.47811	0.90801	0.33777
166.4		0.065487	-0.71406	-0.30437	0.72668	1.6946	-0.52074	-0.95641	0.67092	0.63909
167.7		-0.39983	0.71243	0.065198	1.043	1.7767	-0.76763	-0.55472	0.63206	0.068566
169		0.36976	0.44691	-0.2931	0.88699	1.425	-0.41646	-0.21226	0.47178	-0.00073774
170.3		0.71971	0.46592	0.40784	0.82122	1.0415	-0.26134	0.11904	0.06156	-0.074293
171.6		0.071838	0.4316	0.36829	0.93318	0.50803	-0.45909	0.74532	-0.60006	0.13938
172.9		-0.10046	0.48956	0.20256	0.98901	0.61227	0.2958	1.1806	-0.9388	0.047232
174.2		0.57147	-0.26496	-0.0014868	0.26292	0.47114	0.20302	0.82883	-1.2043	-0.36677
175.5		0.87508	0.12064	0.071493	0.040323	0.42394	-0.0385	0.48094	-1.4906	-0.29906
176.8		0.020564	0.37702	-0.18322	-0.36321	0.28949	-0.47795	-0.29228	-0.83996	-0.1631
178.1		0.46981	0.22058	-0.51914	-0.061141	0.28792	-0.61319	0.14194	-0.34012	-0.33579
179.4		-0.074885	0.019047	-0.6468	0.027721	0.47485	-0.43162	0.24888	-0.41733	0.25461
180.7		-0.30235	0.44747	-0.3292	-0.097186	-0.18499	0.19918	-0.24203	-0.27279	0.35496
182		-0.5079	0.48748	-0.17008	0.62741	-0.52748	1.0468	0.85069	0.12882	-0.86767
183.3		-0.46163	0.45093	-0.84277	0.45715	-0.51758	0.82277	0.42506	-0.43712	0.4832
184.6		-0.53017	0.14697	-0.14568	0.14984	-0.50767	0.8229	0.94255	-0.12024	0.43348
185.9		-1.1085	0.0011988	-0.062032	-0.3592	-0.1363	0.98087	0.80246	-0.68383	1.2574
187.2		-0.94276	0.49103	0.48774	-1.0418	0.11064	1.354	0.32625	-0.21674	0.98032
188.5		-0.79038	0.93003	0.78122	-0.91583	0.33343	1.4866	-0.053635	-0.033022	0.82172
189.8		-0.63573	0.7904	1.483	-0.87782	0.066571	1.1957	0.82452	0.41443	0.68147
191.1		-0.6714	0.11774	1.3844	0.66661	0.52426	1.06	0.69332	-0.27523	0.76133
192.4		-0.8982	0.13207	1.8958	-0.0023291	0.11622	1.1479	0.38345	0.75967	-0.60963
193.7		-1.1338	-0.46422	1.8628	0.17908	-0.025236	1.3535	0.48606	0.25792	-0.79457
195		-0.93679	-0.6938	1.979	0.52779	0.062602	0.99731	0.91774	0.051197	-0.69643
196.3		-0.91885	-1.207	1.6302	0.36687	-0.0060579	0.73664	0.36625	-0.27496	-1.2921
197.6		-0.56039	-2.0493	1.3718	0.42863	-0.028585	0.82386	0.4244	-0.56054	-1.6726
198.9		-0.92376	-1.6243	1.2295	0.84676	0.24181	-0.036367	0.23018	-1.0714	-1.6067
200.2		-0.6664	-1.9388	0.98588	1.0354	0.20671	-0.1625	0.050595	-1.2347	-0.98485
201.5		-0.27741	-2.0951	0.78828	0.50117	0.070279	-0.15804	0.36353	-0.73508	-0.49644
202.8		-0.30744	-1.7218	1.5789	-0.20739	-0.38959	0.3443	1.1803	-0.50765	-0.15912
204.1		0.53688	-1.5086	0.79477	0.25776	-1.2721	0.82128	1.0701	-1.1161	0.098063
205.4		-0.47149	-1.9562	0.63743	-0.22368	-1.5684	0.7641	1.8398	-0.95982	1.0256
206.7		-0.37054	-1.8346	0.29288	-1.0869	-1.8172	0.55822	1.4139	-0.56305	1.025
208		-0.19449	-1.0087	-0.63178	-0.23097	-1.2879	0.77246	1.1806	-0.52254	1.0537
209.3		-0.51703	-1.8107	-0.43034	-0.90415	-0.64511	-0.11115	1.2132	-1.1193	0.62277
210.6		0.1919	-2.1564	-0.44073	0.15014	0.1986	0.95603	0.92514	0.011867	0.10876
211.9		0.36498	-1.6036	-1.4313	0.40179	1.0613	0.20649	0.7004	0.29794	-0.35134
213.2		0.54634	-0.95009	-0.55886	0.41998	0.94122	0.062181	0.35357	0.2161	-0.052975
214.5		0.30208	-0.83978	-0.081317	0.21139	1.1175	0.27524	-0.026746	0.015126	-0.38518
215.8		0.43531	-0.83921	-0.1866	0.15719	0.96047	0.80565	-0.15002	0.40474	0.05164
217.1		0.077055	-0.68355	0.53322	-0.30761	0.72678	1.2715	-0.79603	0.36242	-0.04088
218.4		-0.26543	-0.43897	0.41791	-0.43571	0.66188	1.0781	-0.608	0.78958	-0.31164
219.7		-0.2465	-0.3805	0.15467	-0.9678	0.56695	1.1958	-0.96334	1.0115	-0.34553
221		-0.13407	-0.10006	-0.15408	-0.98092	0.52247	0.71668	-0.66812	1.2809	-0.1837
222.3		0.41646	-0.65515	-0.57412	-1.4317	0.062122	0.24346	-0.83347	1.1782	-0.85744
223.6		-0.030538	0.15727	-0.078971	-1.0541	-0.05448	0.16624	-0.38635	1.2891	-1.083
224.9		0.81036	-0.11017	-0.96546	-1.3218	-0.75271	-0.663	0.077487	0.076776	-0.81643
226.2		0.17661	0.7699	-1.3149	-0.92164	-1.3905	-0.67401	-0.75759	0.93532	-0.47052
227.5		0.35292	0.50395	-1.2151	-0.59658	-1.0161	-1.6701	-0.43719	0.73139	0.94012
228.8		0.19559	0.53353	-0.40769	-0.91974	-1.0315	-1.8306	-1.4306	0.74394	-0.0076877
230.1		-0.097966	0.87639	-0.86651	-0.0041578	-0.96003	-1.2842	-1.559	0.023279	0.00035384
231.4		0.019206	1.4169	-0.11066	0.33146	-0.57607	-1.3539	-2.2294	-0.37286	0.27285
232.7		-0.49444	1.2278	-0.32447	1.0013	-0.14405	-0.8857	-1.5074	-0.90473	0.41644
234		-0.018906	0.72966	0.061183	0.93783	-0.022448	-0.93189	-1.487	-0.69142	0.44628
235.3		-0.02278	0.50762	-0.090431	1.3508	0.17512	-0.080072	-1.3779	-0.94094	0.28544
236.6		-0.24355	-0.010482	-0.24559	1.0263	-0.090313	0.083281	-1.1485	-0.8831	0.4746
237.9		-0.35939	0.049653	0.032814	1.168	0.11484	-0.10267	-0.62246	-1.3729	0.36167
239.2		-0.20883	0.048743	0.17993	1.2529	0.21829	0.18319	-0.6423	-1.0665	0.97911
240.5		-0.74908	0.26751	0.66853	0.71517	-0.19994	-0.16424	0.30305	-1.0752	0.63763
241.8		0.0098101	-0.11009	0.49931	1.0657	-0.55892	-0.18303	0.034807	-1.1455	1.2275
243.1		-0.16441	-0.0035246	0.37982	0.95559	-0.50184	-0.56394	0.33524	-1.1446	1.6029
244.4		-0.82403	-0.41056	-0.18691	1.2737	-0.4972	-0.7284	0.54422	-0.80257	2.0084
245.7		-0.65482	-0.86418	-0.26916	0.96441	-0.37422	-0.50858	0.77812	-0.89665	2.304
247		-0.70719	-0.20765	-0.046042	-0.083948	-0.1844	-0.19792	1.2103	-0.40558	2.1354
248.3		-0.49012	-1.5088	-0.2421	-0.2265	0.33988	0.046703	1.4775	-0.76059	2.1212
249.6		-0.64506	-1.6198	-0.37164	-0.3024	0.4574	0.24369	1.2658	-0.41521	1.8503
250.9		-0.39228	-1.4524	-0.38576	-0.56897	0.75127	0.5026	0.74756	2.691e-08	1.0734
252.2		0.23371	0.07141	-1.0183	0.21458	0.018433	-0.15986	-0.32369	1.2701	0.60907
253.5		-0.82754	-0.30818	-0.81481	1.9903	0.25498	0.42847	0.28411	1.2006	0.076567
254.8		-0.73328	-0.19909	-0.22317	0.074745	-0.2929	0.72594	0.63705	0.92112	-0.046464
256.1		-0.72962	-0.70089	0.13823	0.45244	0.46157	0.46229	0.57015	1.1909	1.1178
257.4		-0.39845	0.31504	0.98452	-0.06558	0.95168	0.78288	-0.080439	1.2231	-0.50155
258.7		-0.64674	0.26389	1.072	-0.28597	1.2904	0.64947	-0.45449	1.3889	-0.20141
260		0.051407	0.43475	1.0576	-0.064461	1.5201	0.48203	-0.94036	1.2311	-0.61887
261.3		-0.021675	1.0599	0.81772	0.11244	1.4707	0.42182	-0.68706	1.1523	-0.57475
262.6		0.4949	1.0986	0.84566	0.13917	1.0099	0.43463	-0.5402	0.47738	-0.98836
263.9		0.86133	0.79221	0.86067	0.27567	0.76076	0.027274	-1.2416	-0.0025079	-0.68139
265.2		1.4094	0.836	-0.037419	0.13452	0.30792	0.026767	-0.7128	-0.077469	-0.31594
266.5		1.0668	0.41842	0.52599	-0.24812	0.077754	-0.41329	-0.4433	0.20903	-0.44425
267.8		1.072	0.096972	-0.39184	-0.12661	-0.42534	-0.56153	-0.849	-0.50457	-0.32712
269.1		1.0841	0.52981	-0.85331	0.13325	-0.74706	-0.95759	-0.8618	-0.080149	-0.91985
270.4		0.29134	0.31855	-0.9311	0.45112	-1.3299	-0.5108	-0.6726	-0.36518	-0.15668
271.7		0.29179	0.46455	-1.1042	0.046873	-1.2249	-0.076118	-0.20582	-0.28856	-0.1807
273		-0.1502	1.3612	-1.4452	0.96856	-0.85814	-0.47661	-0.3499	-0.45852	-0.74085
274.3		-0.321	0.8419	-1.5311	1.1324	-0.58259	-0.58752	-0.74595	-0.81894	-1.0691
275.6		-0.85739	1.1812	-1.1319	1.0054	-0.46913	-0.093808	-0.70241	-0.10959	-0.26452
276.9		-1.3092	1.6162	-1.0257	1.6489	-0.21257	0.23156	-1.0229	-0.23701	0.33837
278.2		-1.0092	1.2171	-0.41989	1.4729	-0.12516	0.44682	-0.92458	-0.25746	0.10064
279.5		-1.4696	0.46555	0.3019	1.7855	0.34944	-0.32226	-0.10884	-0.25091	0.32099
280.8		-0.30137	1.1048	0.30141	1.3694	0.16151	-0.090234	0.083234	-0.4961	0.56664
282.1		-0.69712	1.0814	0.66649	1.4052	-0.017459	0.21752	-0.082785	0.21913	1.119
283.4		-0.57549	1.344	0.2503	1.5292	0.55109	-0.046473	-0.10666	0.23151	0.88051
284.7		-0.81089	1.1045	0.15701	1.093	0.83372	-0.40547	-0.32409	0.90941	0.99652
286		-1.359	1.2708	0.77288	0.70466	1.372	0.23708	-0.071247	1.0143	1.2563
287.3		-1.7912	1.4254	0.69079	0.94181	1.2271	-0.15785	-0.15795	0.87811	0.94302
288.6		-1.5564	1.1196	0.57604	0.92361	1.0248	0.12068	0.077528	0.44405	0.81161
289.9		-2.0671	1.1834	0.65914	0.63769	1.1011	-0.019952	0.8199	-0.19363	1.464
291.2		-1.7829	0.49058	0.4273	0.31833	0.77316	0.19097	-0.06869	-0.86356	1.5716
292.5		-1.1779	0.69681	0.065321	-0.45801	0.48948	0.026417	-0.050516	-1.1043	1.3841
293.8		-1.27	0.65857	-0.020761	-0.03189	0.29446	0.35808	-0.51459	-1.2867	0.68011
295.1		-1.1598	0.53876	-0.54126	-0.24972	0.11814	0.21842	-1.0108	-1.6676	0.36894
296.4		-1.2503	0.58005	-0.4492	-0.18841	-0.16564	0.61629	-1.0459	-1.7392	-0.1509
297.7		-0.58289	0.50702	0.14642	-0.42846	-0.33985	0.73174	-1.468	-1.3174	0.21614
299		-0.4768	0.65092	0.42989	-0.39204	-0.66058	0.64165	-1.0454	-0.58178	-0.19751
300.3		-0.8672	0.10738	0.87697	-0.36888	0.080197	-0.12029	-0.93272	-0.30432	0.032719
301.6		-1.2294	-0.27315	0.32641	-0.57707	0.13272	-0.43709	-1.2237	-0.8729	0.14055
302.9		-0.79483	0.091458	-0.062903	-0.099212	-0.054234	-0.10559	-1.0501	0.1915	0.20222
304.2		-0.49241	0.24302	-0.088253	-0.23451	-0.00052577	0.33794	-0.45828	-0.23189	-0.30555
305.5		-0.6231	0.62026	0.067811	-0.72377	0.050608	0.44928	0.1089	0.54168	0.67576
306.8		-0.15273	-0.0096823	0.33382	-1.1504	0.11667	0.31501	0.73844	0.30569	1.184
308.1		-0.048838	0.06024	0.30641	-1.1747	0.098872	0.17392	0.9768	-0.13977	0.47579
309.4		0.056217	-0.086798	-0.37688	-0.43134	-0.38228	-0.21699	0.78399	-0.96652	0.32831
310.7		0.80382	-0.78621	-0.61136	0.25941	-0.60322	-0.47377	1.5177	-0.34856	-0.25003
312		0.82699	-1.0958	-0.9493	-0.1102	-0.34365	-0.49471	0.34829	-0.65195	-0.14058
313.3		0.93805	-0.77049	-0.74887	0.26422	0.072475	-0.65989	0.27007	-0.53431	-0.4533
314.6		0.30564	-1.1408	-0.00036455	-0.55622	0.52615	-0.78083	0.23303	-0.49786	0.20495
315.9		0.43524	-1.3339	0.050262	-1.3738	0.9669	-0.73687	-0.011803	-0.7401	0.27834
317.2		1.1111	-1.0972	0.052258	-1.442	0.57606	-1.0728	0.0070278	-1.3607	-1.2734
318.5		0.45133	-0.89577	-0.077323	-1.2192	0.39846	-1.0958	-0.46494	-0.84287	-1.4655
319.8		-0.074354	-1.1564	-0.046837	-0.6826	0.65518	-1.1942	-0.043502	-0.60606	0.0091737
321.1		-0.56298	-1.125	0.6225	-1.3868	1.1041	-1.6093	-0.0025838	-0.063097	0.78507
322.4		-0.87783	-1.3576	0.081857	-0.66477	0.59767	-1.3702	0.58372	-0.38753	0.87792
323.7		-0.8718	-1.7614	-0.163	-1.1198	0.83172	-0.75782	0.54858	-0.054586	1.7269
325		-0.94201	-1.0321	0.10989	-0.72457	0.9679	-0.43108	0.82689	-0.13692	1.8031
326.3		-0.96585	-0.95005	0.16732	-0.8927	0.65381	0.39736	0.89739	0.48762	1.3465
327.6		-0.032848	-1.4879	0.44144	0.177	1.0186	-0.019368	0.53615	0.79178	1.5317
328.9		-0.34025	-0.76457	0.62635	0.65073	0.89857	0.073705	0.50427	0.48393	0.59112
330.2		-0.94432	-0.58911	1.0439	0.97934	1.0218	-0.059237	0.55161	0.83451	1.1847
331.5		-0.13476	-0.77288	0.88264	1.1246	1.0095	-0.13186	0.46579	0.42568	1.734
332.8		0.73242	-0.84847	0.36662	1.5863	0.79593	-0.15514	0.36379	0.56816	1.3811
334.1		0.84555	-0.88016	0.085615	2.1846	0.64478	-0.20755	0.38753	0.39838	0.75273
335.4		0.65998	-0.076241	0.46272	1.583	0.37895	-0.03813	0.68938	0.41803	0.063071
336.7		0.62786	0.046921	0.24191	1.972	0.3674	-0.1277	0.86288	-0.11685	0.18507
338		0.64078	-0.78113	0.012138	1.5562	0.23161	-0.11874	0.79492	-0.13927	0.45112
339.3		0.5014	-1.3074	-0.33081	1.2619	-0.078191	0.2059	0.83461	0.079276	0.65562
340.6		0.087721	-1.6656	-0.70214	1.3685	-0.11981	0.53946	1.3551	-0.38063	0.54498
341.9		-0.040826	-1.7262	-1.1736	0.99022	-0.51421	1.1858	1.0877	0.10373	-0.056033
343.2		-0.25241	-1.7816	-1.0614	0.27496	-1.0527	1.7074	0.59388	0.61375	-0.3671
344.5		-0.38164	-1.8057	-1.2618	-0.32662	-1.1287	1.8841	0.56936	0.9395	-0.95891
345.8		-0.72792	-1.0831	-1.7929	-0.21116	-1.3363	1.5505	-0.5631	1.8248	-1.3703
347.1		-0.6648	-0.49836	-1.6312	-0.58872	-1.2139	1.3537	-0.9833	1.7261	-2.0014
348.4		-0.91518	-0.91345	-0.96564	-1.2804	-0.78934	0.87525	-1.0113	1.5455	-2.3489
349.7		-1.1914	-0.5109	-0.50528	-1.0911	-0.4096	1.1019	-0.90736	1.2062	-2.4002
351		-0.97041	0.018989	-0.4593	-0.86797	-0.27489	0.952	-1.0355	1.003	-2.0874
352.3		-0.95822	-0.17672	-0.23891	-0.82806	0.23028	0.88397	-0.88664	0.84126	-1.8864
353.6		-0.79054	-0.2742	-0.57782	-0.20355	0.081939	1.0931	-0.9567	0.74025	-1.1442
354.9		-0.94344	0.41068	-0.69221	0.22909	0.18751	0.75695	-0.36179	0.31297	-0.50395
356.2		0.047974	0.25604	-0.3146	-0.011253	0.3777	0.55485	-0.43034	1.0764	-0.50897
357.5		0.55848	-0.30136	-0.43359	0.40819	0.54704	0.078237	-0.31677	1.5325	-0.26275
358.8		0.63847	0.37517	-0.74814	1.4537	0.18279	0.18018	-0.7386	1.0877	0.62531
360.1		0.63945	0.52508	-1.2861	1.8542	-0.20939	0.42813	-0.17544	1.6217	1.1247
361.4		0.33722	-0.21971	-1.2598	1.4714	-0.15296	0.28322	-0.192	1.4259	0.71157
362.7		0.41479	-0.22361	-1.3341	1.3594	0.12736	0.10581	-0.2773	1.1823	0.88297
364		0.42788	0.0060382	-0.8594	0.78879	0.088165	0.1828	-0.43447	1.1943	0.78557
365.3		0.10243	0.16803	-0.70565	0.01198	0.40342	-0.0055464	-0.4885	1.0934	0.52052
366.6		0.01925	0.51363	-0.39187	-0.1463	0.061287	-0.36249	-0.025525	1.1334	0.75921
367.9		0.48629	0.426	-0.12248	-0.56289	-0.47192	-0.46936	0.35436	1.5067	0.29875
369.2		-0.24655	0.71451	0.045752	-0.77813	-0.63004	-0.57942	0.080783	0.97083	-0.18438
370.5		-0.36615	0.63652	-0.49709	-0.095655	-0.69934	-0.74663	-0.15816	0.57226	0.26914
371.8		-0.55594	0.84565	-0.33644	-0.025118	-0.61829	-0.69761	0.28138	0.62926	-0.20113
373.1		0.26791	-0.13325	-0.13472	0.084892	-0.36196	-0.57921	0.092372	0.065907	-0.42276
374.4		0.072505	-0.071593	0.43143	0.13727	-0.37241	-0.36409	-0.21233	-0.33174	-1.0539
375.7		-0.29668	0.19333	1.1722	0.19913	-0.30359	-0.0399	-0.14808	-0.726	-1.4172
377		0.34906	0.34841	1.3187	0.99624	-0.43709	-0.46059	-0.44962	-1.1458	-1.3844
378.3		-0.37048	0.79061	1.807	1.5101	-0.65193	-0.40837	-0.9505	-1.0467	-1.543
379.6		-0.33463	0.73942	1.7065	1.3489	-0.96009	-0.5881	-0.73639	-1.2579	-1.8036
380.9		-0.53075	1.0147	1.8316	1.1248	-1.1126	-0.61037	-0.83344	-1.3945	-1.4389
382.2		0.14889	0.46708	1.7888	0.80931	-0.94287	-0.78822	-0.60077	-1.4299	-1.5978
383.5		0.018583	-0.30428	1.1717	0.74196	-0.86786	-0.88518	-0.47326	-1.3218	-1.3063
384.8		0.42953	-0.34656	0.90491	0.56373	-0.46745	-0.94071	0.124	-1.2754	-1.4372
386.1		0.21786	-0.24304	0.68899	0.53053	-0.12402	-0.80768	0.025749	-1.0904	-0.53571
387.4		0.37487	-0.27715	0.51681	0.37344	-0.014008	-0.37735	0.058548	-0.8654	-0.090786
388.7		0.2885	-0.76247	0.41045	0.39862	0.41357	0.10096	0.48997	-1.0408	0.062852
390		0.35916	-0.65791	0.58322	0.26703	0.3267	0.092544	0.35014	-0.56858	-0.076589
391.3		0.94883	-0.54768	1.1212	-0.41496	1.21	-0.24333	1.0782	0.34236	-0.69069
392.6		0.31781	-0.25624	0.73177	-0.29952	1.4532	-0.392	0.62908	-0.43584	0.016412
393.9		-0.08228	-0.25424	0.57746	-0.23993	1.38	-0.67843	0.78653	-0.38266	0.31366
395.2		0.011024	-0.12316	0.59669	-0.34736	1.2457	-0.6786	0.99529	-0.27502	-0.10867
396.5		-0.47773	0.38849	0.47255	-0.62012	1.04	-0.17644	0.80511	-0.06848	0.080659
397.8		-0.52534	0.28096	1.3119	-1.0967	1.6033	-0.57617	0.93788	-0.42339	0.25388
399.1		-0.37297	0.1864	0.57894	-0.66014	1.5322	-0.5398	1.3067	-0.26794	0.23142
400.4		-0.47366	0.19849	0.77778	-0.78545	1.4911	-0.80765	0.75259	-0.24404	0.63103
401.7		-0.35303	0.9384	0.86564	-0.62908	0.75265	-0.56395	0.55807	-0.2499	1.1637
403		-0.17543	0.18628	0.59607	-0.34814	0.34494	-0.73501	0.55554	-0.15977	1.4332
404.3		0.2156	-0.14779	0.047541	0.34378	0.05137	-0.80841	0.15984	-0.15021	1.2874
405.6		0.82733	-0.90768	-0.36352	-0.78644	-0.76383	0.091929	0.24294	-0.031993	0.39396
406.9		0.28225	-0.068568	-0.43207	0.7647	-0.87224	0.25383	0.22978	-0.72235	0.48439
408.2		0.91053	-1.1127	-0.89022	0.74826	-0.92716	-0.34042	-0.006676	-0.26978	-0.083218
409.5		0.87108	0.0099786	-0.45256	0.96435	-0.96179	0.29037	0.30393	-0.069467	-0.47872
410.8		0.86429	0.092584	0.33922	0.72608	-0.96578	0.95324	0.67225	-0.43542	-0.67319
412.1		0.61791	0.43053	0.86538	0.306	-0.39545	1.5545	0.64718	-0.24723	-0.54609
413.4		0.74725	0.55697	1.2848	-0.0082254	0.10217	1.4817	0.91426	0.028069	-0.87508
414.7		0.2856	1.1715	1.51	-0.14694	0.43778	1.9737	-0.30928	0.16621	-1.0153
416		0.5386	0.58884	1.4454	0.34468	0.4419	1.7702	-0.54534	0.32669	-0.93499
417.3		0.082208	1.1001	1.3092	0.55452	0.051438	1.9972	-0.95049	0.47929	-1.2178
418.6		0.18081	0.53602	0.87846	0.95047	0.10491	1.6301	-1.0614	0.5318	-1.9133
419.9		-0.081995	0.071153	0.32493	0.59034	-0.16913	1.4865	-0.77373	1.0307	-1.8192
421.2		0.52705	-0.40007	-0.15624	0.15702	-0.65841	1.6187	-0.66889	0.58281	-1.999
422.5		0.47724	-0.17282	-0.72809	0.16885	-0.59492	1.2569	-0.28596	0.84088	-1.3211
423.8		0.61599	-0.80777	-0.86344	-0.16091	-0.97049	1.2651	-0.20316	0.31599	-0.76633
425.1		0.62247	-0.72561	-0.41341	-0.72386	-1.6723	1.7247	0.30037	0.038734	-0.060167
426.4		1.3106	-0.91869	-1.1762	-1.0485	-1.4376	0.42326	0.5054	0.083014	-0.092696
427.7		1.102	-0.63437	-1.3888	-0.68778	-1.8612	0.8839	0.20649	-0.57834	-0.2305
429		1.5309	0.027379	-0.29543	-1.0225	-2.3914	1.5363	0.41122	-0.70126	0.0052298
430.3		1.5481	-0.10168	-0.012003	-1.13	-2.3698	1.6277	0.028062	-0.66795	-0.49541
431.6		1.9825	0.046057	0.21707	-0.9521	-2.2074	1.5914	-0.10213	-1.1198	-0.1583
432.9		1.639	0.45852	0.61105	-0.55917	-2.1687	1.9818	-0.069599	-0.73565	-0.75237
434.2		1.497	0.6827	0.52169	-0.22122	-1.4515	1.6131	0.23539	-0.98788	-0.74734
435.5		1.1681	1.1621	0.92266	-0.24226	-1.0558	1.6399	0.096675	-1.0792	-0.86915
436.8		1.1389	1.3524	1.201	-0.018468	-0.72653	1.2822	-0.057603	-0.97148	-0.42899
438.1		0.62671	1.341	1.0263	0.32715	-0.56106	0.86677	0.10639	-0.66305	-0.32678
439.4		0.73336	0.66505	0.81818	-0.083071	-0.47804	0.39565	0.097219	-0.53629	0.15542
440.7		0.79676	0.024374	0.97409	-0.44738	-0.83719	0.57169	-0.27202	-0.24193	0.39733
442		0.30532	0.37611	0.77761	-0.57846	-1.0038	0.13518	-0.44096	-0.34156	0.69741
443.3		0.88424	0.1691	0.36563	-0.72728	-1.153	-0.0049228	-0.84076	-0.26729	0.80268
444.6		-0.64438	-0.25604	0.44406	-1.2443	-1.4436	-0.27206	-1.1101	0.21028	0.28355
445.9		0.16463	0.046423	0.59674	-0.50183	-0.81737	-0.67517	-0.69432	-0.37703	0.015649
447.2		0.16813	0.90807	0.048548	-0.03907	-1.5242	0.19624	-0.89147	-0.91378	0.41734
448.5		0.35802	1.1323	-0.50519	-0.24599	-1.4848	-0.17944	0.087637	-0.60436	0.76561
449.8		0.93526	-0.055827	-1.0558	-0.51565	-1.0186	-0.81035	0.14499	-0.33985	1.1567
451.1		0.83635	0.10876	-1.0439	-0.75849	-0.60912	-0.94429	0.3939	-0.35436	1.4006
452.4		1.2186	-0.22391	-1.2532	-0.35901	-0.13278	-0.93832	0.58991	-0.66641	1.5296
453.7		0.88728	-0.23746	-1.0825	-0.22041	0.23177	-1.6548	0.95624	-0.4358	1.1613
455		0.96376	-0.28495	-0.97485	-0.2486	0.25416	-2.0003	0.78423	-0.26248	1.7728
456.3		0.8875	-0.57644	-0.70728	-0.10297	0.42264	-2.6484	0.8171	0.11096	1.3649
457.6		1.0566	-0.75268	-0.25602	-0.84906	0.35327	-1.9655	1.1013	-0.049746	0.89546
458.9		1.1046	-0.89385	-0.46835	-0.43183	0.38788	-2.0906	0.95042	0.24583	0.72522
460.2		0.83178	-0.41529	-0.21401	-1.2925	-0.197	-0.95545	0.26647	0.47858	0.027972
461.5		0.46692	-0.83081	-0.61095	-0.6247	-0.0065252	-0.33418	0.46236	0.74271	-0.11165
462.8		-0.021302	-0.33547	-0.37362	-0.89989	-0.1358	-0.10146	-0.34875	0.27213	-1.4182
464.1		-0.31112	-0.7015	-0.52733	-0.49664	0.42945	-0.58088	-0.26121	0.16846	-1.3463
465.4		-0.48822	-0.14577	-0.12899	-0.38904	0.12388	0.20817	-0.54436	-0.1449	-1.848
466.7		-0.36689	-0.14883	-0.37663	-0.2657	0.18808	0.37295	-1.1118	0.07965	-1.5146
468		-0.84554	-0.066278	0.24037	-0.76165	0.13352	0.34403	-0.59784	0.097441	-1.7243
469.3		-1.695	-0.094945	1.0079	-0.89416	-0.15621	1.0452	-0.43245	0.039265	-0.99159
470.6		-1.3696	0.42123	0.50151	-0.45527	0.48497	0.46789	-0.39004	0.039018	-1.1796
471.9		-1.2801	0.43012	0.57508	-0.35327	0.32684	0.42056	-0.32485	-0.23936	-0.77423
473.2		-1.0791	0.71573	0.24229	-0.39864	0.19905	0.26953	-0.057582	0.11688	0.29676
474.5		-0.4737	0.56369	-0.018989	-0.24331	0.12657	0.45825	-0.13424	0.59779	0.44574
475.8		-0.20133	0.1281	0.011976	0.21308	0.27624	0.38348	0.42027	0.73725	1.1082
477.1		0.1719	-0.14373	-0.14731	0.13683	0.77289	0.44154	0.39961	0.63091	0.79602
478.4		-0.54479	-0.64195	0.13922	0.4204	0.85456	0.071074	1.1439	0.55515	0.71948
479.7		-0.55478	-0.22125	0.18165	1.1295	1.0819	-0.27746	0.67279	0.17359	1.078
481		-0.26615	-0.38113	-0.050353	1.1718	0.91573	-0.90649	0.61242	0.33095	2.0294
482.3		0.32469	-0.34983	-0.20307	1.6392	0.97961	-1.1796	0.12264	-0.37979	2.1988
483.6		0.10418	0.042991	-0.55088	1.9022	0.99318	-1.4136	-0.23263	-0.76496	2.6091
484.9		0.072402	0.29175	-0.3476	2.0646	1.0302	-1.2094	-0.40121	-1.2579	2.1343
486.2		-0.50563	0.34533	-0.60881	1.8215	0.93915	-0.51685	-0.72154	-1.3069	1.1985
487.5		-0.71151	0.50275	-0.88497	1.9325	0.62379	0.40155	-0.18223	-1.4969	0.48262
488.8		-0.7032	-0.4021	-0.98134	1.7729	0.82511	-0.45042	0.12905	-1.0433	0.68527
490.1		-0.89568	-0.036125	-0.92276	1.3284	0.57867	-0.58175	-0.072235	-1.3711	0.29966
491.4		-1.2606	-0.3799	-0.9917	1.3153	0.34564	-0.33654	-0.27775	-0.45996	0.82526
492.7		-0.97003	-0.49552	-0.18889	0.42387	0.12078	-0.10874	0.059643	-0.66625	0.61408
494		-0.98475	-0.67043	-0.36838	0.019534	0.057439	0.063122	-0.0090635	-0.36264	0.7578
495.3		-0.69081	-0.15258	0.041025	-0.16	-0.083348	0.79483	0.68638	0.25116	0.49756
496.6		-0.43878	-0.38256	0.34443	-0.3586	0.22823	0.72757	0.42793	0.069582	0.7994
497.9		-0.39335	-0.06935	0.48105	-0.34326	0.29706	1.3349	0.70192	0.42049	0.12662
499.2		-0.49486	0.20299	0.97337	-0.081271	0.46841	1.286	0.069865	0.3096	-0.062945
500.5		-0.20841	0.072905	0.86279	0.03883	0.22349	1.2728	0.093504	0.65448	-0.30029
501.8		-0.35899	0.55113	1.1339	0.3367	0.07396	0.85178	0.086836	0.49638	-0.37426
503.1		0.14771	1.3869	1.4697	-0.034743	-0.33588	1.325	0.033438	0.49565	-0.024049
504.4		0.95769	1.6675	1.2823	-0.060831	-0.25739	0.87792	0.69416	0.43207	0.19762
505.7		1.3214	1.7226	0.83281	-0.2919	-0.45184	0.74117	0.66918	0.4213	0.56874
507		0.61432	0.80969	1.0496	-0.66273	-0.7744	0.87477	0.84447	0.2879	0.45394
508.3		0.24724	0.14177	0.80355	-0.50807	-0.43041	0.069232	1.3129	-0.057058	0.29522
509.6		0.84808	-0.037	0.68734	-0.88692	-0.1684	-0.32204	1.1436	0.26527	0.47487
510.9		0.40602	-0.28338	0.15528	-1.0289	-0.026454	-0.67902	1.8841	0.42618	1.1041
512.2		0.50449	-0.46387	0.19264	-1.0695	-0.0023736	-0.41909	1.3636	0.45386	1.1899
513.5		0.44548	-0.82977	0.01016	-0.80065	-0.31485	-0.44258	1.7342	0.4493	0.93575
514.8		0.28465	-1.3934	-0.16169	-0.55598	-0.16611	-0.018558	1.2629	0.26883	0.49294
516.1		0.69863	-1.0527	-0.23298	0.28467	-0.31887	0.0028403	0.85893	-0.17165	-0.37856
517.4		0.26412	-1.4481	-0.26825	0.48855	-0.33039	0.2078	0.31392	-0.34681	-1.2659
518.7		0.41498	-1.0796	0.066829	0.52221	-0.40559	0.25467	-0.10727	-0.21374	-1.8025
520		0.087092	-0.34799	0.084078	0.68348	-0.36911	0.32036	-0.32252	-0.14076	-2.2695
521.3		0.22573	0.08626	0.11678	0.29133	-0.57562	0.45023	-0.77961	-0.15741	-2.2639
522.6		0.4143	-0.16251	0.23549	0.3451	-0.30114	-0.012835	-0.2594	-0.013897	-2.0497
523.9		-0.3088	0.29919	0.61283	-0.022645	-0.48923	0.13939	-0.54398	0.44533	-1.4066
525.2		-0.31844	0.33798	0.66002	0.14731	-0.3775	0.75027	-0.44363	0.67417	-1.2908
526.5		0.1739	-0.51474	0.76781	-0.28326	-0.34451	0.51959	-0.54272	0.43332	-0.45092
527.8		0.30539	-0.46612	0.59069	-0.80745	-0.10419	0.53576	-0.084894	0.78293	-0.45636
529.1		0.028104	-0.21041	0.46014	-0.5777	0.094542	0.48731	-0.35307	0.94913	0.026174
530.4		0.29599	-0.043468	0.30753	-0.90598	0.44743	0.41467	-0.24017	0.81718	0.074862
531.7		-0.14324	-0.48758	0.12811	-0.71022	0.66416	0.35133	-0.50608	0.68746	0.1281
533		-0.94367	-0.79641	0.080888	-0.70691	0.17437	0.045429	-0.78227	0.09637	-0.44155
534.3		0.32148	0.14845	0.082302	0.52532	0.20481	0.15611	0.14314	-0.057975	0.036153
535.6		0.1681	0.59485	0.17888	-0.83661	0.091997	0.66502	-0.87997	-0.37686	-1.6164
536.9		-0.21943	0.083088	0.50548	-0.71333	0.039852	0.31751	-1.0589	0.24498	-0.66232
538.2		0.094644	0.4934	-0.32691	-0.54354	-0.24342	0.25773	-0.88146	-0.060423	0.25096
539.5		0.035405	0.29287	-0.84058	-0.034418	-0.28538	1.1051	-0.58623	-0.16447	0.27375
540.8		0.54289	0.80126	-0.4732	0.041571	0.33956	0.66788	-0.14274	0.44089	0.12014
542.1		0.78192	0.96542	-0.50691	-0.012504	0.38679	0.78411	-0.1189	0.62916	0.70025
543.4		0.31252	1.1877	-0.2481	0.13158	0.80311	-0.13557	0.04344	1.2459	0.89284
544.7		0.32931	0.42974	-0.0080878	-0.186	0.3602	-0.10044	-0.35852	1.1385	0.32015
546		0.32406	0.049102	-0.97045	0.4493	0.080472	-0.28399	-0.63668	1.8631	0.034439
547.3		0.0014502	0.29697	-0.38502	0.12445	-0.78261	-0.52214	-0.76486	1.2001	-0.26805
548.6		0.85584	0.74603	-0.61352	0.58775	-0.9116	-0.9567	-0.32614	0.45088	-0.67533
549.9		1.2826	0.28553	-0.79153	0.21976	-1.6399	-0.8301	-0.69909	0.033767	-0.63802
551.2		0.96176	-0.042065	-0.84538	-0.32185	-2.0821	-0.89781	-1.1756	-0.31448	-0.85005
552.5		0.72927	-0.65756	-0.34507	-0.52243	-2.0265	-0.80937	-0.97852	-0.55966	-1.3939
553.8		1.206	-0.33451	-0.83407	-0.61393	-1.6968	-1.1331	-0.22929	-0.46535	-1.9402
555.1		0.70501	0.037472	-0.58174	-0.58701	-1.7377	-0.88465	-0.62733	-0.83754	-0.89621
556.4		0.96649	0.11908	-0.58337	-0.75817	-1.5414	-0.62272	-0.60784	-0.55887	-0.55347
557.7		-0.035363	0.30113	0.1712	-0.78395	-1.419	0.43399	-0.14286	-0.35732	-0.32053
559		-0.30461	-0.32416	0.11483	-0.30024	-0.45836	-0.064336	-0.019585	-0.69099	-0.31909
560.3		-0.2051	0.35768	0.32798	-0.41441	-0.23619	-0.46273	-0.34945	-0.02645	-0.53075
561.6		-0.60261	0.86153	1.1832	0.59046	0.058303	-0.41518	0.26302	-0.58618	0.13933
562.9		-0.27839	1.1362	1.4224	0.56093	0.00052577	-0.24588	0.0025838	0.042974	-0.1016
564.2		-0.66651	1.1661	1.2796	0.8162	0.003304	-0.013257	-0.40369	0.33485	-0.49539
565.5		-0.73569	0.98948	1.8367	0.12133	-0.36636	0.16156	-0.38842	0.44842	-1.2031
566.8		-1.3027	0.61192	1.9243	0.27653	-0.45175	0.12761	-0.22661	0.11711	-1.1044
568.1		-0.5791	1.1803	2.042	-0.012486	-0.31211	0.48349	-0.16008	0.081179	-0.95164
569.4		-0.73416	0.67636	1.5155	-0.088435	-0.35052	0.30646	0.19862	-0.60618	-0.50345
570.7		-0.073206	-0.12599	1.1318	0.0053385	-0.45283	0.29832	0.30149	-0.76332	-0.32731
572		0.10791	-0.98057	0.51792	-0.50139	-0.46221	0.25825	0.61237	-1.1363	-0.81411
573.3		0.26407	-1.5103	0.21259	0.14037	-0.42176	0.30463	0.94376	-1.4767	-0.43563
574.6		0.028206	-2.1875	0.08963	-0.45654	-0.38083	0.61742	0.74355	-1.457	-0.19012
575.9		0.15456	-2.3842	0.16122	-0.97057	-0.34283	0.27614	0.65499	-1.3636	-0.128
577.2		0.34432	-3.1302	-0.22454	-0.63879	-0.2354	-0.46517	0.74183	-1.5188	0.45845
578.5		0.77034	-3.2541	0.038218	-0.93842	-0.25476	-0.60592	1.2293	-0.84114	0.027539
579.8		1.3906	-3.1308	-0.072448	-0.95443	0.023985	0.037419	2.0305	-0.88254	-0.45995
581.1		0.85111	-2.3932	0.17757	-0.91132	0.058974	0.49025	2.0523	-0.67767	0.29866
582.4		0.87602	-1.6297	0.18869	-0.66463	0.49161	0.29432	1.8555	-0.47195	0.39742
583.7		0.79123	-1.4723	0.37789	-0.79169	0.5257	1.2486	1.3875	-0.70587	0.34457
585		1.0305	-1.4913	0.65071	-1.0849	1.0378	1.1893	1.5181	-0.66736	-0.17743
586.3		0.65307	-0.74526	1.027	-0.84431	1.3317	0.81411	1.2152	0.2594	-0.2033
587.6		0.15855	-1.2474	1.4039	-0.47685	1.0837	1.0651	1.1063	0.56337	-0.47591
588.9		-0.53364	-0.63803	1.1215	-0.26943	1.0577	-0.27809	0.53507	0.43322	-0.64909
590.2		-0.15171	-0.6909	0.61225	-0.090057	0.50534	-0.71728	0.43213	1.0197	-0.35032
591.5		-0.22183	-0.35514	0.54233	0.22506	0.1924	-0.5398	0.4286	0.8102	0.38087
592.8		0.50151	0.067493	0.37263	0.55196	-0.17735	-0.21334	0.12393	0.63133	1.0761
594.1		0.29192	-0.15298	0.64416	0.08024	-0.57225	-0.18928	0.26201	0.47745	1.3518
595.4		-0.34211	0.085054	0.13719	0.67793	-0.47464	0.2622	0.26904	0.14899	1.5986
596.7		-0.019011	0.04821	0.19212	0.54896	-0.45345	0.39898	0.74228	0.52451	1.0708
598		-0.3944	-0.0011988	-0.376	1.2707	-0.22167	0.58841	0.69692	0.3013	1.1358
599.3		-0.55665	-0.53255	-0.92393	1.1817	-0.20578	0.41776	0.35444	0.3316	0.92038
600.6		-0.40151	-0.60498	-1.2868	1.052	-0.11103	0.011615	0.64061	1.0705	0.45256
601.9		0.58883	-0.65358	-1.3604	1.6446	-0.069699	0.37154	0.47381	0.65421	0.16205
603.2		0.26299	-0.88779	-1.5786	1.3912	-0.004423	0.36914	0.26121	0.59313	-0.5153
604.5		0.28296	-0.55867	-2.0071	1.658	-0.20468	0.49037	-0.14206	-0.37711	-0.81903
605.8		0.9017	-0.55546	-1.7209	1.1988	-0.032241	0.18859	-0.35412	-0.49086	-1.8152
607.1		0.18955	-0.9931	-1.4306	0.91	0.37298	-0.5358	-0.21207	-0.4468	-1.6188
608.4		0.77938	-1.1656	-1.6509	0.92593	-0.073138	-1.4099	-0.0063864	0.48966	-1.5431
609.7		-0.036882	-1.3083	-0.68458	0.062637	0.041781	-1.3871	0.1919	0.33523	-0.64787
611		0.045796	-1.0482	-0.88617	0.27999	-0.018513	-1.4859	0.021847	0.5618	-0.46413
612.3		-0.3758	-0.87267	-0.35279	-0.40433	-0.30808	-1.0865	0.080848	0.59791	-0.18936
613.6		-0.42987	-1.1541	-0.36127	-0.14107	-0.046665	-0.53703	0.38124	0.38458	0.21269
614.9		-0.030965	-0.91061	-0.55328	-0.50294	-0.10629	-0.1076	-0.27568	1.2904	-0.00035384
616.2		-0.3214	0.10775	0.1755	-0.24471	0.44793	0.091027	0.074542	0.5467	0.055018
617.5		-0.2042	0.52356	0.13366	0.36721	0.62827	0.35203	-0.2443	0.84302	-0.03148
618.8		0.40418	0.32341	0.22044	-0.28201	0.8561	-0.014329	-0.86109	1.53	-0.82129
620.1		-0.42145	0.61961	0.38845	-0.14081	1.6012	-0.029008	-0.74374	1.0687	-0.54865
621.4		-0.51405	0.82894	0.53942	0.045477	1.9434	-0.0006355	-1.0167	0.94473	-1.2971
622.7		-0.50056	0.84072	0.25658	0.41074	2.2206	0.16126	-0.67017	0.088624	-0.45881
624		-0.5672	0.65666	0.61424	0.25432	2.5109	-0.58467	-0.99853	0.091309	-0.19643
625.3		-0.787	0.39657	0.18296	0.60758	2.598	-1.419	-0.48974	-0.43339	-0.16762
626.6		-0.94319	0.11791	-0.0022629	0.81981	2.226	-1.289	-0.34689	-0.71367	0.082433
627.9		-0.64589	-0.070432	0.071708	0.64774	2.1648	-1.3288	-0.14062	-0.84933	0.48235
629.2		-1.3021	-0.29459	-0.19637	0.8517	1.458	-1.3482	-0.28047	-1.0917	0.25031
630.5		-0.93845	-0.47566	-0.17304	0.45988	0.92753	-0.38117	-0.46264	-1.2328	0.1643
631.8		-0.86429	-0.088237	0.043209	0.47475	0.71144	-0.41444	-0.56954	-1.4589	0.030113
633.1		-0.93195	-0.12523	-0.26685	0.48019	0.7205	-0.81071	-0.37321	-1.6545	0.59289
634.4		0.021233	0.11253	-0.37418	0.46412	0.26865	-0.80153	-0.64832	-0.94349	0.65231
635.7		-0.11152	-0.13838	-0.13469	0.38869	0.054182	-0.43438	0.018553	-0.52143	1.3875
637		-0.11682	0.098347	0.024407	-0.14597	-0.40811	-0.53586	0.24142	-0.20884	1.5479
638.3		-0.015453	0.023433	0.21194	0.28633	-0.84421	-0.076315	0.48936	0.14151	1.3439
639.6		-0.46983	0.61248	0.2148	-0.061667	-1.395	0.053343	0.33544	0.081299	1.0543
640.9		-0.36541	0.62696	0.050778	-0.29156	-1.3605	-0.52039	0.098822	0.51725	0.61071
642.2		-0.17263	0.75754	0.33299	-0.86198	-1.5061	-0.28216	-0.35068	0.38324	0.19455
643.5		0.33836	1.6906	0.14337	-1.2302	-1.656	0.042967	-0.61814	0.45125	-0.55731
644.8		0.11909	1.5789	0.1069	-1.2103	-1.2298	0.069167	-0.67891	0.30689	-0.65348
646.1		0.52406	1.6999	-0.29929	-1.0426	-1.7339	1.164	-0.7374	-2.691e-08	-1.3653
647.4		0.14152	1.6481	-0.3708	-0.82454	-1.3314	1.4948	-0.80292	-0.55146	-1.3303
648.7		0.40413	1.5432	-0.78393	-0.44793	-1.4029	1.6315	-1.2237	-0.68928	-1.6697
650		0.36959	1.2081	-0.47021	-0.29323	-0.89943	1.2816	-1.1416	-0.95972	-1.3789

## Sheet: 0.82
x		y
		VNm	VNop	ANr	ANl	SMN	SMN2	DMN	DAN	ECN
1.3		0.57751	-0.30531	1.0151	-1.0124	-0.96147	-1.0621	0.61851	-1.307	-1.3984
2.6		0.92397	-1.2637	0.76991	-1.1835	-0.61871	-0.31023	0.17554	-1.1271	-2.0398
3.9		0.98367	-1.2691	0.37396	-1.4454	-0.5344	-0.29875	-0.23301	-0.88373	-1.6664
5.2		0.72489	-1.2322	-0.24871	-1.5827	-0.56382	-0.34501	-0.2895	-0.59704	-1.3713
6.5		0.65487	-1.4154	-0.81371	-1.3075	-0.43406	-0.18356	0.014193	-0.5083	-1.2169
7.8		0.65488	-1.93	-0.65274	-0.73487	0.036236	-0.03797	0.45344	-0.77154	-0.9026
9.1		0.37753	-1.3506	-0.48526	-0.56436	-0.10001	0.3405	0.67393	-0.43178	-1.0085
10.4		0.16603	-0.98228	0.27471	-0.57178	-0.098393	0.14426	0.10211	-0.46993	-0.4532
11.7		0.27895	-0.94532	0.26813	-0.41704	0.11731	0.64386	-0.036227	-0.23119	-0.66208
13		0.031622	0.31251	-0.042028	-0.74965	0.40101	0.55856	0.30839	-0.38214	-0.66152
14.3		-0.44327	0.71473	0.80133	-1.2998	0.67608	0.45107	0.19779	-0.78235	-0.66745
15.6		-0.62056	0.57241	0.71868	-1.2414	0.63025	0.25393	-0.10621	-1.2112	-0.93967
16.9		-0.86119	0.66714	0.61859	-0.59553	0.6622	-0.36154	-0.10097	-1.5749	-0.93504
18.2		-0.96797	0.72762	0.10603	-0.045191	0.57264	-0.054063	-0.23635	-1.5844	-0.97736
19.5		-1.141	0.28701	-0.41715	0.5479	0.20259	-0.046676	-0.27288	-1.0571	-0.74999
20.8		-1.3745	0.50493	0.564	0.086693	-0.24644	-0.22098	-0.02941	-1.1172	-0.58007
22.1		-1.2265	0.019606	0.47892	0.57843	-0.44478	-0.060757	-0.6613	-0.81586	-0.37543
23.4		-1.094	0.20678	0.96994	0.16913	-0.3269	-0.49063	-0.51318	-0.77954	0.041022
24.7		-0.77407	-0.023273	0.81974	0.56142	-0.18767	-0.3324	-0.72042	-0.26653	0.20859
26		-0.70554	0.24469	0.83982	0.88063	-0.18406	-0.75011	-0.90789	-0.46103	0.43493
27.3		-0.042897	0.38088	0.49962	0.86702	-0.045466	-0.51115	-1.0358	-0.27119	0.64669
28.6		-0.25682	-0.049569	0.52099	0.11809	0.16534	-0.12277	-0.56582	0.36695	0.17154
29.9		0.039297	-0.59502	0.59358	0.80199	0.23234	0.48576	-0.4271	0.18386	0.52671
31.2		-0.084981	-0.12596	-0.63091	0.67824	-0.030721	0.22651	-0.46992	0.13028	0.089761
32.5		-0.48434	-0.11988	-0.26557	0.1648	0.17835	0.5223	-0.067665	0.25609	-0.15781
33.8		-0.97773	0.17802	0.019667	0.17585	-0.17565	0.44068	0.11463	0.1973	-0.21919
35.1		-1.1735	-0.084167	-0.066954	0.53693	-0.17703	0.37198	0.22098	-0.023922	-0.20486
36.4		-1.1165	0.18246	0.13292	0.51387	-0.16334	-0.66429	0.31735	0.096349	-0.18657
37.7		-0.95983	-0.23195	1.2579	0.82882	-0.13493	-0.81751	0.46606	0.19524	-0.24228
39		-0.50885	-0.52337	0.2799	0.95168	0.14785	-1.0851	0.63764	0.9124	0.13221
40.3		-0.57141	0.4235	-0.12904	0.91817	-0.026204	-0.76841	0.80279	1.3975	0.63635
41.6		-0.49865	0.76014	-0.11043	0.56066	-0.19868	-0.12308	0.85935	1.8925	1.1733
42.9		-0.28053	0.98829	-0.16421	0.34992	-0.61329	-0.10521	0.90051	2.8019	1.1516
44.2		-1.0453	1.0422	0.21725	0.11448	-0.90656	-0.34948	0.77178	2.2093	1.158
45.5		-0.87006	1.045	1.1486	-0.17837	-1.3272	-0.51482	0.41653	2.1147	1.1367
46.8		-0.79108	0.31489	0.76193	-0.48068	-1.2525	-0.80444	0.36389	1.7161	0.78986
48.1		-0.56444	0.95685	0.26629	-0.6899	-0.94247	-0.9583	0.037245	1.3802	0.43703
49.4		-0.12774	0.26899	-0.24012	-0.82284	-0.60622	-1.2847	-0.51814	0.65733	0.34745
50.7		0.18913	-0.23596	-1.2528	-1.3177	-0.034342	-0.59241	-1.5194	0.76374	0.40489
52		0.45544	-0.85585	-1.165	-1.0848	-0.087575	-0.48363	-2.0949	0.71145	0.93475
53.3		0.81311	0.03034	-1.2753	-0.82434	-0.076428	-0.40428	-2.0916	0.48356	0.95559
54.6		1.2564	-0.67813	-0.63056	-0.096938	-0.26448	-0.66948	-1.714	-0.056286	1.0263
55.9		1.4156	-1.3711	0.4452	0.24056	-0.41678	-0.8971	-1.4869	-0.1058	0.80476
57.2		1.8842	-1.9913	0.63617	0.54826	-0.40888	-0.44291	-1.1016	-0.43022	0.18091
58.5		1.1992	-0.88176	1.3042	0.66582	-0.63556	0.07981	-0.83199	-0.43192	0.30482
59.8		0.91075	-0.72843	1.2924	1.1162	-0.76684	0.17503	-1.1717	-0.62098	0.21794
61.1		0.27117	-0.1151	1.0868	1.124	-0.64822	0.16413	-0.69375	-0.69849	-0.23907
62.4		0.13133	-0.24989	0.21524	1.3946	-0.56541	0.18198	-0.58466	-0.34816	-0.37853
63.7		0.11354	0.49291	-0.16919	1.4075	-0.44569	-0.25738	-0.71073	-0.81013	-0.15343
65		0.12129	0.31408	-0.16184	0.60518	-0.278	-0.52864	-0.11614	-0.8212	-0.58817
66.3		0.49173	-0.2234	-1.1232	0.49992	0.021552	-0.50555	0.11878	-0.63333	-0.49747
67.6		0.2113	0.17202	-1.498	0.54588	0.0036943	-0.57737	0.19573	-0.59758	-0.47045
68.9		0.19368	0.08215	-1.1239	0.40899	0.2087	-0.028116	0.28402	-0.26951	-0.68805
70.2		-0.33288	0.61473	-0.10359	0.094885	0.26187	-0.083826	0.31139	-0.07732	-0.50546
71.5		-0.58023	0.0084394	-0.60053	0.32439	0.15249	-0.091219	-0.12511	-0.016129	-0.4203
72.8		-1.0455	1.3458	-0.35432	-0.06989	0.026352	-0.1146	-0.24871	0.35061	-0.4112
74.1		-1.0722	1.2376	0.39246	-0.3459	0.27079	0.0054273	-0.24593	0.10976	-0.1996
75.4		-0.76065	0.51482	0.057452	-0.46329	0.49823	0.076114	0.17596	-0.29494	-0.30404
76.7		-0.71845	0.86291	0.19124	-1.0682	0.68163	0.015009	0.48339	-0.07602	-0.70805
78		-0.61744	0.525	-0.26915	-1.0112	0.72359	0.42341	0.27257	-0.007777	-0.54756
79.3		0.22636	-0.29539	-0.34013	-0.47075	0.66292	0.76413	0.28625	-0.064461	-0.45677
80.6		0.37158	0.3989	0.14554	-0.60211	0.64885	1.0098	0.53532	0.18862	-0.29413
81.9		0.88092	-0.23777	-1.082	0.14108	0.79469	1.284	0.89133	0.25095	0.078037
83.2		1.1495	-0.39016	-1.3354	0.28157	0.74629	0.90406	0.88498	0.10341	0.28083
84.5		1.0057	-0.4617	-1.758	0.52874	0.83832	1.1897	0.73904	0.37835	0.65653
85.8		0.95598	-0.2851	-0.91	0.59051	0.94894	1.4053	0.2115	0.3867	1.0967
87.1		0.52365	-0.57559	-1.0199	0.56379	0.99732	1.0516	-0.082525	0.66523	1.1153
88.4		-0.10735	-0.014942	-0.25914	0.85506	0.82528	0.93369	-0.47064	0.7032	1.1947
89.7		-0.58887	0.88611	0.5337	0.28812	1.012	0.93566	-0.57308	0.59082	0.73385
91		-1.0848	1.0577	0.75369	0.055999	1.0428	1.0744	-0.92672	0.32954	0.56384
92.3		-1.2131	1.6468	0.76023	0.091033	1.1805	0.72838	-1.0922	0.4163	0.58442
93.6		-1.088	0.78811	0.27398	0.10961	1.0539	0.27755	-1.2926	0.42349	0.79238
94.9		-0.82171	0.65427	0.26301	0.09356	0.75812	0.17503	-1.4102	0.92067	0.65469
96.2		-0.75654	0.44422	0.65263	0.47944	0.46202	0.48093	-1.463	0.52057	0.45155
97.5		-0.3309	-0.086407	0.042065	0.35198	0.44183	0.11715	-1.2876	-0.54795	0.39319
98.8		0.32656	0.22351	-0.34441	0.61904	0.071926	0.11028	-1.2197	-1.2521	0.40835
100.1		0.30519	-0.096454	-0.65571	0.56683	-0.38973	0.10386	-1.0507	-1.6251	0.4187
101.4		0.58605	0.41551	-0.6031	0.14223	-0.29706	0.20682	-0.5261	-1.4457	0.42117
102.7		0.42588	0.46452	-0.61673	-0.14809	-0.11229	0.54208	-0.065613	-0.84261	0.29765
104		0.26754	1.1413	0.078507	-0.50822	0.30597	0.73414	0.203	-0.91403	0.45575
105.3		-0.23781	1.1334	0.83024	-0.69664	1.0586	1.713	-0.1521	0.10291	0.28187
106.6		0.083474	0.55811	1.0907	-1.2528	1.5926	1.7002	-0.025957	0.7763	0.32572
107.9		-0.071346	0.24163	1.2515	-1.0816	1.5965	2.1531	-0.25576	1.157	0.25164
109.2		0.20839	-0.67202	-0.10118	-0.79841	1.4554	1.7512	-0.95018	1.8985	0.41274
110.5		0.71492	-0.85597	-0.46525	-0.32859	0.94285	1.5425	-0.61133	1.8984	0.012053
111.8		0.46888	-1.0345	-0.53821	-0.53216	0.48665	1.2871	-0.61176	1.7871	0.20135
113.1		0.54164	-0.86473	-0.37553	-0.57104	-0.15134	1.1656	-0.11905	1.4346	0.11158
114.4		0.59217	0.31383	-0.54286	-0.31468	-0.16589	-0.099572	0.37142	1.0368	0.4448
115.7		0.802	0.00098942	0.26267	0.080646	-0.018338	-0.89823	0.56304	0.43899	0.51061
117		0.80153	-0.64794	1.1103	0.5139	0.16016	-1.2893	0.47543	0.238	0.38628
118.3		0.54208	0.43337	0.26597	-0.26855	0.4343	-0.71008	0.81655	0.65434	-0.21658
119.6		-0.59606	-0.37026	0.53375	0.42166	-1.3117	-0.75689	-0.13052	-0.29728	0.28742
120.9		0.6727	-0.97529	-0.052815	1.0767	-2.1416	-1.3363	-0.55131	0.083057	0.17711
122.2		0.40229	-0.64351	0.094281	1.4229	-0.93188	-0.81788	-0.48939	0.24981	0.1647
123.5		0.52199	-1.0517	-0.55903	0.37548	-0.72262	-0.49941	0.1097	-0.11215	-0.32369
124.8		0.35403	-0.33071	0.89833	0.29651	-1.0725	-1.2433	0.27994	-0.41305	-0.08854
126.1		-0.1334	-0.14154	0.2734	0.73032	-1.1868	-1.3365	0.13495	0.12246	0.034238
127.4		-0.0098619	0.3838	-0.44592	0.96935	-1.0521	-1.2377	0.5146	0.64785	0.45778
128.7		0.11354	-0.32239	-0.019071	1.2501	-1.3101	-1.5786	0.49782	-0.15768	0.88534
130		-0.29211	0.090983	0.71254	0.75046	-1.4248	-2.266	0.70504	-0.31927	0.51374
131.3		-0.22746	0.12587	0.17766	0.76929	-1.0863	-2.3331	0.50356	-0.6991	0.24094
132.6		-0.85606	0.45477	0.14129	0.24473	-1.3096	-1.8237	-0.036973	-0.65087	-0.15785
133.9		-0.84179	0.58076	0.75011	-0.92759	-1.2096	-1.5924	-0.5159	-1.0458	-0.67208
135.2		-0.54993	0.47599	0.95007	-1.3294	-1.1855	-0.98875	-0.55296	-1.4418	-1.0044
136.5		-0.080954	-1.002	0.71188	-0.8985	-1.0303	-0.70507	-0.25061	-1.9712	-1.3381
137.8		0.20573	-0.56821	0.31398	-0.57595	-0.78181	-1.221	-0.19598	-1.6527	-1.0965
139.1		0.84013	-0.91603	0.29007	-0.2799	-0.74432	-1.1745	-0.12802	-1.1965	-1.1697
140.4		0.90244	-0.48737	-0.050033	0.1567	-0.26778	-0.9065	-0.11897	-0.81775	-1.0469
141.7		1.3882	-0.63112	-0.52929	0.33319	0.26355	-0.37027	-0.43273	-0.27124	-0.9623
143		0.70782	-0.69857	0.7825	-0.050977	0.24593	-0.084286	-0.54294	0.018948	-1.0171
144.3		0.3491	-0.44803	0.6581	-0.7028	0.055389	-0.0023928	-0.79588	-0.15129	-1.1199
145.6		0.12422	-0.78848	0.14808	-0.62406	-0.2974	0.18884	-0.33837	-0.37024	-0.91793
146.9		-0.21988	-0.93436	-0.094543	-0.62583	-0.28965	-0.067489	-0.2346	-0.33281	-0.63435
148.2		-0.5778	-0.51559	-0.28709	-0.76477	-0.43604	-0.049256	0.24893	-0.092828	-0.29554
149.5		-0.55139	-1.1891	-0.44976	-0.66234	-0.35851	-0.26675	0.23539	0.24689	-0.40077
150.8		-0.60084	-0.12575	-0.17663	-0.43337	-0.1465	-0.19693	0.24478	0.21567	-0.063226
152.1		-1.0924	1.0499	-0.13024	-0.1275	0.22145	-0.40095	0.16622	0.27402	0.22998
153.4		-1.1255	0.84782	-0.011284	-0.043584	0.37808	-0.24746	0.13645	0.47143	0.058126
154.7		-1.1969	0.68973	0.51762	0.11637	0.42444	-0.17329	0.068294	0.37839	-0.11987
156		-0.44731	-0.30176	-0.32649	0.17063	0.49539	0.13858	0.37433	-0.030527	-0.3172
157.3		-0.24192	-0.46747	1.1537	0.38831	0.31102	0.41281	0.093122	-0.10705	-0.20897
158.6		-0.087605	0.35671	0.93091	0.28674	0.47291	1.0518	0.1765	-0.37207	-0.031572
159.9		0.15406	-0.36066	0.21576	0.16181	0.249	0.98558	0.32687	-0.24583	0.22002
161.2		0.093153	0.24993	0.223	0.24728	0.034628	1.2167	0.22647	0.0023393	0.40637
162.5		0.057373	-0.607	0.35524	0.060352	-0.19347	0.97366	0.18303	0.15712	0.44927
163.8		-0.75053	0.75323	-0.56286	0.16847	-0.00012998	1.0412	0.19593	0.079487	0.4765
165.1		-0.55287	0.66609	-1.2332	0.20691	0.1298	1.123	-0.071698	0.37941	0.84944
166.4		-0.5871	0.54159	-1.6444	-0.062903	-0.16951	0.98559	-0.098844	0.63125	0.69905
167.7		-0.76787	0.90046	-1.4505	-0.41994	-0.29964	0.65922	-0.3099	0.60937	0.67613
169		-0.66758	1.1615	0.51162	-0.59245	-0.47541	0.67958	-0.14786	0.35566	0.29798
170.3		-0.60291	0.093029	0.52519	-0.6888	-0.39102	-0.20561	-0.12635	-0.097137	-0.030714
171.6		-0.6147	0.48443	1.5541	-0.5968	-0.4088	-0.73085	0.31386	-0.76267	-0.88264
172.9		-0.027508	-0.78308	1.3172	-0.36436	-0.54112	-0.96756	0.43613	-1.5349	-1.063
174.2		0.33139	-0.8016	0.88205	0.20157	-0.51662	-0.64606	-0.0074051	-1.7849	-1.3155
175.5		0.43107	-0.87345	0.17584	0.24965	-0.45193	-0.35636	0.38832	-1.7172	-1.1336
176.8		0.86195	-1.6645	-0.52918	0.13409	-0.43905	-0.36874	1.039	-1.2028	-1.0654
178.1		0.67989	-0.83872	-0.13049	-0.1603	-0.39782	-0.61626	1.2871	-0.65145	-1.0066
179.4		0.46543	-0.05325	-0.37731	-0.27789	0.079485	-0.65745	1.158	0.061978	-0.35152
180.7		-0.21811	0.65505	-0.64273	-0.044759	0.33768	-0.19038	1.1412	0.32958	-0.38693
182		-0.32256	0.76907	-0.23158	-0.2604	0.71253	-0.42503	1.0796	0.70752	-0.17698
183.3		-0.10449	-0.081285	-0.81723	0.51688	0.81779	-0.16176	0.51679	0.82819	-0.089425
184.6		0.25476	0.34767	-1.0419	0.75494	0.76085	-0.37288	0.63461	0.38102	-0.1631
185.9		0.3632	-0.56024	-0.11485	0.34861	0.39766	-0.46075	0.46197	-0.50924	-0.90398
187.2		0.30814	-0.84464	0.17072	0.065224	0.18229	-0.022292	-0.19524	-0.96597	-1.022
188.5		0.45562	-1.6629	1.0861	-0.29065	0.17083	0.066545	-0.32171	-1.0785	-1.1411
189.8		0.40827	-0.62393	1.2546	0.059126	0.085965	0.44069	-0.57546	-1.335	-0.53572
191.1		0.37549	-1.4364	1.0474	-0.12517	-0.15278	0.063521	-0.72932	-0.55674	-0.13442
192.4		0.30907	-1.0365	0.61946	-0.074421	0.13594	0.20227	-0.99504	-0.24332	0.25437
193.7		0.42365	-0.63963	-0.14672	-0.13594	0.22511	0.44895	-1.2022	0.67866	0.77751
195		-0.11475	0.53387	-0.78296	-0.62944	0.25285	0.33604	-1.2352	1.2194	1.0111
196.3		-0.54749	1.1582	-2.1151	-0.39766	0.17425	0.31888	-1.2791	1.1525	1.3077
197.6		-0.75614	0.84246	-1.1788	-0.387	-0.40725	0.25436	-1.4782	1.5754	1.5531
198.9		-0.52057	1.0522	-0.94276	-0.34654	-0.43396	-0.10669	-0.97718	0.97377	1.2696
200.2		-0.99365	2.0425	-0.56682	-0.099023	-0.24629	-0.024747	-0.28488	0.29322	0.91629
201.5		-0.74259	1.9766	0.1668	0.19842	-0.025736	0.097745	0.23983	-0.50998	0.48472
202.8		0.008176	0.6428	0.21978	0.1164	0.27798	-0.47628	0.75428	-0.97653	-0.30163
204.1		0.12088	1.3266	0.74418	-0.13349	0.54311	-0.38384	0.89294	-0.71383	-1.0264
205.4		0.71808	0.057733	1.4881	-0.30519	0.11912	-0.97027	0.83711	-0.63869	-0.92175
206.7		0.74848	-0.42064	1.6989	0.13347	-0.041227	-0.72418	0.93966	-0.33914	-0.5806
208		1.0014	-0.88739	1.1215	0.40468	-0.41282	-0.58771	0.86201	-0.10623	-0.40739
209.3		1.4442	-2.0389	0.97891	0.82542	-0.41043	-0.59921	0.60719	-1.2857	-0.1046
210.6		1.2935	-1.9712	-0.32015	1.0574	-0.040508	0.21615	0.2514	-1.2924	0.35992
211.9		1.7528	-1.2079	-0.0063597	0.74582	-0.15859	0.17488	0.12358	-1.3104	0.74553
213.2		0.38799	-0.79434	0.019946	0.4539	-0.2095	-0.020079	0.37212	-1.4259	-0.11321
214.5		-0.39927	-0.48572	0.37785	-2.1283	0.00012998	0.65959	-0.50371	-1.604	-1.3488
215.8		-0.78088	0.0012151	0.55989	-1.7179	0.028149	0.15519	-0.44238	-1.1729	-1.3182
217.1		-1.3744	0.81709	0.21145	-0.91976	0.049528	1.234	-0.83158	-0.024829	0.0091595
218.4		-0.42013	0.81434	-0.52493	0.16817	0.68792	1.6481	-0.24317	0.5402	1.0214
219.7		0.49088	-0.94333	-0.0084059	0.065091	-1.1187	-1.0081	0.42958	-0.64397	-0.66923
221		0.017723	-1.02	0.40378	-0.64447	-1.6748	-1.5512	0.46135	-1.8567	-1.4196
222.3		-1.0052	1.1601	-0.52762	-0.083823	-0.49037	-0.18929	0.13821	0.94519	0.76684
223.6		-0.64719	-0.049453	-0.09808	0.86557	-1.6172	-0.27339	-0.20393	2.2329	1.1085
224.9		-0.39163	-0.12971	-0.89364	0.83241	-1.8212	0.59729	-0.3591	2.3986	1.7782
226.2		-0.33824	0.072535	-1.8343	0.83186	-2.4443	0.45242	-0.44995	2.3039	1.8701
227.5		-0.82688	0.12529	-2.3437	1.5907	-2.5207	0.21278	-0.64306	1.7974	1.7219
228.8		-0.40511	0.4293	-1.9261	1.0677	-2.6753	-0.50701	-0.653	1.2578	1.3211
230.1		-0.89947	1.3807	-0.90903	0.41995	-2.5667	-0.27877	-0.65396	0.12324	0.64704
231.4		-0.78479	0.84752	-0.032107	-1.0447	-1.7518	-0.65661	-1.2802	-0.37434	-0.041214
232.7		-1.3697	1.1945	0.15686	-1.469	-1.1604	-0.78374	-1.4236	-0.79443	-0.84532
234		-1.3651	0.5566	0.4634	-1.8218	-0.53905	-0.035998	-1.3505	-1.1853	-1.2599
235.3		-1.0866	-0.35515	0.68647	-1.7176	0.028446	-0.14186	-0.95761	-1.3236	-1.1505
236.6		-0.93462	0.46462	1.1661	-1.2605	0.56544	-0.22123	-0.12353	-1.0858	-1.3214
237.9		-0.011948	0.13813	0.57518	-0.40919	0.79726	0.085017	0.20462	-0.66893	-0.8067
239.2		0.31995	-0.027068	0.2286	-0.24188	0.69776	0.10335	0.67601	0.24766	-0.42577
240.5		0.40241	0.032392	-0.11041	0.0048559	0.57061	-0.15201	0.56352	0.63244	0.01863
241.8		0.7486	-0.20099	0.0773	-0.21211	0.48965	0.023323	0.45981	1.0224	-0.073892
243.1		0.70556	0.12041	0.02232	-0.51592	0.56517	0.44782	0.23914	0.87638	-0.13316
244.4		0.719	-0.040403	-0.42226	-0.47352	0.549	0.57583	0.23953	1.0141	-0.45745
245.7		0.49036	-0.70204	-0.50055	-0.1127	0.59046	1.0358	0.38921	0.22185	-0.20214
247		0.28841	0.18768	-0.5968	0.001204	0.72492	0.40753	0.69597	-0.60221	-0.96444
248.3		0.26103	-0.091302	-0.18336	0.54538	0.54748	-0.25541	0.4945	-0.73029	-0.40478
249.6		0.27118	0.023753	0.23117	0.96103	0.17338	0.046762	0.70717	-1.2424	-0.53075
250.9		-0.16875	0.36325	-0.12166	0.86332	0.50904	0.311	0.57826	-1.3048	-0.5213
252.2		-0.43077	0.57256	0.80381	0.61762	0.50443	0.54054	0.002149	-0.97165	-0.29469
253.5		-0.82355	0.18768	0.4759	0.65014	0.54409	0.69963	-0.29374	-0.8229	0.24503
254.8		-0.57652	0.6025	0.78044	0.73804	0.5875	0.59442	-0.60116	-0.1268	0.85722
256.1		-0.46716	0.26295	0.80228	0.8807	0.50763	0.75889	-0.5909	0.36227	1.2592
257.4		-0.35541	-0.13238	0.68268	0.78558	0.23576	1.1531	-0.2912	0.25662	1.2945
258.7		-0.55045	0.03392	0.90424	0.56332	0.2251	1.0097	-0.14961	0.226	1.2184
260		-0.5211	0.014417	-0.21976	0.77203	0.41965	0.26809	-0.52162	0.45438	1.1466
261.3		-0.19984	0.63316	0.13818	0.61862	0.45397	0.19688	-0.80399	0.54686	0.80241
262.6		-0.07417	0.36635	-1.1615	0.50154	0.41802	0.27541	-1.0919	0.52655	0.40543
263.9		0.15318	-0.058456	0.38479	-0.28535	0.29826	0.88493	-1.5271	0.37203	0.25842
265.2		-0.029238	-0.38188	0.48986	-0.70378	0.36451	1.2203	-1.9382	0.80923	0.479
266.5		-0.095301	-0.13414	0.29519	-0.54231	0.49097	1.2455	-1.7998	0.58354	0.7117
267.8		-0.2483	-0.14529	1.2758	-0.8068	0.52701	1.0632	-1.5389	0.89949	0.83583
269.1		-0.0082036	0.3119	0.86156	-0.45276	0.76049	0.97788	-0.90274	0.76205	0.8525
270.4		0.049364	0.40866	0.90472	-0.21089	1.0755	0.1973	0.12488	0.059805	1.1476
271.7		0.18722	-0.25532	0.34989	0.031328	0.71504	-0.11152	0.40386	0.41841	0.713
273		0.32362	-0.28849	-0.81826	0.86317	1.0134	0.37641	0.24004	0.29821	0.46387
274.3		0.83536	0.41314	-0.394	0.85603	1.4001	0.26233	0.7626	-0.37799	0.19622
275.6		0.99357	-0.8043	-1.058	1.1323	1.4629	0.38541	0.20255	-0.75515	-0.30594
276.9		1.0878	-0.84279	-0.7306	1.0294	0.8244	0.16517	0.11119	-0.70506	-0.408
278.2		0.84419	-0.9381	0.024676	0.32484	0.37696	-0.38126	0.047936	-1.1115	-1.1112
279.5		0.54979	-0.37958	0.43928	-0.13069	0.26134	-0.11429	0.13658	-1.3128	-0.85098
280.8		0.16925	-0.098161	0.83303	0.15368	0.69538	-0.19943	0.39108	-1.4953	-0.5159
282.1		0.47657	-0.17933	0.41192	-0.23905	0.52328	-0.18175	0.5676	-1.1147	-0.2169
283.4		0.4612	-0.24975	-0.13468	-0.15222	0.59063	0.11993	0.78306	-0.93776	0.13526
284.7		0.58928	0.17888	0.57048	-0.39323	0.82158	0.53292	1.033	0.068993	0.4243
286		0.73471	-0.13025	-0.027669	-0.55696	1.1688	0.69687	0.99813	0.80436	1.1755
287.3		0.93681	-0.25072	-0.23646	-0.70029	0.93714	0.67171	1.0084	1.0913	1.2775
288.6		0.40268	0.26738	-0.23902	-0.56847	0.80561	0.80699	0.53623	1.2167	0.85794
289.9		0.16206	-0.087146	-0.3924	-0.43707	0.84963	0.36614	0.22569	1.4323	1.088
291.2		0.09762	-0.23394	-0.38371	-0.090076	0.40269	0.024263	-0.21283	1.6232	0.82208
292.5		0.26931	-0.82163	2.176	0.10049	-0.25796	-0.53512	-0.22491	0.82076	0.6018
293.8		-0.32683	0.07816	-0.041968	0.45036	-0.47347	-0.53755	-0.34668	0.63184	0.76218
295.1		-0.010678	-0.56522	-0.10433	0.35698	-0.48736	-1.2258	0.33914	0.40432	0.47227
296.4		0.47265	-0.93056	0.2505	0.28219	-0.47796	-1.3935	0.49567	0.064455	0.13658
297.7		0.39448	-1.0789	1.0493	-0.49973	-0.40947	-1.4897	0.73893	0.12109	-0.33806
299		0.52688	-1.2054	0.43348	-0.58996	-0.28988	-1.5388	0.42118	0.73857	-0.25825
300.3		-0.26442	-0.59813	1.0832	-1.1415	-0.24264	-0.99505	0.029599	0.4288	-0.44629
301.6		-0.17931	0.24312	0.1085	-0.91838	-0.25994	-0.78133	-0.061307	0.26248	-0.46455
302.9		-0.46617	0.23943	0.32169	-0.84056	-0.50669	-0.69928	-0.21754	0.63286	-0.34323
304.2		-0.37562	0.55958	0.33005	-0.99438	-0.73292	-0.72709	0.18206	0.35241	-0.2129
305.5		-0.48985	0.44086	0.15704	-0.61632	-0.94021	-0.5795	0.51925	0.099425	-0.14924
306.8		-0.29737	-0.11532	-0.50546	-0.18179	-0.80748	-0.46978	0.51676	-0.58144	-0.15996
308.1		-0.32464	0.25373	-0.57683	-0.1075	-0.41859	-0.24363	0.55196	-1.0613	-0.46075
309.4		-0.46146	-0.24834	-0.58287	0.45928	0.078204	-0.12306	0.87548	-0.97117	-0.4503
310.7		-1.0064	0.69946	-0.6963	0.43389	-0.01855	-0.11905	0.50402	-1.1602	-0.31246
312		-1.0452	0.016792	0.20296	0.34932	0.094608	-0.063009	0.5516	-1.0591	-0.40829
313.3		-1.3678	0.46721	-0.12382	0.68889	-0.15229	0.38192	-0.0069493	-0.71447	-0.2866
314.6		-1.2122	0.13652	0.06204	0.26521	-0.28844	0.4457	-0.36458	-0.55568	-0.27337
315.9		-1.3673	0.60886	0.47733	-0.19547	-0.27448	0.29417	-0.31676	-0.27543	-0.95624
317.2		-1.7947	1.2036	1.1072	-0.60969	-0.57136	0.13763	-0.35016	-0.86423	-1.2491
318.5		-1.8966	1.3472	1.1336	-1.1205	-0.71896	0.6082	-0.50952	-1.0542	-1.4822
319.8		-1.8131	2.0631	0.65742	-1.2232	-0.79974	0.96627	-0.35802	-0.99503	-1.0349
321.1		-1.9884	2.1739	-0.62227	-1.2015	-0.52281	0.89975	-0.50913	-1.1109	-1.1382
322.4		-1.3802	1.6149	-0.23312	-0.85622	-0.31125	0.99037	-0.68443	-1.0171	-0.64854
323.7		-1.0207	1.4084	-0.55034	-0.59306	0.14378	1.0616	-0.47983	-0.82114	-0.45066
325		-0.63388	0.70104	-0.7727	0.12995	0.41078	0.92831	-0.66092	-0.82886	0.11611
326.3		-0.15196	-0.16946	-0.92415	0.20713	0.34963	0.86331	-0.43719	-0.42261	0.076266
327.6		0.29166	-0.67186	-0.85504	0.59152	0.33336	0.83741	-0.10784	-0.25914	0.37418
328.9		0.50054	-1.1114	-0.76353	0.75266	0.070558	0.83865	0.20001	0.13618	0.49751
330.2		0.52009	-0.76801	-0.18547	0.25996	-0.13551	0.70619	0.17925	-0.19869	0.80569
331.5		0.74712	-1.0807	0.51148	0.027728	-0.1563	0.20117	0.23928	0.33558	0.97806
332.8		0.41012	-0.36764	-0.01483	-0.16549	0.010776	0.13174	0.34066	0.53196	0.88876
334.1		0.5198	-0.20226	0.059038	-0.31421	0.15451	0.26635	0.14174	0.60209	0.82958
335.4		0.52586	-0.42505	0.8526	-0.19004	0.40102	0.23481	-0.3789	1.0745	0.69718
336.7		0.45616	-0.81791	1.2149	-0.56772	0.57014	-0.20321	-0.61374	1.0155	0.65586
338		0.72998	-0.86893	1.4505	-0.60434	0.20501	-0.34073	-0.69077	1.4129	0.41333
339.3		0.29337	0.13636	2.079	-0.86171	0.058969	-0.029875	-0.68806	0.80838	0.12534
340.6		0.3312	0.0021203	1.2394	-0.69687	-0.17077	-0.1323	-0.62062	0.51739	0.23008
341.9		0.62822	-0.13783	1.0978	-0.50513	-0.11773	0.038873	-0.76773	-0.11011	0.21874
343.2		0.10708	0.34975	-0.11453	-0.39882	-0.21608	0.036113	-0.6243	-0.5739	0.027904
344.5		0.092307	0.29102	-0.30633	-0.08847	-0.18074	-0.40955	-0.59248	-0.50229	0.16267
345.8		0.2465	0.31543	-0.72482	0.012378	-0.2743	-0.38202	-0.63307	-0.55777	0.25612
347.1		0.044933	1.0703	-0.48588	0.57081	-0.16002	-0.10567	-0.37069	-0.62931	0.25988
348.4		0.2937	-0.52718	-0.26245	0.37849	-0.074257	0.014043	0.13403	-0.19178	0.40177
349.7		0.17908	0.76215	-0.74904	0.77248	-0.0014357	-0.19506	0.34258	0.16628	0.75607
351		0.58337	-0.37159	-0.77281	0.71184	0.15326	0.0023928	0.79724	0.20217	0.61063
352.3		0.64805	-0.56537	-0.91943	0.57856	0.46082	-0.19914	0.78341	0.046177	0.34778
353.6		0.87627	-1.8257	-1.5281	0.0090816	0.49435	-0.52484	0.43135	-0.10347	0.17434
354.9		0.57815	-0.29855	-1.3681	0.46618	0.048158	-0.32842	0.08298	-0.17456	-0.025443
356.2		0.474	-0.55449	-0.84594	0.17862	-0.21603	-0.682	-0.36402	-0.30934	-0.074923
357.5		0.42521	0.37815	-0.75896	0.78542	-0.43874	-0.42951	-0.44258	-0.27733	0.19044
358.8		0.34482	0.42708	-1.1768	1.252	-0.37938	-0.81742	-0.049259	0.059817	0.18487
360.1		0.1582	0.27871	-0.17596	1.131	-0.79018	-0.95954	-0.061265	0.46525	0.36159
361.4		-0.30902	0.75705	0.32449	0.93259	-0.88522	-1.502	0.066418	0.24781	0.65659
362.7		-0.57629	0.6224	0.16387	0.6644	-0.80807	-1.6176	0.31808	0.23197	0.74722
364		-0.82573	0.10264	0.61479	0.22253	-0.69316	-1.4765	0.64923	0.098416	0.61447
365.3		-0.60733	0.20543	1.9432	-0.63461	-0.56386	-1.0519	0.62048	0.41676	0.23396
366.6		-0.36076	-0.42077	1.682	-0.99383	-0.46698	-0.64937	0.53507	0.5385	0.3339
367.9		-0.48982	0.11088	1.3143	-0.97998	-0.38499	-0.45338	0.45125	0.68868	0.42458
369.2		-0.32038	-0.13163	1.5362	-0.73343	-0.68721	-0.040081	0.084529	0.60899	0.43614
370.5		-0.046763	-0.96578	2.0041	-0.59579	-0.61462	0.084016	0.063438	0.031641	0.49593
371.8		0.32695	-1.2323	1.7725	-0.59369	-0.55529	-0.12344	0.45204	-0.037088	0.44199
373.1		0.66525	-0.83867	2.118	0.13999	-0.43257	-0.32699	0.42722	-0.182	0.60385
374.4		0.78587	-1.5233	0.9118	0.59717	-0.052216	-0.25278	0.72201	-0.36503	0.05939
375.7		1.3498	-2.069	0.70982	1.2575	0.25214	-0.26562	1.1665	-0.35599	-0.2818
377		1.299	-1.3913	-0.24919	0.93608	0.45579	0.085013	1.0726	-0.28172	-0.58636
378.3		0.28911	-0.15755	-0.58468	0.97855	0.50464	0.22159	0.87961	0.24129	-0.49368
379.6		0.3344	-0.79195	-0.97475	0.68395	0.26477	0.36216	0.52364	0.67539	-0.39271
380.9		0.0018578	0.17176	-0.66618	0.65493	0.24949	0.69668	0.63379	0.83901	-0.33943
382.2		-0.4415	0.60168	-1.1666	0.23277	0.106	1.2224	0.58962	0.45256	-0.17778
383.5		-0.21209	-0.33868	-1.4036	0.45712	0.025271	1.4484	0.66683	0.5024	-0.3001
384.8		0.04221	0.672	-1.5644	0.16477	0.093081	1.6138	0.47714	0.2209	-0.13216
386.1		0.28766	0.43097	-0.91375	0.72797	-0.13212	1.4342	0.30952	-0.44987	0.1577
387.4		0.33992	-0.51531	-0.11281	0.96172	-0.48675	0.89173	0.20166	-0.89101	-0.018959
388.7		-0.2742	-0.37907	-0.035652	1.1372	-0.75888	0.41446	-0.32082	-1.1615	0.24768
390		-0.36142	-0.1138	-0.046866	1.6677	-0.91439	-0.30597	-0.79059	-0.80599	0.34635
391.3		-0.59431	0.27654	0.41255	0.92405	-0.98806	-0.33375	-0.81094	-0.85029	0.021734
392.6		-1.015	-0.0011068	-0.19342	0.64491	-1.1366	-0.62143	-1.081	-0.67522	0.062083
393.9		-1.5981	1.5396	0.083563	0.21962	-1.1	-1.0588	-0.70658	-0.72397	-0.22685
395.2		-1.6166	1.0787	-0.51516	-0.0010605	-0.82146	-1.0238	-0.0657	-0.55165	-0.66163
396.5		-1.4038	1.3097	-0.34782	-0.64821	-0.70823	-1.2526	0.16309	0.080673	-0.88932
397.8		-1.0958	1.1877	-0.36611	-0.93167	-0.77262	-1.4982	0.066788	0.225	-1.0713
399.1		-0.92257	1.6637	-0.36191	-1.0787	-0.67761	-1.5745	-0.010959	0.51532	-1.0383
400.4		-0.74176	0.71598	0.67513	-1.3458	-0.82049	-1.4249	-0.082079	0.66675	-1.4088
401.7		-0.88934	0.38096	1.1012	-1.1056	-0.67937	-1.5451	-0.6004	0.22877	-1.2898
403		-0.96467	0.2295	0.98065	-0.76994	-0.56168	-1.6073	-0.50597	0.35525	-1.658
404.3		-0.53219	0.2741	1.0485	-0.58994	-0.91496	-1.4	-0.99591	0.070745	-1.5142
405.6		-0.63106	0.40299	-0.40366	-1.0391	-0.76286	-1.0826	-0.65115	-0.1789	-1.8388
406.9		-0.2085	0.16748	-0.31904	-0.94554	-0.72001	-0.85226	-0.10839	-0.49183	-1.9108
408.2		-0.014615	0.56422	-0.17371	-1.1485	-0.55447	-0.46532	0.20207	-0.25835	-1.6903
409.5		0.11548	0.4313	0.087086	-0.99253	-0.64968	-0.12263	0.17109	-0.1004	-1.4334
410.8		0.35163	0.031527	-0.62781	-0.58889	-0.42479	0.17301	0.070568	-0.0080108	-1.0102
412.1		0.44943	-0.16307	-0.74382	-0.283	-0.26495	0.19747	0.14221	0.013015	-0.55625
413.4		0.75863	-0.67587	-0.74047	-0.51651	0.082182	0.49606	0.0099735	0.57799	-0.40567
414.7		0.75658	-0.50153	-0.95526	-0.17187	0.54407	0.69589	0.045138	0.54088	-0.21766
416		0.27499	0.42265	-0.72559	-0.24006	1.0064	0.47108	0.29748	0.37523	-0.28918
417.3		-0.14085	0.69234	-0.41534	-0.078956	1.015	0.28019	0.37506	0.42934	-0.37913
418.6		-0.41336	0.54302	0.032608	-0.10344	0.82291	0.2955	0.81376	0.44406	-0.75443
419.9		-0.26958	0.11941	-0.10922	-0.37842	0.86091	0.29351	0.69978	0.14208	-0.86052
421.2		-0.43009	1.034	-0.6655	-0.23209	1.0059	0.56266	0.43395	0.20015	-0.67143
422.5		-0.50296	0.93766	-0.7888	-0.20372	0.81219	0.43907	0.53689	0.40898	-0.21338
423.8		-0.11397	0.73673	-0.68687	-0.45418	0.77203	0.6338	0.43358	0.45099	0.015216
425.1		-0.1046	0.25724	-0.83094	-0.52231	0.59136	0.4902	0.35027	0.13377	0.26205
426.4		0.3805	-0.1226	-0.56164	-0.66019	0.55025	0.71417	0.20207	0.51066	0.56629
427.7		0.7071	0.27118	0.20888	-0.12273	0.53472	0.91774	0.17948	0.33819	0.94963
429		0.59087	-0.20583	0.010338	-0.24985	0.69278	0.86879	0.11014	0.4111	1.0239
430.3		0.66319	0.3054	0.067502	0.35798	0.66768	1.0618	0.19673	0.54391	1.1144
431.6		0.93794	0.30875	-0.27451	0.61906	0.58235	1.1813	-0.24874	0.38182	0.9857
432.9		0.93036	-0.81522	-0.049067	0.40343	0.71527	1.1263	-0.29561	0.38306	0.555
434.2		0.85046	0.20464	-0.19352	0.51641	0.78448	1.3984	-0.52811	0.52913	0.43979
435.5		0.34745	-0.11832	-0.34024	0.15081	0.10345	0.81716	-0.70226	0.46742	0.15468
436.8		0.9647	-1.153	-0.74617	0.8543	-0.91091	-0.47838	0.63496	-0.044158	-1.0211
438.1		-0.39287	1.3087	0.16435	-0.87448	2.442	1.7963	-1.151	1.2153	0.99702
439.4		-0.257	0.84541	-0.0075686	-0.1734	0.10814	-0.39095	-0.34228	0.16063	0.1341
440.7		1.2544	-0.17304	-0.61713	0.13933	1.1638	0.94533	-0.56305	0.21549	0.43344
442		1.3806	-0.90802	-1.4347	1.3371	0.29026	1.1646	0.66443	0.89917	1.6997
443.3		1.4465	-1.234	-0.71765	0.67565	-0.25415	0.58812	1.4203	0.17251	1.2484
444.6		1.3873	-0.43927	-0.70928	0.67308	-0.30485	0.20502	1.2017	0.24935	1.0919
445.9		1.2597	-0.076681	-0.83968	1.1354	-0.43186	0.11792	1.3248	0.051716	1.2149
447.2		0.43309	-0.71041	-0.47845	1.4633	-0.50885	-0.34447	1.153	0.11297	1.279
448.5		0.078796	0.1314	-0.87788	1.2228	-0.25557	1.4003	0.33371	0.73164	0.04244
449.8		-0.57768	1.3933	-0.74084	-0.35153	0.49749	1.6202	-0.36755	1.2901	2.084
451.1		-0.53413	0.32287	-0.34997	-0.049477	-1.2112	0.052102	0.73426	-0.19614	-0.22005
452.4		0.083557	0.052702	0.83938	-1.2558	0.32457	-0.97101	0.13317	-1.8241	-2.0672
453.7		-0.1078	0.75789	0.73283	-0.10804	0.11681	-0.46529	-0.5634	-0.50569	-1.2958
455		1.1856	-1.2308	-0.91803	0.65975	0.15361	0.49772	1.4463	-0.46434	-1.2065
456.3		0.11143	-0.9206	-0.38035	0.95542	-2.1593	-1.1477	1.2312	-0.23314	-0.21077
457.6		0.033301	-0.19197	0.44561	-0.18713	0.24583	-0.71563	0.45446	-0.20495	-0.038854
458.9		0.60725	-0.94569	0.25581	0.36273	2.0383	1.8183	0.71522	0.79241	0.059808
460.2		0.54018	0.14697	-0.25465	0.10085	1.9412	1.0162	0.46404	-0.28634	-0.12307
461.5		0.60569	-1.1909	0.20767	-0.36941	0.69585	-0.19496	0.34401	-0.59078	-0.80836
462.8		-0.23515	-0.51621	0.43758	-0.78754	-0.095561	-0.35862	0.11796	-1.3511	-1.2391
464.1		0.10888	-0.36459	-0.31454	-0.49584	-0.49519	-0.29955	0.5715	-0.91494	-0.86519
465.4		-0.2228	-0.27048	-0.15643	-0.31485	-0.93369	-0.85932	0.70406	-0.56419	-0.41643
466.7		-0.124	-0.44117	0.24003	-0.21001	-1.0926	-1.4426	0.38303	-0.19158	-0.12974
468		-0.1715	-0.44914	-0.20084	-0.51552	-0.98631	-1.7173	0.14325	0.21591	-0.067408
469.3		-0.23436	0.069051	0.5567	-0.75619	-1.2291	-1.5195	0.047563	0.65367	-0.13743
470.6		-0.02229	0.16627	1.0808	-1.0676	-0.8604	-0.82303	-0.38561	0.53081	-0.37728
471.9		0.13349	-0.22244	0.22026	-1.0227	-0.44063	-0.46453	-0.64282	0.32853	-0.79928
473.2		0.64931	-0.62239	0.12786	-0.99013	-0.20712	0.075477	-0.51206	0.40387	-0.81733
474.5		0.81839	-0.059519	-0.48014	-0.72159	-0.067242	0.23462	-0.26364	-0.36213	-1.0672
475.8		0.34644	0.7861	-0.60067	-0.34398	-0.045877	0.291	-0.33215	-0.67643	-0.89576
477.1		0.090353	1.3363	-0.2293	0.28782	0.10863	0.29283	-0.5547	-0.37563	-0.45126
478.4		-0.068978	1.012	0.71896	0.32842	0.39464	0.13739	-1.0257	-0.11689	0.15649
479.7		-0.71725	1.3205	0.64209	0.094432	0.53249	0.27941	-1.0983	-0.0028545	0.55537
481		-1.7531	1.6239	0.38801	0.41418	0.49378	0.061647	-1.0102	0.34982	0.82138
482.3		-1.4388	1.5163	0.051627	0.37977	0.59795	0.24138	-0.29255	0.40325	0.69196
483.6		-0.82432	1.197	0.20801	-0.088023	0.66528	0.86567	-0.26391	0.44346	0.83851
484.9		-1.1348	0.36481	0.0014502	0.13249	0.66275	0.57451	0.0099985	0.58058	0.65679
486.2		-0.64095	1.1626	-0.015756	0.26961	0.927	0.71591	0.46073	0.31166	0.43746
487.5		-0.67624	1.407	-0.21292	0.44033	1.3134	1.1983	0.44967	-0.069662	0.38552
488.8		-0.24898	0.16415	-0.25472	0.56154	1.4284	1.3732	0.41147	0.022832	0.65376
490.1		-0.57538	1.0461	0.80021	0.26291	1.3979	1.1888	0.11328	0.058297	0.56311
491.4		-0.39863	0.53282	-0.74949	0.57629	1.2986	1.2149	-0.37062	-0.37695	0.49995
492.7		-0.55667	1.8232	-0.96731	0.57494	0.93441	1.5465	-1.0267	0.02668	0.52335
494		-0.025935	1.1584	-0.58679	-0.042717	0.7819	1.5543	-0.89093	0.2048	0.14095
495.3		0.32465	0.88308	-0.30045	-0.23091	0.89934	1.6309	-0.94369	0.47638	-0.19051
496.6		0.51748	0.70293	-0.26105	-0.2315	0.88427	1.5411	-0.78149	0.69644	-0.13593
497.9		0.05934	0.95747	-0.49101	-0.0090965	0.79858	0.93438	-0.79239	0.95551	0.087225
499.2		0.35934	-0.00098942	-0.22511	-0.20621	0.71639	0.53164	-0.716	1.2657	0.10788
500.5		0.13485	-0.46416	1.3143	-0.77414	0.61004	0.048746	-0.31983	1.0705	0.20393
501.8		-0.0018578	0.039412	0.59529	-0.55344	0.84998	0.10759	0.57819	0.99699	0.15793
503.1		-0.087303	0.29178	0.68753	-0.33238	0.45148	-0.39601	0.3291	1.7612	0.4476
504.4		-0.21676	0.63372	0.027357	-0.40162	0.48787	-0.42491	0.7873	1.6902	0.14103
505.7		0.43434	-0.0047386	-0.60397	0.25162	1.0779	-0.061764	1.6935	0.91392	-0.088615
507		0.21889	-0.096775	-1.5436	0.72097	0.6252	0.15115	0.43385	1.2129	0.14776
508.3		0.7148	-0.87518	-0.43531	-0.3215	0.88062	0.55516	0.58202	0.61262	0.096852
509.6		0.75315	0.18427	-0.58919	-0.67411	0.36378	-0.24536	0.49546	0.3319	-0.27545
510.9		0.69915	-0.33859	-0.52012	-0.53048	0.071485	-0.0096354	0.3229	0.0063072	-0.49353
512.2		0.83146	-1.1803	-0.52426	-0.20698	0.055883	-0.083601	-0.045536	-0.10089	-0.83371
513.5		0.82414	-0.86213	0.027523	-0.46505	0.051186	-0.084753	-0.15231	-0.046838	-0.75201
514.8		0.21351	-0.83947	-0.26349	-0.36877	0.10656	0.14342	-0.60287	0.16524	-0.88137
516.1		0.12148	-0.75027	-0.10332	-0.61419	0.002657	0.13311	-0.82322	0.35658	-0.50891
517.4		-0.39067	-0.31515	0.68736	-0.75394	0.15749	0.6411	-0.72684	0.49088	-0.40855
518.7		0.07599	-0.29855	-0.0014502	-1.026	0.36936	0.93737	-0.32705	0.96286	-0.09819
520		0.50477	-2.0363	-0.33432	-1.0674	0.5833	0.98192	-0.4189	1.1604	-0.0019673
521.3		0.40732	-0.3227	-0.56249	-0.55857	0.7686	1.441	-0.042855	1.1173	0.25194
522.6		0.44131	-0.84025	-0.44592	-0.6705	0.82037	0.81656	0.37939	1.076	0.46963
523.9		0.4875	0.17245	-0.5406	0.2488	0.35429	0.95695	0.10526	1.0153	0.55267
525.2		0.46139	-0.76842	0.39475	-1.0894	0.99886	0.58328	0.65881	0.70454	0.46402
526.5		0.74637	-0.7172	0.16432	0.12453	-0.10826	0.54705	0.855	0.81944	0.41357
527.8		0.28719	-1.5543	-0.0018476	0.29694	0.013644	0.23061	1.1878	0.060178	0.30639
529.1		0.33333	-1.4091	-0.2812	1.0374	-0.31619	-0.080705	1.0094	-0.030726	0.93267
530.4		-0.023352	-0.32671	0.78993	1.1873	-0.45739	-0.54993	0.87274	-0.28265	0.94744
531.7		-0.40945	-0.12139	0.40632	1.1899	-0.50357	-0.95851	1.0162	-0.37903	1.0571
533		-1.0196	1.5888	-0.53803	0.99207	-0.42911	-1.4244	0.85576	-0.16101	1.0201
534.3		-1.3321	1.0085	-0.19632	0.94973	-0.58157	-1.6896	0.87383	-0.097051	0.86018
535.6		-1.95	1.8976	-0.56879	0.31061	-0.64246	-2.1542	0.40102	0.052023	0.64453
536.9		-1.3333	1.4554	0.057751	0.16916	-0.88563	-1.7806	0.32521	0.13324	0.26595
538.2		-0.76997	0.96031	0.10083	0.42262	-0.51955	-1.3445	0.44625	0.58341	0.48381
539.5		-0.14044	0.0017043	0.537	0.22612	-0.54108	-1.439	-0.054702	0.33837	0.076996
540.8		0.11575	0.037551	0.59295	0.34886	-0.99882	-1.3563	-0.31804	-0.049172	-0.013935
542.1		0.077759	-0.47741	-1.1745	0.24725	-1.3716	-1.5111	-0.48949	-0.12417	-0.068429
543.4		0.23149	0.080096	0.53045	-0.28417	-1.353	-1.6715	-0.75025	-0.60109	-0.15199
544.7		0.22688	-0.82811	0.0076865	0.28719	-1.3924	-1.6814	-0.55577	-0.54512	-0.32244
546		-0.029803	0.62125	0.024378	0.43004	-1.0763	-1.7426	-0.96271	-0.74677	-0.21918
547.3		-0.13759	0.35202	1.0444	0.34593	-1.014	-1.7444	-1.1043	-0.85531	-0.4688
548.6		-0.35856	-0.51187	1.6017	0.24497	-0.9555	-1.8279	-1.1165	-0.56321	-0.83
549.9		-0.29639	-0.46276	1.6038	0.20048	-0.56987	-1.3969	-1.2245	-0.51264	-1.0093
551.2		-0.44882	-0.72552	0.96653	0.44704	-0.51206	-0.50356	-1.5105	0.053669	-0.86671
552.5		-0.75171	0.17165	0.92115	-0.24573	-0.53814	0.54871	-1.2302	-0.1113	-0.79773
553.8		-0.74624	-0.19235	-0.16666	-0.35423	-0.56432	0.56247	-1.1969	-0.026905	-0.87561
555.1		-0.58574	-1.3833	-0.28093	-0.63972	-0.59233	1.5453	-1.4515	-0.050327	-0.72452
556.4		-0.83713	-0.35123	-0.1404	-0.65029	-0.49296	1.6221	-1.2986	-0.62442	-1.1454
557.7		-0.90685	-0.29437	-0.14524	-0.78919	-0.61968	1.614	-1.8454	-0.58799	-1.2088
559		-1.2705	-0.30612	0.54765	-1.0749	-0.60228	1.4859	-2.0238	-0.66889	-0.8251
560.3		-0.99002	0.19612	0.39326	-0.81708	-0.51362	1.1351	-1.9353	-0.63617	-0.68019
561.6		-1.2021	0.34302	0.50815	-0.71981	-0.6235	0.92483	-1.5504	-0.58227	-0.749
562.9		-0.31014	-0.77726	0.10104	-0.74593	0.20273	0.16351	1.0791	-0.84588	-1.2644
564.2		0.058365	-0.022131	0.21146	-0.12797	0.13753	-0.16038	-0.39163	-0.043043	-0.023424
565.5		0.068965	-0.19369	-0.036401	-0.1521	-0.18391	-0.16157	-0.0027612	-0.19777	-0.38499
566.8		-0.75626	-0.12294	0.35098	-0.85654	0.76853	-0.31002	0.58182	-0.068825	-0.90642
568.1		-1.0906	0.15119	0.4417	-0.26663	-0.11522	-0.76174	-0.074381	-0.39896	-0.63688
569.4		-1.174	0.2827	0.87954	-0.70511	0.044336	-0.82643	-1.0273	-0.66439	-0.14734
570.7		-1.2725	-0.90273	1.2282	0.0010605	-0.24938	-0.43275	-1.5098	-0.44062	-1.3791
572		-0.2144	-0.98864	0.48448	0.28711	0.00029006	-0.31177	0.37259	0.43467	0.034284
573.3		0.26436	0.61797	-0.15025	0.52069	1.259	0.39679	-0.045461	0.93624	0.68094
574.6		-1.8547	1.6326	0.066793	1.1162	-0.29873	0.12874	-1.4559	1.4355	2.5151
575.9		-1.8253	0.72299	1.6522	0.36784	0.35804	-0.49254	-0.031875	1.2531	1.1537
577.2		-0.89096	0.17662	1.5788	0.62375	-0.37884	-1.3118	0.18168	0.13727	1.0586
578.5		-1.6046	0.71881	-0.10867	0.95269	-0.055649	0.072113	-0.34191	-0.044492	0.63483
579.8		-1.1025	-0.24801	-0.54518	0.77863	-0.57782	-0.094309	-0.013185	0.3016	0.65514
581.1		-1.0815	1.3028	-0.77586	0.75658	-0.98011	0.74534	-0.36744	-0.39486	0.57634
582.4		-0.74317	0.41764	-0.35179	0.051785	-0.99703	0.72032	-0.64405	-0.74882	0.35011
583.7		-0.78985	-0.56778	0.2097	0.53467	-1.2231	0.29006	-0.54756	-0.48213	0.0019673
585		-0.64148	-0.38949	0.38107	0.16442	-1.0192	0.35784	-0.79954	-0.72587	-0.11016
586.3		-0.70373	-0.78849	0.037259	-0.20079	-0.74953	0.068458	-0.65924	-0.37413	-0.31073
587.6		0.046492	-0.43305	-0.017458	-0.28805	-0.25591	-0.46166	-0.79687	-0.38436	-0.28526
588.9		0.70697	-1.4938	0.022344	-0.83829	-0.022439	-0.17291	-0.51891	-0.31091	-0.66506
590.2		1.0272	-0.62631	0.14751	-0.91046	-0.090683	-0.48648	-0.36892	-0.59388	-1.0422
591.5		1.2644	-0.4865	-0.12766	-0.93625	0.087492	-0.45392	0.048473	-0.98516	-1.2183
592.8		1.4837	-0.69432	0.5825	-0.74494	0.31094	-0.22232	0.64586	-0.93187	-1.2144
594.1		1.222	-0.20702	-0.73455	0.0046797	-0.010198	-0.4557	0.57839	-0.8554	-1.1634
595.4		1.2458	-1.0838	0.12562	-0.21567	0.39765	0.078189	1.2069	-1.1854	-1.5647
596.7		1.4115	-1.1694	0.128	0.10793	0.33005	0.13895	0.76866	-0.71793	-1.5873
598		0.3766	-0.6212	-0.30866	0.030965	0.30206	-0.42098	1.008	-0.33091	-1.4174
599.3		0.034696	-0.22065	-0.045363	-0.61324	-0.025091	-0.29308	0.73989	0.25184	-1.3021
600.6		0.29275	-0.034281	-0.060826	-1.0491	0.41991	0.017353	0.36396	0.93993	-1.1252
601.9		0.62488	0.86563	-0.76521	-0.69562	1.0721	0.33318	0.62785	1.2613	-0.0042734
603.2		0.30403	0.49117	-0.67064	-0.15534	0.45237	0.32607	-0.47045	1.3588	-0.013783
604.5		0.39535	0.64662	0.37913	-1.0404	0.74432	0.9093	-0.17004	0.62605	-0.019425
605.8		0.010876	0.38723	-0.68205	-0.9568	0.28429	0.64415	-0.5133	0.44551	-0.13793
607.1		-0.034268	0.41689	-0.22313	-0.33825	-0.31501	0.74739	-0.8856	0.12579	-0.22857
608.4		-0.0093974	-0.33491	0.52736	-0.46457	-0.5027	0.44818	-1.0842	-0.077672	-0.1974
609.7		-0.19678	0.016058	0.33327	-0.18567	-0.64589	0.31004	-1.3763	-0.44795	0.16413
611		-0.16697	-0.19489	0.20385	-0.078265	-0.61312	0.071354	-1.2151	-1.0186	0.079762
612.3		-0.054727	-0.67442	-0.25106	-0.19582	-0.59501	-0.046694	-1.2222	-0.57354	0.32708
613.6		-0.47735	0.21946	0.34744	0.056036	-0.71735	-0.13472	-1.0702	-0.80465	0.43685
614.9		-0.43695	0.88951	-0.21587	-0.16614	-0.66845	-0.87818	-0.83175	-0.19885	0.013926
616.2		-0.18638	0.50155	-0.17911	-0.035806	-0.69941	-0.89447	-0.48233	0.54755	0.65647
617.5		0.27099	0.63245	0.4095	-0.24045	-0.2382	-0.40033	-0.53835	0.27443	0.23604
618.8		0.13922	-0.077487	-0.58283	-0.17211	0.020381	-0.36332	-0.61977	0.66753	0.13242
620.1		0.39624	-1.2948	0.20667	-0.13968	0.0924	-0.44937	-0.7662	0.92802	-0.37152
621.4		0.66456	-1.5265	0.028213	0.021981	0.29986	0.041396	-0.9572	0.35497	-0.38788
622.7		-0.14668	-0.71171	-0.6013	-0.32052	0.53776	0.035985	-0.55277	0.82047	-1.2401
624		0.56809	-0.40896	-1.3364	0.092145	0.74005	0.30915	0.67866	0.17496	-0.59615
625.3		0.76545	-0.15878	0.12881	-1.0167	0.82088	0.48261	0.32659	0.19022	-1.2595
626.6		0.44206	-0.0016632	0.16746	-0.93544	0.64379	1.1229	-0.002149	-0.17023	-1.5149
627.9		0.27711	0.17248	-0.49459	-0.38253	0.9192	0.48811	0.63216	-0.37629	-1.519
629.2		0.77215	-0.11791	-0.69986	0.1316	1.7335	1.1719	0.7315	-0.47115	0.56256
630.5		0.6269	0.065595	0.45199	0.19436	1.2698	0.31331	0.1864	-0.50499	-0.23116
631.8		0.4194	0.46584	1.5948	0.54477	1.2168	0.21514	0.93036	-0.23835	-0.081374
633.1		0.35869	-0.097302	1.9178	0.3388	1.1815	-0.11663	0.98737	-0.44872	0.90823
634.4		0.087049	-0.038285	0.79783	0.16931	1.427	-0.23467	1.0171	-0.6936	0.59265
635.7		0.34469	0.19833	0.80749	0.88886	0.78135	-0.19292	0.47699	-0.28436	0.88225
637		0.21288	-0.54536	0.47437	0.4882	0.74643	-0.39408	0.5216	-0.49098	0.67266
638.3		-0.19436	0.75138	0.82988	0.43073	0.16922	-0.69527	0.74569	-0.24589	0.35981
639.6		-0.12861	0.053681	0.54622	-0.33436	-0.094376	-0.81789	0.95641	-0.5349	0.58109
640.9		-0.036982	-0.68607	0.65016	0.40603	-0.50158	-0.64918	0.34	-0.32606	0.36848
642.2		0.12633	-0.84751	-0.20192	0.30143	-0.5979	-0.90348	0.2218	-0.51229	0.48526
643.5		-0.036278	-0.66029	0.40627	0.54202	-1.0156	-0.86425	0.029864	-0.061487	0.52293
644.8		-0.26246	-0.75746	0.11558	0.92106	-1.1164	-0.7359	0.27586	0.0077887	0.73839
646.1		-0.91437	0.14283	-0.65764	1.0596	-1.349	-0.32382	-0.30165	-0.0023393	0.34265
647.4		-0.98695	0.98568	-0.64073	0.82281	-1.4639	-0.25449	-0.37896	0.41185	0.83001
648.7		-0.94007	0.81234	-1.5431	0.26813	-1.0849	-0.2829	-0.57304	-0.048865	1.0044
650		-0.91672	1.7607	-0.95943	0.12138	-0.93212	0.97949	-1.3195	0.61605	0.5734

## Sheet: 1.08
x		y
		VNm	VNop	ANr	ANl	SMN	SMN2	DMN	DAN	ECN
1.3		-1.5091	0.47137	-0.55788	-0.08504	-0.20193	1.0909	2.4385	-1.168	0.91511
2.6		-1.008	-0.0081895	0.9274	-0.93851	-0.00038761	0.91397	-0.68378	0.52622	1.1252
3.9		-0.51459	-1.5739	3.382	-0.51499	0.33516	0.72046	0.293	0.60608	-0.60176
5.2		-0.35668	-0.61257	-0.21338	0.54787	-0.71443	1.3318	-0.092355	0.13589	-1.0053
6.5		-0.88609	-0.18227	0.9174	-0.5651	-0.36682	-0.2342	1.3578	-0.15874	-0.38353
7.8		-0.69656	-0.31016	-0.10437	0.3096	-0.20457	0.29066	0.5966	0.20989	-0.24689
9.1		-0.69479	-1.4435	-0.5461	0.11735	0.047664	-0.33869	0.074575	-1.2268	0.12893
10.4		-0.68091	-0.47167	-0.95758	-0.063533	1.6631	-1.864	-2.0815	-0.60223	0.075487
11.7		0.019279	0.36619	-1.0485	0.27731	0.91261	-1.1608	-1.8099	0.34055	0.45369
13		0.33246	0.63011	-0.72014	-0.27269	0.070866	-0.86717	-0.048334	1.1105	-0.37347
14.3		1.059	0.33773	0.18294	-0.35134	-1.6681	0.68069	-1.0019	0.29759	-0.081995
15.6		0.88885	0.72046	-0.44825	0.054797	0.25517	-0.69705	0.55292	-0.48219	0.15224
16.9		0.056894	-0.46	-1.2462	0.15997	-0.92508	2.2024	0.53095	-0.95618	-1.1247
18.2		0.55401	-0.97306	0.42923	-0.64518	-0.20438	1.0345	0.047978	0.4233	-0.071161
19.5		0.68519	0.80435	-0.71078	0.51448	-0.95984	2.4453	-0.088138	0.29771	-1.6473
20.8		0.85552	0.083525	0.72548	-0.81217	-0.94599	1.5815	0.064992	0.078772	-0.78723
22.1		0.15612	1.3129	0.7385	-0.048062	-0.0020082	1.1327	1.4132	0.15306	-0.37707
23.4		-0.02456	-0.1116	0.87245	0.27933	-1.1231	2.3118	0.77803	-0.51934	-0.15983
24.7		0.15095	0.18398	2.0254	-1.2923	-0.71456	2.5907	0.31404	-0.40122	-0.59978
26		0.35553	1.3288	1.1167	-0.14618	-0.13377	1.4828	1.2379	-0.63779	0.93809
27.3		-0.10978	0.44356	1.0598	0.13062	0.012331	0.85569	1.1904	-0.6798	0.23251
28.6		0.44351	0.597	1.0198	-0.076096	0.25291	1.0205	0.25224	0.020796	-0.11513
29.9		0.13502	-0.17477	0.18162	-0.067759	0.17476	0.20674	0.26603	1.3233	-0.68848
31.2		0.41599	-0.39488	-0.84637	0.4496	1.0423	0.29788	0.21119	0.71091	-0.53022
32.5		-0.13469	-1.5356	-0.13563	0.27836	1.0149	-0.98214	-0.39313	-0.6249	0.44756
33.8		0.27587	-0.26059	0.30495	0.38654	0.59098	0.14153	0.20587	0.9653	-0.22045
35.1		0.41714	-0.044772	0.055722	0.7191	-0.25103	-0.83046	-0.51788	0.061643	1.2292
36.4		0.3979	0.12873	0.024247	0.33362	0.66044	-0.3908	-0.41441	0.82664	0.11793
37.7		0.54591	0.60516	-0.72302	0.92131	-0.86874	-1.5375	-0.48146	1.439	0.9272
39		0.57556	0.96118	0.94749	0.74063	-0.35045	-1.0943	-1.1599	1.0227	-0.42038
40.3		0.20772	0.90685	0.0852	0.21858	0.2108	-0.085792	0.10643	0.0011251	-1.0587
41.6		-0.15314	-0.36219	-0.40385	-0.132	-1.4283	0.6319	0.11313	1.4479	-1.1367
42.9		0.44578	-0.20216	-1.5213	0.0546	-0.3781	0.19341	0.77914	1.782	-1.7191
44.2		0.32146	0.40855	-0.86097	-0.30644	0.076079	-1.0134	0.15669	0.71137	-0.8513
45.5		0.86975	0.45761	0.040161	-0.53622	0.060959	-0.17818	0.63412	-0.24155	-0.56378
46.8		0.67607	0.86467	-0.25217	-0.038712	-0.53044	-0.19071	0.33384	0.5399	-0.11854
48.1		0.19996	0.66905	-0.10609	0.42129	-0.85412	-0.05724	-0.37861	0.22354	0.50107
49.4		0.60583	-0.62678	-0.15961	0.55192	-0.31098	-0.0021577	-0.31991	-0.25981	0.53926
50.7		0.45872	0.34052	-0.17717	-0.41069	-0.22935	-0.92851	-1.0582	-0.60167	1.3073
52		0.32043	0.73057	0.15304	0.023522	0.1196	0.027983	-1.3913	-0.25756	1.0878
53.3		-0.55833	0.49969	-0.74488	0.95241	-0.18313	0.046692	-0.85334	-0.2392	1.047
54.6		-0.6812	-0.47038	-1.2244	1.3096	0.827	-2.8024	1.0699	0.5564	0.81745
55.9		0.31693	-1.5994	-0.046482	1.2413	-0.85152	0.0021577	-0.59269	0.056043	1.2145
57.2		-0.58874	-1.4803	0.28478	1.2267	-0.40164	-0.71234	-1.5268	0.086532	0.28485
58.5		-0.16309	-0.52994	1.3387	0.26091	-0.73221	-1.6137	-0.18112	-0.68423	0.37247
59.8		-0.097472	0.61677	0.50362	0.2621	0.18487	-1.4773	1.5049	-0.98847	-0.58504
61.1		-0.2524	-0.062867	0.51799	-0.72559	0.41414	-0.48771	1.0348	-1.9744	-0.86117
62.4		0.43995	0.28468	1.2742	-0.51912	-0.53324	-0.57823	0.47023	-0.77608	-0.16905
63.7		-0.5715	0.65125	1.552	-1.2927	-0.43887	-1.5835	2.1554	-0.90471	-1.1142
65		-0.66665	0.16822	2.0316	-0.018402	0.21983	-1.2602	2.7031	-1.768	0.10166
66.3		-0.23721	-0.55956	0.43799	-0.65756	-0.077038	-0.51432	0.47882	-0.31851	0.12038
67.6		-0.41716	-0.77396	0.16427	-0.54779	0.17629	0.12604	0.42048	0.02471	0.52972
68.9		-0.71674	-0.16166	-0.0098483	-0.12538	0.43852	0.50531	1.2479	-0.53816	0.2283
70.2		-0.46036	-1.2591	-1.0318	-0.57522	0.541	0.72297	-0.0025544	0.12966	0.77307
71.5		-1.0184	0.57618	-0.71472	0.58876	0.11016	2.0747	-0.12418	-0.56895	-0.58632
72.8		-0.80182	0.065728	-0.38137	0.48686	0.30412	1.3221	-1.5362	0.08165	0.58173
74.1		-0.74846	-0.73768	-1.5567	1.1153	0.59906	0.5797	-1.4298	0.48366	-0.43701
75.4		-0.75277	-0.48791	-1.2684	-0.10633	1.0756	0.81287	-1.1627	0.038756	-0.41684
76.7		-0.88741	-0.067945	-0.72249	-0.52312	0.56306	-0.018323	-1.3707	1.2162	-0.13369
78		-1.2521	-0.40011	-0.79722	-0.24816	0.020641	-0.1484	-0.11717	1.9294	0.22075
79.3		-1.8337	-1.1472	-0.13226	-0.94792	0.63726	0.070967	0.058451	-1.1566	0.40922
80.6		-1.2523	-1.0431	0.16946	-0.8276	0.76512	0.48971	0.33855	-0.66152	0.68335
81.9		-0.22394	0.46062	-0.41646	1.7129	-0.42732	-0.10793	0.21895	0.36276	-1.7259
83.2		0.038555	-0.76129	-0.26681	-0.92702	-0.55816	-0.20484	-0.40997	-0.21686	-0.21664
84.5		-0.25996	0.03677	0.25322	0.22533	0.31048	-1.0707	-0.15211	0.053627	0.10006
85.8		-0.62518	-1.3507	-1.1558	1.431	-0.35062	-0.39961	-1.1255	-0.6044	1.0943
87.1		-0.39258	0.71715	0.48102	-1.58	0.74428	-0.78778	-0.27028	-0.17068	-0.29508
88.4		-0.36115	-0.74357	-1.0405	-0.49128	1.0998	0.011561	-0.22353	-0.54196	0.45627
89.7		0.31045	-0.041683	-0.040888	-1.5432	-1.3712	2.2013	0.59028	0.61538	0.059014
91		0.19894	1.1809	0.61517	-0.68015	-1.4234	1.8788	-0.45396	-0.32393	0.50591
92.3		0.031959	1.1143	0.83051	-0.41121	-1.6408	1.6025	0.52247	-0.43775	0.0012392
93.6		0.18049	0.70438	0.57428	0.37203	-0.40443	0.071955	-0.40328	0.017994	0.57626
94.9		0.027749	0.61829	-0.4508	1.6863	-0.28842	-0.58085	-0.77429	-0.71025	0.022021
96.2		0.33668	0.27981	0.19888	0.46253	-0.56503	-0.31947	-0.17726	0.38669	-0.65203
97.5		0.6802	0.054107	0.69824	0.21453	0.077629	-0.45076	-0.64017	-0.059188	0.13579
98.8		0.63435	0.029401	0.45126	1.1128	-0.36218	0.61298	0.13983	0.14878	-0.36874
100.1		0.4803	-0.12881	0.51347	-0.45712	0.46285	-1.0185	-0.40728	0.63376	1.0135
101.4		0.073969	0.017259	-0.43117	0.44822	-0.12574	0.59972	1.2109	-0.24468	-0.69525
102.7		0.56067	0.16037	0.39168	-0.94268	-0.039204	1.0501	0.88529	0.67416	-0.03969
104		-0.11551	-0.71312	0.62705	-1.4953	-0.22103	1.5317	0.1969	-0.065217	-0.40623
105.3		-0.32312	1.0864	-0.47371	-1.0829	0.7935	0.7024	-0.5616	0.68476	-0.11057
106.6		-0.78822	0.73152	-0.13903	-0.79079	0.85207	1.3929	-0.47519	0.17748	-0.39923
107.9		-0.25368	1.3351	0.51094	-0.93537	1.0665	1.8084	-0.5626	0.24327	0.10849
109.2		-0.14652	0.083431	-0.13141	-0.62746	0.66807	0.11917	-0.57028	1.0488	0.87218
110.5		-0.47993	1.093	0.66096	-0.31101	0.59943	0.082747	0.5602	-0.24955	0.13794
111.8		-0.019276	0.64205	1.4788	-1.5083	-0.82976	0.72839	0.94407	0.72479	0.35091
113.1		-0.17148	-0.70444	-1.0642	1.5541	-0.17289	-0.76302	1.3368	-0.15285	-0.4247
114.4		0.15584	-0.73309	-0.15618	0.52109	0.67173	-0.91075	0.097782	0.25618	0.051933
115.7		-0.5903	-0.46389	0.020535	0.78737	0.070523	-0.3599	-0.63979	-0.47551	-0.53349
117		-0.075687	0.30801	-0.17001	0.31323	0.17227	-0.61864	0.59256	-0.41818	-0.1643
118.3		-0.1595	-0.84867	0.51844	0.37866	0.4737	-0.54223	0.89951	-0.30482	-0.94509
119.6		-0.14739	-0.33734	0.068502	0.30232	0.32814	0.074193	-0.91292	-0.46108	-0.54773
120.9		0.021568	-0.42182	-1.189	0.90581	0.55638	-1.3134	-0.75291	-0.18518	-0.50672
122.2		-0.22889	-0.39441	-0.5604	0.23957	0.35695	-0.80754	0.70781	-0.52916	-1.4926
123.5		0.06876	0.15449	-0.091817	-0.62357	0.94394	-0.33941	-0.47977	0.22808	0.49481
124.8		-0.74722	-0.61122	-0.2864	-0.20873	0.47964	-1.9083	-0.37387	-0.72706	-0.43871
126.1		-0.11215	-0.64148	-0.80958	0.48558	0.044984	-0.83725	0.15178	-0.16807	0.049505
127.4		-0.79985	-0.32068	-1.124	0.36499	-0.37681	-0.21478	-0.18609	0.54412	0.22083
128.7		-1.7615	-0.17821	-0.28105	-0.091034	-0.77261	1.4309	0.51195	-0.13758	0.83495
130		-1.3361	-0.66379	0.43163	0.033437	-0.70651	-0.42182	0.39593	-0.24247	0.026904
131.3		-0.84728	-0.53069	-0.47248	0.7469	-0.33248	-0.41965	0.36335	-0.46626	1.1934
132.6		-0.60529	-0.58344	0.76461	-0.62994	-0.81751	0.47211	0.22005	-0.038657	0.49759
133.9		-1.8314	-1.1347	-0.033191	-1.8095	1.0912	-0.57145	-1.3062	-0.41987	0.76215
135.2		-1.3311	-1.1414	-0.058875	-0.019747	0.96962	-0.68237	1.0276	-0.78914	0.21081
136.5		-1.163	-0.15467	-0.70706	-0.49196	0.995	0.65701	-1.1754	-0.80911	1.3343
137.8		-1.9301	-0.1718	-0.43033	-0.17223	-0.5077	-1.1191	0.76714	0.22989	-1.1703
139.1		-2.6375	-1.2777	-0.39205	-0.67636	1.3777	-0.59325	0.18994	-0.78399	0.69724
140.4		0.11144	-0.20081	-0.090365	0.35494	0.0053641	-0.55986	-0.16833	0.15815	-0.23829
141.7		-0.22537	0.04328	0.34505	-0.46387	-0.30536	0.95414	0.053525	-0.38748	0.35629
143		-0.52357	-0.19098	-0.098959	0.067848	0.3583	-0.50825	-0.33673	0.24116	0.14333
144.3		-1.7528	-0.7812	-0.63152	-0.30359	0.55035	-0.36472	0.22109	-0.60464	0.10134
145.6		-2.4705	-1.1016	-0.35242	-0.74185	0.74625	-0.20994	0.61148	-0.89257	0.31113
146.9		-3.3064	-1.6797	-0.69564	-0.94763	1.2655	-0.4353	0.0038035	-1.2102	0.61699
148.2		2.1227	1.1063	0.47415	0.64745	-0.80976	0.2479	-0.34706	0.87979	-0.41081
149.5		-0.6646	-0.27479	-0.19451	-0.11236	0.14133	-0.13216	0.17102	-0.11955	-0.0093065
150.8		-0.0037199	0.16124	0.18649	-0.061317	-0.02741	-0.016535	0.060201	-0.023149	0.0064267
152.1		-0.53865	-0.23797	-0.10552	-0.064043	0.14225	-0.09325	-0.03406	-0.12129	0.050128
153.4		0.64766	0.36758	0.15492	0.25779	-0.29904	-0.033259	-0.04302	0.30247	-0.12746
154.7		-0.78951	-0.30809	-0.21229	-0.17098	0.23637	-0.087691	-0.0048565	-0.18522	0.1179
156		0.1694	0.14215	0.056936	0.074789	-0.1024	-0.01902	-0.029639	0.11237	-0.094877
157.3		-0.63789	-0.27121	-0.13216	-0.13047	0.21386	-0.088219	0.036821	-0.12179	0.081197
158.6		-0.29907	-0.11124	-0.10229	0.024577	0.012692	-0.043293	-0.064155	-0.056247	0.014326
159.9		1.1682	0.66763	-0.029646	0.47368	-0.52485	0.067831	-0.4607	0.61484	-0.2926
161.2		0.64157	0.25121	-0.58325	0.38749	0.042887	-0.039476	0.23011	0.34248	-0.49009
162.5		-1.5958	-0.28833	-0.060117	-1.0328	0.43808	0.18645	-0.51857	-0.2002	0.38782
163.8		-1.0932	-0.91516	-0.40843	0.33075	0.35346	-0.49843	0.86882	-0.62073	0.050237
165.1		-1.0577	-0.13086	1.0872	-1.0422	0.42107	0.08176	0.058195	-0.83994	0.94441
166.4		-2.7128	-1.156	-0.32915	-0.74629	0.83362	-1.3591	0.11742	-1.1796	0.89458
167.7		-1.583	-1.5438	-1.9882	0.69166	0.56595	-0.15973	-1.0011	0.47172	-0.98606
169		-1.3492	0.33308	-1.1978	-0.041182	0.51239	-0.21084	1.2197	-0.27667	0.16588
170.3		-1.8228	-1.2706	1.8164	-1.2177	0.25161	0.99494	-0.21848	-1.1135	0.70382
171.6		-1.3556	-0.64131	-0.77297	-0.44006	0.75887	-0.60636	0.049368	-0.53952	1.3163
172.9		-2.1132	-1.1866	0.12251	-0.61806	1.0267	-1.2595	-0.44444	-0.82677	-0.73999
174.2		-1.5665	-1.4552	-0.40677	0.26707	0.0079894	0.50718	-0.19099	0.16516	-1.0814
175.5		-1.4351	0.84616	-1.0273	-0.27865	1.8118	-1.2269	0.9687	-1.4035	1.8423
176.8		-1.624	-0.54605	-0.32028	0.42621	0.30358	0.14169	-1.203	-0.86249	0.2624
178.1		-1.6452	-2.1754	-0.46337	-0.47906	-1.0023	-0.083169	0.038	0.0087364	-0.72036
179.4		-1.8201	-1.5075	-0.90344	-0.91817	0.047061	-0.85556	0.13782	-0.23682	-0.44967
180.7		-1.5435	-0.4111	0.28926	-0.62219	0.45005	-0.36179	1.2831	0.55263	-0.56983
182		-1.5992	-0.61992	0.36937	-1.2514	-0.33447	0.77994	1.433	-1.0131	-0.086592
183.3		-1.4841	-0.18683	-1.186	-0.43352	0.71219	0.096442	-0.41821	0.55182	0.15063
184.6		-1.2058	-0.80525	-0.22017	0.19633	0.16992	-0.33218	0.8964	-0.41954	-0.095962
185.9		-1.0894	-0.35522	-0.43031	0.020051	1.1944	0.25674	-1.026	-0.62748	0.26117
187.2		-0.39871	-0.49644	0.082336	-0.14959	0.8437	0.23981	-0.94787	-0.66572	1.1217
188.5		-1.1838	-0.81532	2.0966	0.0029728	-0.17627	-0.7733	-0.4757	-0.33034	0.8306
189.8		-0.35429	0.99214	0.38065	0.1668	0.044295	-0.82217	1.1728	-0.89561	-0.13069
191.1		0.52804	0.10848	0.10704	0.46908	-0.76458	1.1163	0.12161	0.10884	-0.20436
192.4		0.17144	-0.32983	-0.09632	-0.83978	0.28769	-1.1482	-0.39749	0.99905	0.20069
193.7		0.50884	0.9923	0.18794	-0.84956	0.54571	-0.19718	0.11134	-0.15273	0.40841
195		-0.15492	0.88614	-1.2421	-0.057481	0.20376	0.16808	0.36994	-0.525	0.31521
196.3		-0.046483	0.77863	0.31554	-0.25141	0.97052	0.09989	-0.25283	-0.4232	1.3913
197.6		-0.0096093	-0.55561	-0.69522	-0.81844	1.5864	0.14456	0.40388	-0.13821	0.90809
198.9		-0.35428	-0.71787	-0.551	-0.40363	-0.15001	0.80455	-0.41551	1.1352	0.60235
200.2		0.084911	-0.85854	-2.5998	0.58511	-0.69785	-0.11782	-0.03863	0.62836	0.18313
201.5		0.22037	0.46963	0.1709	-0.16315	-1.3711	0.33283	-0.98096	-0.66675	1.5134
202.8		0.082717	0.53191	-0.55782	0.32531	0.070532	0.03681	-0.89154	0.72597	0.88952
204.1		0.07994	0.40023	-0.30678	0.63949	-0.67538	-0.027271	-0.04593	-0.17587	0.14927
205.4		0.45425	0.1849	0.019952	0.55504	-1.0056	-0.13494	-0.17806	-0.20624	-0.5898
206.7		0.46392	-0.15961	0.2251	0.72345	0.61567	-1.2129	0.34825	-1.0194	-0.65148
208		0.25683	0.59031	1.5433	0.65434	-0.31411	-0.43983	-0.32765	0.37593	-1.8955
209.3		0.87355	-1.2899	0.69543	1.1504	0.67612	-1.3074	0.1375	0.14325	-1.8103
210.6		0.46803	0.25501	0.42233	1.3832	-0.93259	-0.10402	-0.31996	-0.45362	-1.1703
211.9		0.26933	0.5483	1.6412	1.0365	-0.341	-0.66946	-0.19773	-0.30901	-1.5375
213.2		0.20814	0.3283	0.74515	0.50896	-1.6053	0.50281	-0.40724	0.45172	-1.0801
214.5		0.28233	0.56736	0.17112	0.306	-0.81219	-0.4665	1.2186	0.4587	-0.78686
215.8		0.18777	0.45068	-0.088614	0.88379	-0.81296	-0.70945	-0.58918	1.1914	-0.15581
217.1		0.43375	-0.10731	0.82366	0.75271	0.11334	-0.48268	-0.50661	0.40952	-0.86359
218.4		0.41443	-0.72457	-0.46735	0.61819	-0.93387	0.4415	-0.28976	0.71159	-0.42066
219.7		0.29676	0.91614	1.1732	-0.07826	-0.098906	1.1091	0.4796	0.71178	-1.1323
221		0.16043	0.33959	-0.64296	0.58055	1.0353	0.41006	-0.97383	1.5947	-0.42585
222.3		-0.053508	1.2955	0.030488	-0.71813	-0.70067	0.40124	0.74833	0.51426	-0.64215
223.6		0.45664	-0.38162	0.50966	-0.80241	-0.032558	2.4026	-0.27181	0.077689	-0.035753
224.9		-0.041571	0.51401	0.18937	-1.1253	0.050455	0.72	1.5547	0.73227	0.19353
226.2		0.18961	-0.67106	0.20905	-0.6799	0.92365	-0.045482	0.49909	-0.14804	0.87266
227.5		0.21991	0.89054	0.61203	-0.99264	0.35467	-0.32672	0.63398	1.0989	0.15356
228.8		-0.064038	-0.21585	-0.42498	-0.0024704	1.045	-1.2446	-0.73627	0.51423	1.309
230.1		0.14263	0.44719	-0.63038	-0.72516	-0.50914	-0.6958	0.25856	-0.20977	0.33556
231.4		0.47038	0.18153	-1.1911	-0.19695	0.63323	-1.7604	0.22671	-0.2264	0.79745
232.7		0.61564	1.1478	-0.69318	-0.20571	0.47276	-0.90421	-0.70824	-0.47704	1.9292
234		0.84884	0.17676	-0.72082	-0.55395	-0.15103	1.0567	-0.47851	0.4389	0.61755
235.3		0.84715	0.62816	-0.91435	0.31213	-0.67709	1.1749	-0.7668	0.42532	-0.29667
236.6		0.74948	0.88235	-0.63695	-0.89706	-0.020503	1.4525	-0.94836	0.65875	1.1434
237.9		0.57137	0.18869	-0.40316	-0.48528	-1.2136	2.3101	-0.87173	-0.34766	1.014
239.2		0.54505	-0.31599	-0.96817	-0.30847	-0.73831	1.6167	-1.028	0.43591	0.75451
240.5		0.039598	0.37446	-0.24155	-0.17342	0.53432	-0.27385	0.12995	-0.2435	0.74412
241.8		-0.22486	0.48133	-0.16819	0.30245	1.015	-1.7962	-0.93581	-0.53842	2.041
243.1		-0.39684	-0.28022	0.27654	0.17187	0.5935	-0.78571	0.54826	-2.4662	1.1879
244.4		-0.51835	-0.26937	0.35616	-1.1869	0.22087	-0.53372	1.2133	-0.80934	0.52151
245.7		-0.36186	-0.24025	0.83189	0.34193	0.085244	-0.56589	1.858	-1.6944	0.31389
247		-0.63302	-1.3422	1.2176	0.59177	0.1589	-0.44812	1.1592	-0.29064	-0.38894
248.3		-0.39261	-0.83586	0.2827	0.85452	-0.33153	-0.30137	0.96808	-1.5458	0.90792
249.6		-0.15514	-0.94834	1.7277	-0.16393	-0.67295	-0.85819	0.37012	-0.3123	-0.19285
250.9		-0.5499	0.012201	1.7073	0.060843	-0.6744	-0.65399	0.7464	-0.2162	-0.78543
252.2		-0.17725	-0.39044	0.93127	-0.2839	-0.39423	-1.3103	-0.2374	1.2063	-0.21707
253.5		-0.46225	0.72368	0.021778	0.29664	-0.43416	0.16314	0.14192	-0.0011251	-0.6784
254.8		0.0025045	0.16631	0.5096	-0.025179	0.70237	0.76517	-0.79423	0.29199	-0.8699
256.1		-0.37713	1.1123	-0.69852	-0.19044	0.47254	0.75052	-0.093213	0.89396	-0.99079
257.4		-0.55671	0.48389	-2.0015	0.66766	1.5213	0.34823	-0.65861	1.0487	-1.5777
258.7		-0.39685	0.53353	-1.1667	0.85546	0.89529	0.83944	-1.1107	1.2633	-1.0501
260		-0.5545	0.5506	-1.0261	0.065285	0.58323	-0.11502	-0.94313	1.7557	-2.1785
261.3		-0.66852	-0.31738	-1.182	0.17734	-0.78724	0.79569	0.035117	0.97013	-1.2293
262.6		-0.48976	-1.552	-1.6218	1.2643	-0.56912	0.08723	-1.334	-0.038806	-0.47302
263.9		-0.54886	-1.1085	-0.30725	0.67406	-0.16232	-0.82912	-0.55103	-0.26391	0.51905
265.2		-0.78733	-0.094577	0.38335	0.37601	0.1351	-0.83585	-0.31168	-1.3321	0.89482
266.5		-0.56122	-0.47354	0.20132	-0.2944	-0.35185	-0.33963	1.3454	-0.50443	-0.22685
267.8		-0.096647	-0.40852	0.29342	0.46617	-0.2594	-0.52578	0.26792	-0.4821	-0.39022
269.1		-0.32563	-0.17351	0.79863	0.13324	0.37155	0.13934	0.74379	-0.37422	-0.70614
270.4		-0.056854	0.39769	1.8319	-0.94063	0.021291	0.053636	0.63305	0.79341	-0.55405
271.7		0.2903	0.13251	-0.79968	-0.55668	-0.10265	-0.74881	-0.88889	0.03175	0.86455
273		0.3095	0.5377	-0.67081	0.80374	-0.96395	0.27806	0.14611	-0.27617	0.60828
274.3		1.0361	0.21279	0.83001	0.21143	0.51562	-0.032151	0.022751	0.69779	-0.03387
275.6		1.4696	0.13161	-0.12436	0.82741	-0.38492	-0.073467	0.47414	0.91019	-0.67489
276.9		1.2391	0.46925	0.31529	0.54247	-0.43336	-0.21704	-0.48522	0.81161	-1.322
278.2		2.0737	1.2738	0.52173	1.1924	-1.1037	0.27565	-0.80977	0.70493	0.13325
279.5		-0.31668	-0.046347	-0.2196	-0.10136	0.05119	-0.041653	0.13102	-0.010871	0.16983
280.8		-0.14015	0.1784	-0.050134	-0.02473	-0.19827	0.35069	-0.10647	0.019029	0.071779
282.1		0.81276	0.094025	0.061793	0.47406	-0.40896	0.28095	-0.8122	0.29113	0.16427
283.4		1.6877	0.2472	1.2508	0.72875	-0.53348	0.79311	-0.13121	0.5858	-0.8687
284.7		0.78274	0.79849	-0.20487	-0.092485	0.25649	-1.5363	0.82164	0.78556	-0.90508
286		1.2941	2.4416	-0.066463	0.12842	-0.73892	0.95367	-0.054052	1.3056	-0.027431
287.3		1.8257	0.076968	-0.5419	1.6539	-0.85074	-0.59574	-1.1882	0.74757	1.2126
288.6		1.554	0.32641	0.39152	1.1247	-0.81334	-0.44109	0.55674	0.52935	-0.19159
289.9		1.2905	1.1713	-0.076743	0.095365	-0.54048	-0.36403	-0.61175	0.28965	0.02812
291.2		1.0661	0.094419	0.39956	0.38668	-0.76725	1.4573	-0.38337	1.3015	0.22111
292.5		1.2803	1.5693	0.2645	0.40462	-0.051301	-0.59299	1.1332	0.28868	-1.0114
293.8		0.81413	0.6736	-0.27357	0.38488	0.18837	-0.35013	-1.4673	-1.0072	0.1605
295.1		0.93422	1.2825	1.3451	-1.2233	0.041694	0.66167	-0.65753	0.93855	0.23438
296.4		0.27564	1.4317	1.0879	-0.37871	-0.61448	1.6543	0.64118	-0.025109	-1.149
297.7		0.29211	-0.1374	0.70155	-0.57192	0.26761	0.90049	-0.44357	0.34612	0.47581
299		0.22136	-0.57575	1.099	0.011311	-0.615	0.15349	-0.43621	0.98027	-1.4343
300.3		0.36272	-0.21697	-0.8003	0.56297	-0.58149	-0.28953	0.11055	0.1741	0.017292
301.6		0.28687	0.062989	-0.8704	0.96461	-0.96137	-0.088723	0.84803	-0.80037	-0.30458
302.9		-0.19047	-0.070316	-0.37614	-0.58576	-0.40146	-0.15041	0.1298	-1.0228	1.0966
304.2		-0.61332	-0.45588	-0.62434	-0.60092	0.19241	-0.41397	0.23466	0.13383	-0.91741
305.5		-0.81329	-0.66268	-0.16124	-0.016265	0.96882	-1.6994	-0.80339	-0.26732	0.74927
306.8		-0.63224	-1.8078	-0.057054	0.5176	0.42572	-1.0562	-0.077474	-0.47701	-0.41883
308.1		-1.2689	-0.7161	-0.87379	0.72059	1.3335	-1.1618	-0.74648	-1.7606	1.4129
309.4		-1.4471	-0.51396	-0.56955	-0.098396	1.3501	-0.56132	-1.1842	-0.083045	0.98041
310.7		-1.7296	-0.67531	0.25078	0.14244	0.44627	0.80831	0.6375	-0.50199	-0.50143
312		-1.692	-0.50686	0.44392	-0.71518	0.18808	0.3374	0.71711	-0.31535	0.13213
313.3		-1.5845	-1.9155	-1.711	-0.12269	0.74627	0.36708	0.59793	-0.24515	-0.35734
314.6		-1.8461	-0.35309	-1.029	0.77026	0.41055	0.3069	-0.8728	-0.7099	0.49039
315.9		-1.7665	0.74682	0.0024999	-0.24519	-0.52095	0.77304	0.22034	-0.50127	0.26739
317.2		-1.7604	-0.76371	-0.24348	-0.23653	0.15471	-0.15841	-0.60979	0.5635	0.44527
318.5		-1.7394	-1.7099	-0.21296	-0.44535	0.46765	-1.0928	0.81574	0.072078	-0.029264
319.8		-2.0582	-0.54354	-0.40149	-0.5518	0.79465	-1.3324	0.096158	-0.071542	1.3884
321.1		-1.8309	-0.87052	0.11495	-0.27442	0.90781	-0.015297	1.2488	-1.897	0.98686
322.4		-1.6573	-1.1584	-0.20044	-0.74152	-0.2267	-0.33898	2.2981	0.13396	-0.90697
323.7		-0.99822	-1.0328	1.1777	-0.92584	0.54509	-0.34821	1.424	1.0028	-0.23072
325		-1.6088	-0.28183	-0.59625	-0.29537	0.53352	0.13445	1.0894	-0.17993	-2.2046
326.3		-1.8687	-0.95315	0.1602	0.18151	1.1602	0.050825	0.08379	-0.86691	-0.2561
327.6		-1.9964	-1.6774	-0.96909	-0.31437	-0.028111	1.155	0.0025544	0.052384	0.62682
328.9		-2.3345	0.69782	-1.2497	-1.2547	0.4877	0.027639	0.024772	-0.074679	-0.036244
330.2		-2.7945	-1.7654	-1.2597	-0.49965	1.5255	-0.56097	-0.57005	-0.9201	0.74395
331.5		-2.6894	-0.89027	-0.26043	-0.13852	0.61386	0.60677	-0.36048	-1.715	0.85935
332.8		-1.918	-0.81305	0.080564	0.08968	-0.091521	0.82656	-1.0649	-1.6731	1.5378
334.1		-1.9443	-1.6066	-0.33507	-0.20274	-0.056525	0.33325	0.43578	-1.153	0.68216
335.4		-1.8387	-1.5605	-0.095177	-0.39085	0.79392	-0.71467	0.96747	-1.4574	0.61602
336.7		-1.5395	-2.6884	1.0702	-1.8387	-0.19454	1.4739	-0.9288	-0.0041096	-0.36628
338		-1.4867	-2.1689	0.094273	-1.0026	0.60361	-1.6102	-0.77231	-0.27161	0.23909
339.3		-1.757	-0.22154	-0.066581	-1.5613	1.4752	-0.88362	-0.58615	0.18856	0.3876
340.6		-1.5465	-0.14178	1.678	-2.2248	1.0763	0.03774	0.64336	0.82519	-0.2443
341.9		-1.6286	-0.19741	1.4606	-1.1661	0.48941	-1.4552	-0.51757	1.5675	0.33027
343.2		-0.91068	0.78722	-1.3588	-0.29703	0.66775	-2.0465	-0.44114	-0.12204	0.77491
344.5		-1.3593	0.68492	-0.40223	0.51698	0.63363	-0.422	0.59094	0.21743	0.19487
345.8		-1.1349	1.2575	-1.6452	0.41891	1.0417	-0.80478	0.95091	-0.45044	-0.056474
347.1		-1.0079	0.32528	-0.59609	-0.22035	1.5228	-0.56179	-0.18702	-0.8973	0.95921
348.4		-0.92217	-0.37712	-0.097347	-0.53063	1.3369	-0.39861	0.53484	-1.2122	-0.63541
349.7		-0.74477	-0.11473	-0.52633	0.19103	1.3618	-0.90416	0.61225	-0.15465	-0.089976
351		-0.74219	0.50904	-1.2769	-1.1409	0.9952	-1.2867	1.1234	-0.85611	0.42946
352.3		-0.43929	-1.0194	0.26871	-0.93957	-0.64175	0.26637	0.69869	-1.4191	1.0629
353.6		-0.64451	-0.36208	0.22604	-0.77664	0.30171	-0.28086	-0.24488	-0.9283	1.1188
354.9		-0.12623	0.61472	0.28179	-1.5045	-0.70048	1.3132	0.33925	-0.68066	0.69838
356.2		-0.27258	1.2666	-1.0736	-0.11266	0.40471	-0.21388	0.61375	0.5552	0.53696
357.5		0.21357	0.070211	-1.6661	-0.5293	-1.1831	1.1965	-0.71715	0.017452	0.54622
358.8		0.28037	0.44138	1.2832	-0.70742	-0.040874	0.18779	-0.46151	-0.41365	-0.20258
360.1		0.93411	0.26375	0.58437	0.57759	-0.97618	0.25947	-0.12503	-1.2066	-0.54183
361.4		0.62536	-0.085316	0.2495	0.33746	-1.0276	0.31333	0.32024	-0.75126	-0.30847
362.7		0.98272	-0.15916	-0.67038	1.1473	0.064111	-0.64065	-0.20917	0.20735	-0.72452
364		1.0092	-0.40353	0.32231	1.1081	-1.0705	-0.018743	-0.27535	0.68791	-1.9736
365.3		1.2995	-1.4209	1.0824	0.88747	-1.6479	0.83934	-1.0533	0.32206	-0.43004
366.6		0.91617	-0.82856	-0.21232	1.5893	-0.39356	-0.30927	-0.35744	0.52899	-1.908
367.9		1.1712	-0.24597	-0.25585	1.6573	-0.63968	-0.026912	-0.17937	0.59723	-1.3461
369.2		1.0616	-0.37189	-1.0929	1.2924	-0.61159	0.74121	-0.072724	-0.025708	-1.1044
370.5		1.6579	-1.5964	-0.36006	0.15092	0.39306	-1.3353	-0.54736	1.2141	-0.27549
371.8		0.94867	-1.1394	-0.041802	0.438	-0.11342	-0.044891	-0.62517	0.33037	-0.62979
373.1		1.014	0.0018102	0.97509	-0.031607	-0.13153	0.16206	-1.4823	0.31343	-0.58826
374.4		0.066171	-0.015004	0.686	1.1358	0.70856	0.25946	-0.83134	-0.44361	-1.1567
375.7		0.37209	0.70788	0.53513	0.66624	-0.2545	0.71098	-0.26729	0.93315	-2.4745
377		0.45723	1.8985	0.83788	0.70681	-0.32612	0.13675	0.13948	1.0894	-1.5155
378.3		0.41034	1.5428	-0.86505	1.7646	0.034238	0.72627	0.90695	1.2152	-0.82422
379.6		0.76159	-0.081165	-0.049586	1.1166	-0.11874	-0.26587	-1.2725	0.5109	0.10539
380.9		0.40576	0.81722	-0.040127	1.0353	0.28189	0.13913	0.051951	0.66332	-0.37155
382.2		0.74494	-0.23297	1.1848	-0.36995	0.95309	-1.3425	1.123	-0.26287	-1.8349
383.5		0.52315	-0.26018	0.99866	-0.75295	-0.53569	-1.2898	0.57598	0.30434	-0.66574
384.8		0.4323	1.4494	0.49503	0.60445	0.22353	-2.1205	0.15136	0.15911	0.305
386.1		0.86242	0.70619	-0.99047	0.46982	0.15209	-1.1006	0.69028	1.7095	-1.1696
387.4		0.83487	0.86887	0.15304	0.90635	0.23763	-0.63551	-0.23337	0.53739	0.49359
388.7		1.062	0.29401	0.41661	1.2489	-1.0025	1.1615	-0.91522	0.62656	0.43694
390		0.79493	0.88011	0.46174	0.66174	-1.8171	1.1708	-0.10879	1.1911	0.13323
391.3		1.1247	0.30359	-0.78939	0.46929	-1.0045	0.54924	0.8568	0.63098	0.93476
392.6		1.4899	1.629	-0.80533	1.725	-0.7345	0.49109	-0.63855	0.96271	2.3229
393.9		1.277	0.52789	-0.17134	-0.42517	-0.88643	0.86994	0.14639	1.6384	-0.16677
395.2		0.39034	-0.529	0.91023	1.2705	0.067337	-0.59836	-0.2504	0.66483	-0.18387
396.5		1.2579	1.2643	-0.7756	1.5843	-0.19062	-1.2007	1.3379	1.0879	-0.89053
397.8		1.3525	0.71532	-0.080697	-0.24626	-1.352	1.3676	0.16645	0.56919	-0.37506
399.1		1.5017	0.97262	-1.0429	1.3184	-1.4411	0.2336	-0.59256	0.9678	0.16137
400.4		1.1909	-0.42532	0.18676	0.0064234	-0.93658	0.37688	-0.30725	-0.23668	0.28787
401.7		0.99053	-0.54789	0.45887	0.67458	-1.2622	-0.44865	-1.3849	-0.102	0.4185
403		1.1832	-0.041305	0.19282	0.95504	-1.6556	1.3381	-0.94044	-1.4444	1.1847
404.3		0.85241	1.1531	0.39717	0.38683	-1.1181	0.90221	-0.45785	-0.047585	1.4549
405.6		0.829	0.70833	1.3065	-1.1593	-0.14019	0.27206	-0.61728	0.91091	0.35849
406.9		0.43344	0.8582	0.59272	-0.23292	-0.10034	-0.26066	0.28632	0.62729	-0.15201
408.2		0.44817	0.97132	-0.77439	0.25719	1.1623	0.18852	0.24401	0.35834	0.53349
409.5		0.7778	0.59507	0.022372	0.39021	0.33382	-0.4059	-0.017589	0.38813	-0.36261
410.8		0.64811	1.3227	-0.57952	0.36235	-0.24447	0.18219	-0.24777	0.3254	0.52442
412.1		0.90173	0.55086	0.17567	0.41527	0.42848	0.75417	-0.78536	0.20016	-0.21492
413.4		0.98325	0.30416	0.71312	0.11925	-0.18305	0.27239	-0.24211	-0.42471	-0.54803
414.7		0.93555	0.33229	0.52943	-0.4026	-0.88741	0.35247	0.18428	0.63517	-0.66618
416		0.66015	-0.4371	0.50364	0.082479	0.22454	-0.25021	-0.85392	-0.082219	-0.49388
417.3		0.80552	0.9624	0.26244	-0.090281	0.2209	-0.20686	0.48827	0.27642	-0.45207
418.6		0.55514	0.14	0.12742	-0.53893	-0.020586	0.54197	-0.25261	0.69119	-0.34647
419.9		0.48782	-0.53184	-0.062018	0.059744	-0.54543	0.127	-0.41296	-0.18777	-0.68128
421.2		0.48289	0.097506	0.020181	0.22147	-1.1094	0.32138	-0.64463	1.2812	-1.408
422.5		-0.0025045	0.53453	1.7061	-0.975	-0.87228	-0.31042	0.36488	0.19355	-0.40605
423.8		0.75837	0.50758	-0.19227	0.35994	0.11829	-0.89294	0.34497	0.2591	0.42759
425.1		0.33259	0.68388	0.4297	-0.48012	-0.57706	0.46482	0.83936	0.44762	-0.95656
426.4		0.78171	1.8757	0.75273	-0.74622	-0.36108	0.72502	-0.43947	0.18258	0.42959
427.7		0.85488	0.30459	0.30595	-0.17057	-1.1511	0.27145	-0.235	0.45727	-0.75594
429		0.95409	0.8849	0.4573	-0.19602	-0.48735	-0.95003	0.75485	-0.43042	-0.45205
430.3		0.64933	1.319	0.20706	0.20043	0.068546	-1.0485	0.73928	-0.36596	-0.66427
431.6		0.75414	0.53131	0.87088	-0.030457	-0.80802	0.091355	0.98248	-0.23679	-0.0012392
432.9		1.0037	0.78144	0.74666	-0.057726	-0.030481	-0.080015	0.61306	-0.82715	0.050081
434.2		1.0835	0.017711	-0.058945	-0.058133	-0.38627	1.223	-0.11426	0.12567	0.44914
435.5		0.79387	-0.24684	-1.3907	1.1548	0.30659	1.5016	0.57841	0.47846	0.26422
436.8		0.79837	0.16562	-0.42233	0.0183	0.54002	0.50465	-0.74529	0.88131	0.24918
438.1		0.33184	1.2169	0.38803	-0.29764	0.5897	0.78454	0.2166	0.1965	-0.29198
439.4		1.2192	0.61952	-0.082168	-0.14616	-0.21036	1.1619	-0.22676	1.4558	-0.5423
440.7		0.66657	0.21179	1.3763	-0.5625	0.35331	0.55251	-1.0185	1.4997	-0.38653
442		0.40096	0.036836	-0.6324	0.94682	-0.68142	0.05931	-0.063042	1.8876	-0.61588
443.3		0.56868	0.58205	0.3738	0.94793	0.96529	-1.5774	0.46188	1.1469	0.034169
444.6		0.54838	0.66108	0.2718	0.95705	-0.48531	-1.7027	-0.01667	0.73458	0.18748
445.9		0.79763	0.71463	0.12794	1.3267	-0.88671	-0.86758	0.52123	-0.50183	-0.57027
447.2		0.44528	0.29752	1.1846	-0.043736	-0.41739	-0.25317	1.5024	0.93986	-0.65459
448.5		0.14934	0.83047	-0.061639	0.27388	-1.2443	0.10542	0.48989	-0.64574	-0.88227
449.8		0.67407	-0.91831	-0.79763	1.5209	-0.92625	-0.13708	-1.6448	0.92068	-0.17369
451.1		0.30525	0.63354	-0.24838	1.3649	-1.0342	-0.077942	-0.71819	-0.28514	0.20394
452.4		-0.1477	0.54149	0.72272	-0.33878	-0.46961	0.2315	-0.10727	-0.11831	0.515
453.7		-0.29527	-2.1388	0.73737	-0.50782	-0.83297	1.7627	-1.1183	-0.88393	1.6064
455		-0.66593	-1.2263	-1.1575	0.95846	-0.25231	1.0394	-1.2336	-0.90476	1.7898
456.3		-0.97436	0.12482	-0.84701	-0.85293	0.18953	0.63625	-0.8229	-0.20305	0.97472
457.6		-0.41045	-0.689	1.3482	-2.2087	0.82305	0.90666	-0.85036	-0.37744	0.85493
458.9		-0.63754	0.38284	2.6083	-1.5932	0.15795	-0.19283	0.51706	0.30029	0.25934
460.2		-0.46298	-0.056179	0.66712	-0.60784	0.3866	1.2401	-0.1205	0.11775	0.20569
461.5		-0.06214	-0.022277	0.8758	-1.0424	-0.10003	1.7982	-1.0022	-1.1823	0.10559
462.8		-0.48996	0.23564	1.5817	-1.3247	0.88806	0.23685	0.74055	-0.59293	-0.079811
464.1		0.18075	0.25636	-0.14021	0.45214	0.75334	0.47633	-0.2742	-1.6801	-0.20036
465.4		0.54874	0.24402	0.5507	-0.19234	0.53185	-0.13321	0.081304	-0.68117	0.13945
466.7		0.51196	0.17289	-1.079	1.4507	0.33697	-0.46558	-0.80535	0.019019	-0.32244
468		0.40008	0.87578	-1.7007	1.0418	0.16403	-0.63332	-0.083401	0.66153	-0.55219
469.3		0.15973	-0.33485	-0.79379	-0.1625	0.77018	-3.1387	0.98051	0.02961	-0.97809
470.6		0.031275	-0.24346	-0.83166	0.77904	0.56874	-1.3271	1.4087	0.64259	-1.7999
471.9		0.41684	0.22368	-0.64452	0.66147	0.24673	-0.81335	1.2291	1.2149	-2.1588
473.2		0.35375	-0.41402	-0.31388	0.38082	-0.45756	-1.8664	-0.012876	0.7687	-1.0914
474.5		0.19142	-0.19255	-0.47805	0.33099	-0.24131	-0.81009	1.1265	0.73212	-1.088
475.8		-0.55138	-0.62515	-0.62814	0.49244	-0.1269	0.71299	-1.9236	0.78732	0.84377
477.1		-0.047552	-0.00069398	0.36682	-0.84863	-0.0024658	-0.49175	2.3025	0.076556	-0.73992
478.4		0.31357	1.4853	-0.90745	-0.14672	-1.0219	0.30566	-1.2118	0.59922	-0.067807
479.7		0.15856	0.76438	-0.92118	1.077	-0.65815	-0.81605	0.91822	0.92331	0.56217
481		0.4466	1.001	-0.75391	0.95776	-1.3441	0.40519	0.60137	0.30659	0.083947
482.3		0.88134	0.63565	0.24138	1.7044	0.0041911	-0.39096	2.2083	0.59836	-1.8906
483.6		1.249	0.32885	-0.91989	1.8491	-0.54776	-0.88861	-1.1055	0.62146	-0.34251
484.9		0.54425	0.57076	0.84463	0.86027	0.50534	-0.75433	-0.1128	0.1959	-0.45098
486.2		0.28014	0.082494	0.55307	0.45244	-0.21654	0.51442	1.256	-0.44952	-1.5145
487.5		1.0907	-0.35353	-0.60571	0.35244	0.00038761	0.10876	-1.3043	-0.47833	0.37373
488.8		0.75068	1.3603	0.67698	0.83512	-0.69525	0.3558	-0.21836	0.88593	-0.88087
490.1		0.35324	-1.0611	0.19609	1.0178	-0.50011	0.81903	-0.3583	-0.92305	-0.76765
491.4		0.18186	-0.47204	-0.2188	0.12964	-0.87306	-0.22392	0.11993	-0.63813	0.27873
492.7		0.56844	0.12754	0.81802	0.17234	-0.10055	0.70024	-0.22003	0.15404	0.81242
494		-0.033789	-0.2393	0.070001	0.32309	-0.25736	-0.94496	0.36583	-0.12926	0.84154
495.3		0.39043	0.14347	0.22184	-0.45824	0.24641	-0.65048	-0.21064	0.63129	1.3344
496.6		0.25758	-0.12662	0.24994	-0.12829	-0.091495	-0.66972	0.20439	2.3168	0.81186
497.9		0.45944	-0.4093	0.25652	-0.10512	-1.2391	0.37179	0.20805	1.7687	-0.88886
499.2		0.36675	0.52839	0.82802	0.30728	-1.2374	0.26576	0.59979	1.5288	-0.23587
500.5		0.55791	0.028799	0.3527	0.505	-0.36536	-0.18906	0.46251	1.4316	-0.29449
501.8		0.72132	-0.033413	1.1033	0.41451	-0.37786	0.46312	0.013733	0.97445	-1.0594
503.1		0.56413	1.3949	0.58657	0.2601	-1.4808	0.37566	0.0715	1.0268	-1.2729
504.4		0.50652	0.78816	0.33957	0.39991	-0.0071334	-0.16043	0.35237	0.011403	-0.84839
505.7		0.27306	-0.077871	0.83251	0.81617	0.262	-1.3617	0.82996	0.82452	-1.0022
507		-0.21229	-0.37473	0.55855	0.6454	0.25648	-1.0894	-0.032036	0.1285	-0.66623
508.3		-0.22411	0.057326	-0.10201	0.67405	-0.048533	-0.34996	-0.19576	-0.11912	-0.45041
509.6		-0.54951	-0.30462	0.31084	1.1501	-0.53512	-0.084897	-0.17093	-0.65785	-0.51107
510.9		-0.44804	-0.37301	0.36454	0.79906	-0.11875	-0.41865	-0.83174	-0.14244	-0.49926
512.2		-0.46667	-1.1044	-0.20371	1.1483	-0.096757	0.032294	0.32222	-0.66567	-0.34632
513.5		-0.5763	-0.27757	0.24574	1.0152	0.43146	-0.29934	-1.308	-0.93366	-0.081081
514.8		-1.0969	-1.748	-0.22039	1.1056	-0.17804	0.065343	-1.0806	-1.1705	1.0007
516.1		-0.3766	-0.52553	0.23236	0.5218	0.20434	0.58586	-1.6921	-0.32901	2.0419
517.4		-0.46725	0.16155	0.3132	0.28152	0.33892	0.50223	-0.8138	0.019186	0.51903
518.7		-0.48334	1.4095	0.38823	-0.77994	0.60493	0.19497	0.033129	-0.90189	0.19296
520		-0.44758	0.41001	0.25084	-1.5318	1.5021	-0.31384	-0.35773	-0.50847	0.82308
521.3		-0.35865	-0.3168	-0.21764	-1.5881	0.65216	-0.059827	0.80907	-0.31332	0.067218
522.6		0.065187	-0.37748	-0.85858	-1.3422	0.75867	0.76125	0.49443	-0.46498	-0.31923
523.9		-0.098183	0.78259	-0.4777	-1.624	0.895	0.8849	0.43736	-0.53212	-0.35334
525.2		-0.13829	-0.31382	-0.57578	-2.2525	1.7115	1.4559	-0.026475	-0.68509	-0.59656
526.5		0.21967	0.99309	0.40146	-1.7894	1.4429	0.70768	0.42516	1.1886	-0.71472
527.8		-0.31653	-0.01243	-0.2537	-1.4898	1.087	0.77813	0.62104	0.053724	-0.44857
529.1		0.081269	-0.47844	-0.9688	-1.0661	0.13787	0.26947	-1.2667	-0.18182	1.5325
530.4		-0.0037922	-0.59679	-1.3834	-1.4169	-0.44568	1.2499	0.0085856	0.025779	1.2957
531.7		0.051938	-0.20261	-1.2841	-0.53737	-1.6886	1.2348	0.12734	0.419	1.0548
533		-0.36247	1.2144	-1.6919	-0.4386	-0.77529	0.80524	-0.1355	-0.85193	1.227
534.3		-0.20321	0.58234	-0.72418	-0.1306	-0.87281	0.11756	-0.28293	0.099344	1.4281
535.6		0.014803	0.99309	-1.1387	-0.073032	-0.71383	0.64924	-0.1939	-1.1343	0.85011
536.9		-0.35122	0.4909	0.56509	-0.39497	-1.0079	0.82076	-1.2436	-0.33822	-0.10303
538.2		-0.35001	0.14509	-0.75822	0.9099	-0.76988	0.23181	-1.5872	-0.042515	1.7493
539.5		0.24932	0.41266	1.3125	-0.2586	-0.41234	0.42677	-0.76633	0.14151	0.4672
540.8		0.12638	-0.81595	1.4862	-0.037004	-1.1452	0.60541	0.32466	1.041	-0.29328
542.1		0.29727	0.37149	-0.058149	1.1418	-0.61551	-0.1939	0.68141	-0.76817	-0.1469
543.4		0.31232	0.37036	1.1825	1.1077	-0.6101	-0.3755	0.75415	1.4472	-0.66268
544.7		0.74602	-0.019241	-0.13528	1.3397	0.53535	-0.5175	0.15687	-0.1287	0.32506
546		0.39428	0.46749	0.00079442	1.6841	-0.93131	-0.15972	-0.52879	1.1974	-0.55681
547.3		0.31131	0.19172	-0.59399	1.4858	-0.66517	-1.2842	0.097703	0.9863	0.16385
548.6		0.11394	-0.19921	0.94326	0.77795	0.18082	-0.54215	0.29641	0.82883	-0.78044
549.9		0.1238	-0.87991	0.20947	1.4134	-0.30963	-0.24901	-0.23704	0.04874	-0.29204
551.2		0.06284	-0.88414	-0.28428	0.95721	0.56281	-0.74299	0.49157	-0.88783	-0.3396
552.5		-0.05498	-0.43688	-0.86512	1.072	-0.13584	0.12758	0.15687	-0.26033	0.10067
553.8		-0.16738	-1.3127	0.0037326	0.0024704	0.14433	0.69582	0.54369	-0.41189	-1.029
555.1		0.1651	0.40108	0.61323	-0.42978	0.87844	-0.51019	-0.33025	-0.50492	0.058414
556.4		-0.21251	-0.064643	0.19569	-0.97591	0.95329	-0.65824	-1.2377	-0.012999	0.26879
557.7		0.21469	0.23466	-0.39513	-0.27904	0.50614	-1.0495	0.39345	0.05986	-0.5928
559		0.060255	0.43373	1.1972	-0.90184	-0.81429	0.11898	0.86204	0.64194	-0.66076
560.3		0.18908	0.20179	2.9236	-1.3471	-0.82103	-0.0073163	0.27909	0.58981	-1.2193
561.6		0.11362	0.76312	1.9419	-0.99375	-1.2832	0.61898	1.5493	0.82386	-1.3574
562.9		-0.13095	0.066049	1.2982	-1.5121	0.56545	0.38347	-0.038159	0.45941	-0.78741
564.2		-0.22881	0.4221	1.4542	-1.1268	-0.72739	-0.10495	0.72061	-0.83764	0.68364
565.5		-0.21155	0.13088	1.2608	-0.076266	0.11499	-0.4839	-0.2231	-0.54436	0.15583
566.8		-0.4347	-0.34656	-0.23578	-0.059276	1.1415	0.92261	-0.18209	-0.91649	0.32913
568.1		-0.20789	-0.018273	-2.9562	1.0622	0.29765	0.59581	0.53712	-0.27867	-0.2456
569.4		-0.080564	-0.0099398	-2.9368	0.32109	1.2333	0.66671	0.54095	0.33483	0.39081
570.7		-0.36178	0.27093	-3.1032	0.97587	-0.28377	0.43446	0.15085	0.73907	-0.067166
572		-0.24574	0.55138	0.46288	-1.1917	0.56013	-0.0022633	0.8881	-0.36556	0.53888
573.3		-1.3299	-0.64645	0.5309	-0.98995	0.12857	0.45526	-1.1987	-0.68688	0.84999
574.6		-1.1191	-1.0595	0.23976	-0.17611	-0.15957	-0.21348	-0.76671	-0.24286	-0.02577
575.9		-0.52409	-0.96311	-1.9595	1.374	-0.074109	0.4542	0.82928	0.51385	-1.6641
577.2		-0.024933	0.58981	-0.35527	1.0278	0.41631	-0.68782	1.1097	-0.15017	-0.19023
578.5		-0.82213	0.33413	0.27437	0.30828	-0.062888	0.34713	0.83541	0.26978	-0.6087
579.8		0.19395	-0.12307	-0.53372	-0.020628	-0.99272	-0.25115	2.6332	-0.54919	-0.53765
581.1		0.060724	-0.70383	0.64168	-0.50729	-0.020407	0.52197	0.09318	-0.86603	0.97565
582.4		-0.076517	-0.21824	0.17728	-0.10572	0.80215	-0.16005	0.85512	-0.27481	-0.81309
583.7		-0.11285	0.21814	0.020175	-0.44251	-0.052369	0.4291	0.7041	0.25017	0.088564
585		0.13667	-0.95943	0.18166	-0.28915	0.082492	0.032946	-1.8824	0.99373	-0.01417
586.3		-0.32477	-0.11642	0.24493	-0.13053	0.96702	0.37243	-1.0071	-0.36144	0.28498
587.6		-0.37338	-1.0228	0.90986	0.18433	0.36669	-0.28425	-0.85083	0.63755	0.41761
588.9		-0.49537	0.0356	0.76526	-0.10664	-0.52915	0.2869	0.64406	-0.35406	0.080878
590.2		-0.88087	-0.3353	-0.045237	0.090919	-0.27433	-0.96749	-0.50238	0.26149	0.72179
591.5		-1.0977	0.55829	-0.13963	0.10001	-0.24696	0.65355	-0.44566	-0.053435	0.93957
592.8		-1.068	-0.96696	-0.9709	-0.6589	0.50583	-0.56399	-0.45687	-0.17132	0.52078
594.1		-1.4785	0.16021	1.0114	-0.83687	-0.070302	0.22585	-0.93898	-1.7358	-0.45677
595.4		-0.58358	-0.3834	-0.26582	0.045313	0.11953	0.093089	0.18155	0.063802	-0.07963
596.7		-1.0126	-0.42359	-0.21561	-0.27271	0.36992	0.22604	0.53262	-0.31001	0.0076079
598		-1.5469	-0.67285	-0.03983	-0.5342	0.28183	-0.068339	0.56448	-0.40551	0.35273
599.3		-0.46273	-0.2691	-0.031933	-0.12868	0.098657	-0.045709	0.021032	-0.15363	0.10511
600.6		-1.0943	-0.51719	-0.14635	-0.27872	0.3549	-0.035512	0.080801	-0.38209	0.027851
601.9		1.0681	0.54371	0.41679	0.25261	-0.53861	0.52054	-0.028385	0.39017	-0.22117
603.2		0.43798	0.13136	0.19814	0.15695	-0.33818	0.38567	0.25789	0.29689	-0.42005
604.5		-1.2432	-0.65544	0.11588	-0.1909	0.5996	0.17375	0.23397	-0.15759	0.39652
605.8		-0.27466	0.32243	-0.91561	-0.63246	-0.15899	-0.70644	-0.6253	-0.75739	0.037168
607.1		0.4871	-0.14385	0.1793	-0.52095	0.40787	-1.5205	1.0622	-0.10763	-0.85
608.4		0.24167	0.00069398	0.35844	0.94686	-0.4567	0.18204	-0.15099	0.04045	-0.28227
609.7		-0.1423	-0.050747	0.63387	-0.035235	-0.52555	1.4546	-1.2522	-0.28351	0.28906
611		-0.19887	0.19857	-0.54731	0.14958	0.41134	0.32664	1.4076	0.7763	0.079452
612.3		-0.33653	-0.67685	0.29654	-0.054398	-0.10535	0.34672	-0.38759	-0.014502	0.63336
613.6		-1.2855	0.088171	0.89897	-0.52153	0.45637	-0.16983	0.095401	-0.32666	-1.0664
614.9		-1.1626	-0.6106	-0.27449	0.090588	0.24676	0.25297	-0.078159	-0.15806	0.57682
616.2		-0.88424	0.36972	-1.2226	-0.079558	-0.69518	0.16556	1.0662	-0.551	1.3201
617.5		-0.19492	-0.57865	0.36013	-1.7701	0.081125	0.74829	0.73	-0.50587	-0.66873
618.8		0.16011	-0.6942	0.48509	-0.76837	0.19061	0.47541	-0.627	-0.7707	0.64109
620.1		0.37444	0.58634	-0.52925	0.25051	0.14365	0.29609	-0.20085	-0.050293	0.15712
621.4		0.28215	-0.0568	1.671	0.1678	-1.0249	0.034076	2.4235	-0.016257	-1.6201
622.7		0.28163	-1.0585	-0.73773	0.99834	-0.44367	0.30879	-0.38215	0.077983	0.33873
624		0.10579	-0.24874	0.9925	0.85466	-0.19246	0.99812	-0.16133	-0.66601	-0.17791
625.3		0.1753	-0.32081	0.5616	0.45517	-0.085411	0.72423	-0.75577	-0.62506	0.11128
626.6		-0.66216	-0.41783	0.26878	0.22718	0.52727	-0.34042	0.49694	1.1163	-0.40604
627.9		-0.24018	0.9362	-1.18	0.045311	0.70689	0.42748	-0.30426	1.1025	0.029838
629.2		-0.58317	-0.39219	-0.083735	0.056469	1.1523	-0.19446	-0.38916	0.60521	0.32861
630.5		-0.029322	0.31314	0.086354	-0.58804	0.86182	0.44716	-1.7371	0.39594	0.27723
631.8		-0.18415	-0.80556	0.087576	-0.14942	0.26535	-0.86909	-0.77379	1.5046	0.12929
633.1		0.18921	-0.24303	-0.065195	-0.46134	-0.218	0.331	-0.24382	-0.33554	0.28674
634.4		-0.095832	1.1505	-0.63924	0.84975	-1.2595	-0.47849	0.34442	0.49734	0.59514
635.7		0.22268	0.70542	-0.00079442	-0.070472	-1.0789	0.36605	0.92863	-0.17453	-0.22275
637		0.43343	1.3324	0.55661	-0.010365	-0.81376	-0.041339	1.0438	-0.46465	-0.71312
638.3		0.53711	0.46315	-0.14342	-0.43449	0.091944	-0.33904	0.16586	0.028588	-0.75075
639.6		-0.33635	0.80381	-0.12052	0.2284	1.0362	-1.5964	-0.34225	0.83576	-0.99791
640.9		0.047537	-0.31925	0.32708	-0.71177	0.67947	-0.31397	-0.13613	0.28359	-0.38659
642.2		0.15615	0.45634	-0.010909	-0.57733	-0.88333	0.55238	-0.28817	0.29578	0.78603
643.5		-0.030878	0.02917	0.85116	-0.53192	-1.3879	2.1093	0.89671	-0.40319	0.81134
644.8		0.12923	0.89742	-0.46035	0.18504	-0.043996	-0.0077855	0.34876	-0.25365	0.34436
646.1		0.19897	0.19137	0.1577	-0.011154	-1.2309	0.20849	0.084853	0.42529	0.041125
647.4		-0.28306	-1.462	0.4039	-0.16593	-0.44607	0.36666	0.26095	-0.68101	-0.026247
648.7		-0.35136	-0.096652	0.8434	0.82424	0.53292	0.25636	0.0043859	-0.93125	-1.2409
650		0.32848	-1.6029	-1.2111	0.77121	0.79362	0.18191	-0.47779	-0.080315	0.15713

## Sheet: 1.09
x		y
		VNm	VNop	ANr	ANl	SMN	SMN2	DMN	DAN	ECN
1.3		-0.70469	0.63267	0.72905	0.99661	-0.29191	0.65023	0.70042	-0.15722	-1.2864
2.6		-0.86693	-0.85512	0.76625	0.55338	-0.14022	-0.0043679	0.046563	-0.13738	-0.54254
3.9		-0.5177	0.55603	0.20887	0.91193	-0.030914	-0.0051289	0.69216	0.36955	-0.24278
5.2		-0.80478	0.068356	-0.57223	0.22271	-0.040511	-0.22478	0.55807	0.45392	0.093071
6.5		-0.85342	0.32328	-0.26145	-0.43252	0.15122	0.12341	0.36519	0.21586	0.31343
7.8		0.065384	0.26769	-0.27978	-0.46465	0.045609	0.20651	-1.0047	-0.036462	0.52577
9.1		0.38205	-0.96175	-1.025	-0.36052	0.3543	0.66342	-0.69269	0.25931	0.70672
10.4		1.6973	-0.56558	-0.26377	-0.23977	0.78778	-0.67659	-0.55855	-0.49879	1.2673
11.7		0.62201	-0.080773	0.0081818	0.49573	0.63947	0.00020166	-0.079928	-0.1048	0.25156
13		0.14457	0.066303	0.17974	0.32787	0.79391	-0.27724	-0.19882	0.11576	0.3897
14.3		0.42215	-0.34706	-0.3649	0.34251	-0.19689	0.78353	0.00086251	-0.32393	0.20055
15.6		-0.30023	0.39193	0.60171	-0.63996	0.31754	-0.52111	0.076977	0.8431	0.00063023
16.9		0.42111	-0.038255	-0.51304	1.0606	1.7042	-0.4529	-0.32181	-0.28119	0.86355
18.2		1.1492	-0.52576	0.15322	1.21	1.8185	0.52057	-1.0669	0.60594	1.0315
19.5		1.6559	0.031801	0.75803	1.0049	1.2132	0.081852	-0.16208	-0.55418	0.86353
20.8		0.80506	-0.45901	-0.79359	0.25825	0.52801	-0.00020166	0.21433	-0.13752	0.28864
22.1		1.4955	0.06142	-0.79621	-0.16332	0.080631	-0.98084	0.12341	-0.68575	-0.40564
23.4		0.65736	-0.18588	0.026	-0.66011	-0.18813	-1.3347	-0.70968	-1.5844	-0.51545
24.7		0.47364	0.36182	0.56746	-0.78507	-0.47506	-0.537	1.5396	-0.34081	-1.0233
26		0.33232	0.41863	0.64939	-0.11144	-0.64839	-0.94169	1.7524	0.12337	-1.1393
27.3		-0.033183	-0.17445	-0.59893	-1.0014	-0.94808	-0.72662	-0.21004	-0.24158	-0.47162
28.6		-0.15274	0.98454	-0.16959	-1.0725	-1.8992	-0.10464	0.92884	-1.87	-1.6274
29.9		-1.0144	-0.59399	-0.82138	-0.20734	-1.7116	-0.077982	1.0332	-0.80708	-1.1965
31.2		-1.6569	0.20349	-0.64984	0.44287	-1.6858	0.35825	1.0741	-0.3837	-1.0549
32.5		-1.869	-0.52746	0.43972	0.013195	-1.5933	0.93766	0.36456	0.5828	-1.0451
33.8		-2.1752	-0.78364	0.12708	0.5953	-1.6633	1.6391	0.44027	0.64782	-0.89896
35.1		-1.7306	-1.2901	0.043087	0.87264	-1.4908	1.9002	1.1294	-0.33052	-1.0857
36.4		-2.01	-0.89583	0.25505	1.0402	-0.7741	1.2134	1.0677	-0.2559	-0.70066
37.7		-1.356	-0.45924	-0.60933	0.82101	-0.4334	1.1992	-0.17782	0.12632	0.11033
39		-1.4079	-0.076458	-0.56528	1.0171	-0.068202	0.30615	-0.14511	0.36737	0.53804
40.3		-1.5485	0.026602	-0.091714	0.78367	0.31719	0.14543	-0.01747	0.55382	0.50318
41.6		-0.58586	-0.48056	0.28301	0.31946	0.92051	-0.65129	-0.40849	0.032761	1.0281
42.9		-0.64548	0.17348	0.19886	-0.0077962	0.51517	-0.48435	-0.24991	0.37848	0.72351
44.2		0.092731	0.055081	0.34589	0.015918	1.1805	-1.5451	-0.26233	0.62072	0.67544
45.5		-0.50969	0.21161	0.081447	-0.61995	0.89717	-0.92482	-0.50435	0.54199	0.72241
46.8		-0.49369	0.062214	-0.2558	-0.23284	0.70794	-0.45424	-0.60872	0.51934	0.85941
48.1		-0.87412	0.04734	-0.078486	-0.26247	0.56971	0.48932	-1.8818	0.35932	0.99188
49.4		-1.1684	0.50604	0.16074	-0.84467	0.38963	0.73687	-1.2033	0.81319	1.1123
50.7		-1.385	1.0825	-0.2933	-0.3843	0.24669	0.86043	-1.0614	0.82785	1.031
52		-1.1473	1.2164	0.21932	-0.75056	0.87815	0.3873	-1.5109	2.2885	1.3133
53.3		-1.4201	1.4203	0.14101	-1.3261	0.96764	-0.13312	-0.73983	1.7258	1.1804
54.6		-1.4627	1.2874	0.384	-1.1009	0.90137	-0.032483	-0.46568	2.3496	0.89086
55.9		-0.82811	0.83561	0.29358	-1.0214	1.1713	0.46651	-0.25172	1.2746	0.89212
57.2		-0.85762	1.1049	-0.0089818	-1.1322	0.67704	0.11301	-0.99943	1.3486	0.99639
58.5		-0.4672	-0.25257	0.16613	-0.82883	0.4456	0.27911	-0.82611	0.024548	0.80641
59.8		-0.31043	-0.10887	0.42339	-0.74141	0.27374	0.2248	-0.61886	-0.41068	0.43059
61.1		-0.21259	0.70427	-0.49332	-0.15969	-0.00070686	-0.18784	-0.41022	0.24387	0.56233
62.4		-0.11316	-0.067702	0.11862	-0.053687	0.017284	0.19906	-0.83338	-0.0025237	0.5511
63.7		-0.14887	0.85678	-0.64901	0.18379	0.014752	0.18399	0.066546	-0.37402	0.60701
65		0.83645	-1.0966	-0.73436	-0.20879	-0.23444	-0.078936	0.052156	-0.0037005	0.37895
66.3		0.71736	-1.2102	0.15598	-0.61616	0.14205	-0.16257	0.024718	-0.33801	-0.54994
67.6		0.80321	0.57572	-0.16275	0.28353	-0.085964	-0.27931	0.99224	-1.0772	-0.18836
68.9		0.40237	-0.34903	-0.069082	0.59469	0.33704	-0.32225	-0.45724	-0.62978	0.7145
70.2		0.30243	1.2317	-0.32259	0.50213	0.77091	0.14807	0.73216	-0.53856	0.61905
71.5		0.42141	0.32748	-0.67649	0.80921	0.52686	0.63084	0.58379	-0.53054	0.13556
72.8		0.86928	-0.14251	-0.021319	0.99727	0.88428	0.051709	-0.76705	0.32212	0.44704
74.1		0.79403	-0.67329	0.26137	0.68182	0.9091	0.36185	-0.28516	-0.4122	0.40972
75.4		1.0556	-1.2507	0.29801	0.9442	0.45135	0.46979	0.28783	0.25992	-0.24074
76.7		1.151	-1.6406	1.0012	0.75023	0.79372	0.094195	0.012184	0.23599	0.022363
78		1.2604	-1.4704	0.56646	0.66073	0.51414	0.11788	0.42325	-0.78451	-0.23583
79.3		1.6022	-1.4124	0.75355	0.37682	0.2661	-0.27976	-0.49473	0.24403	-0.6115
80.6		1.3778	-1.6571	-0.055301	0.92267	0.34664	-0.91432	-0.10934	-0.59092	-0.46844
81.9		1.5556	-1.6765	-0.66454	0.91047	0.62737	-0.61752	-0.53514	-0.50366	-0.47953
83.2		1.3693	-0.60228	-0.75125	1.1301	0.24033	-0.87623	-0.50136	-0.28592	0.017287
84.5		1.1797	1.8076	-0.65145	1.4481	0.42001	-0.93967	-0.15401	-0.86648	-0.16249
85.8		1.2634	0.21814	-0.10106	0.62973	0.16986	-0.47044	-0.266	-0.40226	-0.72447
87.1		0.6805	0.99613	-0.5526	0.71552	-0.18655	-0.98175	-0.60118	0.0083233	0.4046
88.4		0.010958	0.89347	-0.44998	0.772	-0.30023	-0.6804	0.84141	-0.20919	-0.19291
89.7		0.078947	1.0671	-0.73364	0.8022	0.15073	-0.84752	-0.1084	-0.43394	0.52362
91		-0.2319	0.74073	-0.27605	0.26373	0.11691	-0.31024	-0.14985	-0.65913	0.36741
92.3		-0.12323	-0.21192	-1.1695	0.006773	-0.076724	0.75657	0.45371	-0.37459	0.33233
93.6		0.11195	-1.2361	-0.52997	0.17938	-0.19948	0.65324	0.20136	-0.25164	0.21892
94.9		0.027108	-1.0049	-0.95664	-0.11455	-0.15331	0.427	0.051295	-0.079089	0.44638
96.2		-0.045872	-1.2165	-0.14344	-0.51782	-0.47709	0.30529	0.88603	0.35145	0.013883
97.5		0.52348	-0.65216	0.1378	-0.89449	-0.27923	0.14681	0.65295	0.70155	-0.18421
98.8		0.57013	-0.90887	0.709	-1.2591	0.025151	-0.28539	0.8445	0.2824	-0.47993
100.1		0.58384	-0.36307	0.049108	-1.3874	-0.18158	-0.1747	0.6059	0.38034	-0.67425
101.4		0.52376	-0.79051	-0.085396	-0.78895	-0.46418	-0.24201	0.92495	-0.008717	-0.86298
102.7		0.7431	-1.3933	-0.25829	-0.2333	-0.49881	0.26068	1.1584	0.34273	-0.93114
104		0.82739	0.67942	-1.1366	0.27537	-0.3454	0.22369	0.86673	-0.27212	-0.56467
105.3		0.42463	0.7004	-1.3204	0.0010986	-0.53784	0.13092	0.30173	-0.37745	-0.51676
106.6		-0.50843	0.68046	-0.76878	0.03477	-0.75752	0.55716	1.648	-1.4347	-0.9995
107.9		0.10134	-0.76891	-0.55863	0.59592	-1.2887	1.4868	0.40869	-1.4316	-0.43049
109.2		0.078732	-0.2823	-0.74689	0.73202	-0.7428	1.1922	0.24255	-1.0522	-0.19101
110.5		0.15293	-0.14823	-0.43903	0.68814	-0.90179	0.75473	0.88027	-0.60172	-0.22083
111.8		0.43593	-0.36971	-0.056081	1.0118	-0.19007	1.5729	-0.24584	-0.62103	0.22946
113.1		0.48589	-0.54759	-0.6491	0.76172	0.19773	0.5253	-0.007785	-0.11678	0.70501
114.4		0.1741	0.36545	0.16617	0.2815	0.23066	0.071811	-0.71471	0.24549	0.85401
115.7		0.070808	-0.92182	0.066964	0.54704	0.8096	-0.57452	-1.2549	-0.04493	0.34033
117		0.49959	-0.60023	0.43979	-0.037928	0.3315	0.30961	-1.3754	-0.18249	0.45856
118.3		0.7338	-0.13088	0.13672	-0.134	0.34589	-0.26115	-1.2263	0.10315	0.64244
119.6		0.73317	-1.2725	-0.049153	-0.47073	0.16268	0.040498	-0.65213	0.69425	-0.0906
120.9		1.1885	0.20605	-0.15111	0.11012	0.3615	0.18193	-0.2167	-0.31424	-0.54322
122.2		1.0662	-0.074374	-1.5395	-0.44414	0.28965	0.38952	-0.6286	0.049172	-0.46883
123.5		0.84897	0.33219	-0.1823	-0.87834	-0.0014903	0.1706	0.29756	-0.66557	-0.82048
124.8		0.77636	0.42689	-0.12582	-0.71746	-0.27396	-0.24499	0.43097	-0.37328	-0.93803
126.1		0.69103	0.99361	0.12511	-0.67231	-0.52562	0.45906	0.942	-0.54481	-0.93221
127.4		0.059841	0.12151	-0.23062	-0.73707	-0.77086	0.19586	0.39219	-0.32352	-0.50286
128.7		-0.50108	0.5222	0.6065	-0.65124	-0.83636	0.15834	0.31331	-0.19351	-0.3959
130		-0.56558	-0.55225	-0.10312	-0.12075	-0.34318	0.5035	0.25848	0.90146	-0.2814
131.3		-1.2137	-0.65076	0.57394	-0.37518	0.025023	0.21849	0.13254	0.42614	-0.20915
132.6		-1.654	0.31611	0.45001	0.22312	0.5962	-0.098173	-0.13931	1.0914	0.55527
133.9		-2.1393	0.25316	0.28876	0.23581	1.0583	-0.65937	0.92249	0.59386	0.24799
135.2		-2.1387	1.8537	1.2109	0.16886	1.1695	-0.8613	-0.31479	0.14518	0.50917
136.5		-1.9955	0.5747	0.04251	0.30444	0.94741	-1.04	-0.86761	1.3755	0.88673
137.8		-1.4236	0.26677	-0.58907	0.56091	0.67773	-0.53996	-0.71768	1.0674	0.56516
139.1		-1.4528	0.53901	-0.71664	1.1387	0.80264	-1.2931	-0.63085	0.69871	0.98214
140.4		-1.2607	-0.34093	-0.026878	0.16138	0.86065	-0.85732	-0.23643	1.2726	0.53561
141.7		-0.99439	-0.65531	-0.20441	0.60961	0.64416	-0.1065	-0.78431	0.6994	0.92998
143		-0.93844	-0.29166	-0.39133	0.38865	0.58158	-0.6845	-0.43555	0.94503	0.57191
144.3		-0.47507	-0.73263	-0.35045	0.87524	0.35381	0.16243	-0.63995	0.79942	0.40061
145.6		-0.78139	-0.3083	0.087205	0.08332	-0.31959	0.48884	-1.0058	0.49117	0.4559
146.9		-0.15236	0.05644	-0.042915	0.18	-0.24875	-0.19222	-0.90003	0.23175	0.48999
148.2		0.17339	0.64967	0.93002	-0.33535	-0.5189	0.56864	-0.70345	0.19465	-0.1564
149.5		0.38576	-0.19965	0.054224	-0.31157	-0.62107	0.85412	-0.41146	-0.12196	0.20338
150.8		0.10153	0.45682	0.92632	0.421	-0.41602	0.39631	1.5235	-0.36072	-0.66956
152.1		0.0043068	1.6346	1.4366	0.071704	0.049344	0.44722	1.2426	-0.95702	-0.88734
153.4		-0.33065	0.22883	1.4926	0.24622	-0.15751	0.81572	1.6647	-0.61332	-0.90152
154.7		-0.42537	0.67837	2.2126	-0.46023	0.35402	0.033841	1.2655	-0.68068	-0.88332
156		-1.076	-0.22389	1.1098	0.7862	0.51913	0.32381	0.03822	0.43028	-0.09957
157.3		-0.30332	-0.21901	0.80299	-0.18101	0.40764	-0.63586	0.24542	0.35253	-0.2064
158.6		-0.60697	2.0471	0.98791	-0.60771	-0.25254	-1.2247	0.72756	-0.59746	-0.90123
159.9		-0.36941	0.27175	2.2101	0.37854	-0.37194	-1.352	0.72481	-0.64679	-0.74821
161.2		-0.25966	-0.31647	1.1421	0.48987	-0.26869	-0.83154	1.1277	-1.324	-0.55167
162.5		-0.66795	0.9773	0.73591	0.74869	-0.25849	-0.20827	1.0519	-1.2909	-0.66963
163.8		-0.56508	0.059933	0.58781	1.3794	0.1344	0.03891	0.96857	-1.9202	-0.57565
165.1		-0.086425	0.47721	0.061459	1.1865	0.58355	-0.18484	0.31379	-1.301	-0.34199
166.4		-0.39032	0.63825	0.33876	1.1725	0.61992	0.073519	0.69339	-0.52885	-0.43534
167.7		0.18511	0.43671	-0.2287	1.5303	0.82831	-0.1072	0.90949	-0.5963	-0.44357
169		0.55859	0.04476	0.28317	0.29678	0.60884	-0.10074	-0.066525	0.19243	-0.10643
170.3		1.073	0.31387	-0.9317	-0.10552	0.3134	-1.0464	0.099913	0.33018	-0.5638
171.6		0.91125	-0.19888	-0.29371	-0.4529	0.22743	-1.039	0.84493	0.34238	-0.72813
172.9		1.0947	-0.73428	-0.59886	-0.8006	-0.2668	-0.14028	-0.30965	0.30529	-0.61632
174.2		1.2137	-1.0112	0.52362	-0.96254	-0.53569	0.199	-1.1794	0.79157	-0.16009
175.5		0.60582	0.0052746	0.59657	-0.95707	-0.35268	0.0036115	-0.19355	-0.23186	-0.63997
176.8		0.93894	-0.38431	0.18146	-0.64451	-0.28113	-0.48608	-0.76062	-1.0669	-0.40096
178.1		0.47722	-1.1421	0.2984	-0.92808	-0.32178	0.066283	-1.4035	-0.92019	0.30453
179.4		0.75064	0.097393	0.81914	-1.446	-0.56047	0.10529	-0.74805	-1.0488	-0.0053859
180.7		0.5349	-1.5839	-0.085587	-1.1374	-0.45093	-0.16594	-0.077622	-1.2928	0.0075125
182		0.7328	-0.68463	0.29007	-1.2886	-0.48746	-0.60937	0.28297	-1.7638	-0.080752
183.3		0.75289	-0.0044268	-1.1114	-1.861	-0.31501	-1.7457	-0.086878	-0.51186	0.14872
184.6		0.78061	-0.46101	-1.8899	-1.1037	-0.60982	-1.1718	0.25051	0.057016	-0.16193
185.9		0.55463	-0.35009	-1.61	-1.1188	-0.45412	-0.77898	0.18098	-0.1118	-0.14188
187.2		0.76827	-0.83333	-1.2167	-0.79926	-0.72695	-0.15453	-0.044757	-0.61648	0.42371
188.5		0.47292	-0.082346	-1.9618	-0.33066	-0.95795	0.52162	-0.608	-0.08799	0.48798
189.8		0.4331	0.25075	-1.3427	0.2636	-1.0398	1.3233	-0.53762	-0.11001	0.58378
191.1		0.34079	-0.45577	-1.0345	0.35952	-1.0186	1.7651	-0.75752	0.18581	0.1515
192.4		0.46067	-0.019232	-1.1569	0.71316	-0.77529	1.3374	-0.79104	0.16315	0.35925
193.7		0.39669	-0.49302	-0.074593	0.53014	-0.27071	0.57638	1.1227	0.23045	-0.00063023
195		-0.032013	-0.17146	-0.11007	0.032131	-0.25109	0.18043	0.06805	-0.21777	-0.11821
196.3		-0.15493	-0.035349	0.017234	-0.041755	-0.056491	-0.051964	-0.028393	-0.04862	-0.060701
197.6		0.49315	0.0044268	0.040701	0.049799	0.18011	-0.15154	0.044246	-0.1627	-0.066418
198.9		-0.64378	-0.50595	0.10161	0.97229	0.21292	0.72384	-0.46761	-0.20111	0.71649
200.2		-0.19605	-0.021065	0.011306	0.52075	1.0137	0.71195	-1.2757	0.31842	0.83286
201.5		1.0845	-0.29071	-0.52269	0.78644	1.4823	-0.38897	-0.69578	0.59903	1.076
202.8		0.77574	-0.94874	0.2227	-0.59216	1.3253	0.11384	-0.83246	0.9444	0.97377
204.1		0.99874	0.87304	0.08168	0.091027	1.2411	-0.76059	1.3758	0.44775	-0.24519
205.4		1.0865	0.22687	0.4911	-0.055301	0.42204	-0.70011	0.82329	-0.10078	-0.77902
206.7		0.44481	0.64891	-0.027101	-0.5286	-0.29856	-0.6391	0.073376	0.22628	-0.83091
208		0.40083	0.67311	0.23308	-1.0692	-1.082	-0.87078	0.66995	-1.0878	-1.2187
209.3		0.18807	1.3053	0.35923	-0.90392	-1.859	-1.0941	0.47749	-1.7774	-1.3747
210.6		-0.70694	0.79747	0.37023	-1.3795	-1.9924	-2.0721	0.5599	-1.2429	-1.8096
211.9		-0.44648	1.0555	-0.84012	-1.0372	-2.3218	-1.7922	1.9391	-1.2771	-1.6888
213.2		-1.0026	-0.34553	0.92982	-2.0556	-2.4236	-1.1045	1.9034	-0.62663	-2.2067
214.5		-0.73844	0.45583	0.25286	-1.6873	-2.5254	-0.66203	2.8963	-0.482	-2.677
215.8		-1.0269	-0.65109	-0.084688	-1.5926	-2.5849	0.0073636	2.395	-0.34735	-2.3634
217.1		-0.57527	-0.067778	-0.36822	-1.0367	-2.5035	0.47386	1.8394	-0.82116	-1.9038
218.4		-0.38322	-0.40701	0.4092	-1.1343	-2.4197	1.0963	0.66724	-1.4043	-1.1137
219.7		-0.46345	1.2254	-0.25925	-0.69586	-2.0315	0.80045	-0.22148	-1.3733	-0.54576
221		-0.12585	0.37227	-0.55399	-0.40816	-1.6012	0.38271	0.2305	-1.2121	-0.90832
222.3		0.25979	0.23199	-0.087364	-0.048564	-1.3233	0.32871	-0.4615	-1.1266	-0.080026
223.6		0.27855	0.064722	-1.2878	0.041031	-1.4183	0.093958	0.40195	-1.2491	-0.54217
224.9		0.25028	-0.65253	-2.1701	0.46927	-1.3639	0.11966	-0.46546	-1.2515	-0.34906
226.2		0.84134	-1.3202	-1.0733	0.18412	-0.93097	0.4072	0.30897	-1.5909	-0.43749
227.5		1.1204	-2.3324	-0.85924	-0.29011	-0.90186	0.24516	0.19481	-0.52739	-0.20094
228.8		1.0689	-2.1244	-0.94293	-0.50293	-0.36147	-0.030761	-0.2101	-0.3423	-0.25194
230.1		1.1445	-1.7091	-0.64374	0.38898	-0.053417	0.44504	-1.1714	-0.025673	-0.12801
231.4		0.44656	-0.98508	-0.50719	-0.088712	0.27112	-0.35023	0.10062	-0.33388	-0.064224
232.7		0.42212	-0.80612	-0.84515	0.44298	0.54435	0.17876	0.056373	0.47475	-0.40116
234		0.85229	-0.8678	-0.36838	0.84656	0.9652	-0.3964	-0.7329	0.14107	0.17636
235.3		0.94413	-0.97283	-0.31514	1.1278	0.93958	0.23987	-0.41173	0.24088	0.54307
236.6		0.81449	-0.9989	-0.011655	1.3829	1.0424	0.54986	-1.5419	0.39371	0.7687
237.9		0.75453	1.608	0.68636	1.1501	1.3091	0.71996	-0.11959	-0.23779	1.2086
239.2		0.71897	0.53827	0.35678	1.0722	1.2128	0.7116	-0.29603	0.12609	1.3976
240.5		0.99085	0.13423	0.86036	0.75505	1.5593	0.98302	-0.5454	0.024966	1.6021
241.8		1.0913	-0.065156	0.72567	0.70312	1.5237	1.0942	-0.22251	0.90809	1.7636
243.1		0.38934	0.20484	0.64676	0.51508	1.3647	1.3558	-0.49058	0.91787	1.7737
244.4		0.38992	0.22399	0.018419	0.53773	1.6024	1.1367	-0.66915	0.19016	1.8881
245.7		0.013685	-0.87416	0.031473	0.14427	1.181	1.7082	-1.5281	1.2182	1.9484
247		0.1192	-0.89623	-0.21075	-0.055681	0.87833	1.0203	-1.2589	0.66452	1.2007
248.3		-0.45044	-0.013582	-0.076784	-0.21698	1.1184	-0.003223	-0.669	0.72019	0.76838
249.6		-0.27355	-0.14897	-0.16087	-0.1518	0.94344	-0.30296	-0.24563	0.44307	0.68978
250.9		-0.59898	-0.28308	-0.85725	-0.033998	0.85337	-0.16445	-0.63041	0.73504	0.49373
252.2		-0.7546	0.80883	-0.11876	0.08646	0.94085	-0.23875	-0.6282	0.50112	0.56682
253.5		-0.89178	0.20663	-0.98811	0.26045	0.75615	-0.18325	-0.66463	0.76	0.6544
254.8		-0.94518	0.25591	-0.5824	0.76593	0.74117	-0.15345	-1.7884	-0.093661	0.89126
256.1		-0.6435	0.053254	0.2176	0.84623	1.3021	-0.33333	-0.065419	-0.092995	0.73333
257.4		-0.65806	-0.11134	0.2812	0.99265	0.79787	0.50418	-1.0093	0.048671	0.55326
258.7		-0.82791	0.36045	0.95791	0.77323	0.8868	-0.15507	-1.4972	0.0085831	0.57845
260		-0.60979	2.3852	0.35517	0.82781	0.32414	0.23901	-0.22359	-0.12599	-0.092769
261.3		-0.33266	1.0757	0.30742	0.97992	0.15983	0.4818	-0.30708	0.96644	-0.49121
262.6		-0.26584	0.40262	1.112	0.30534	0.35755	0.11664	0.50218	0.38968	-0.56876
263.9		-0.1193	0.073026	1.0768	0.44522	0.48457	-0.14947	0.40147	1.1739	-0.49095
265.2		-0.020776	0.33624	-0.42546	0.41226	0.18639	0.078642	0.1863	1.1473	0.11731
266.5		-0.089461	-0.21478	1.1951	-0.31484	0.24701	-0.21962	-0.60969	1.463	0.40588
267.8		-0.11993	0.66256	1.1944	-0.026239	0.4659	0.22514	-0.95089	1.6408	0.50667
269.1		-0.76916	-0.12658	0.91113	-0.14649	0.32491	0.35345	0.038879	1.0652	0.42449
270.4		-0.96377	-0.76475	0.0029916	0.060915	0.71885	0.45637	0.10076	0.92793	0.42005
271.7		-1.3416	-0.13861	0.10504	-0.17126	1.1585	-0.012076	-0.81527	0.67979	1.0781
273		-1.2161	0.87984	-1.1493	0.55574	0.67232	-0.66421	0.31183	1.9509	0.17677
274.3		-1.5148	-0.4384	-0.43474	-0.31061	0.71172	-0.29217	-0.2045	1.1296	0.10434
275.6		-1.6656	-0.44266	-0.91687	-0.15121	0.82848	-0.0097054	-0.21222	1.3281	0.49557
276.9		-1.5941	-1.0375	-0.28681	-0.57876	0.73956	-0.2829	0.33267	0.72655	0.71567
278.2		-1.059	-0.49003	-0.59261	-0.88465	0.88668	-0.28718	-0.5098	0.53059	0.55141
279.5		-0.63242	0.63803	-0.39379	-0.12679	1.2905	-0.57534	0.3404	0.89523	0.93299
280.8		-0.87633	-0.020438	0.77725	-0.23448	1.2067	-0.047402	-0.40382	0.39722	0.74767
282.1		-0.41172	1.441	1.6766	-0.18526	1.2284	-0.57414	-1.0589	0.45012	0.84903
283.4		-0.034036	1.4984	2.1116	-0.28518	1.095	-1.0094	-1.1841	0.59588	0.51267
284.7		0.5594	0.35288	2.072	-0.21758	0.58522	-1.2456	-0.7084	-0.087565	0.15852
286		0.2924	1.3029	2.605	-0.11193	0.80613	-2.0794	-0.71531	-0.6347	0.33624
287.3		0.17553	0.089787	1.3859	-0.62401	0.50052	-1.1208	0.042008	-0.19805	0.082598
288.6		-0.21939	0.017995	0.33229	-0.33087	0.30682	-1.0066	0.25949	-0.22945	-0.21449
289.9		-0.38951	0.17378	-0.60629	-0.15924	0.34073	-0.69306	-0.17773	0.23493	0.056332
291.2		-0.33901	-1.0893	-0.36182	-0.4005	-0.14926	0.35107	-0.44932	-0.48343	0.20055
292.5		0.11739	-0.95748	-0.75269	-0.15185	0.024439	0.48981	-0.70576	-0.59157	0.10939
293.8		-0.19989	0.14332	0.12621	0.13723	0.17555	0.46613	-1.7723	0.10033	0.44454
295.1		-0.10634	-0.74159	0.24463	0.06433	0.1104	0.42507	-0.72997	-0.31727	0.15404
296.4		0.23878	-0.74077	0.9286	-0.075869	0.00095619	0.7234	-0.77994	0.47167	0.058171
297.7		-0.17997	-0.40614	-0.029947	0.40565	-0.27149	0.91196	0.048093	0.40342	0.22561
299		-1.0036	0.73683	1.0594	0.27731	-0.2624	0.37876	0.13064	0.16824	-0.50184
300.3		-1.1879	1.5427	0.45813	0.75728	-0.069022	0.1284	1.1616	0.8805	-0.84947
301.6		-1.5625	0.86301	0.74361	0.21061	-0.20529	-0.58449	1.757	0.49128	-1.0434
302.9		-1.347	2.0917	0.88284	0.34409	0.21937	-0.8397	0.53673	0.63182	-0.96725
304.2		-1.0057	1.776	1.0525	-0.51408	-0.051346	-1.4087	1.3959	0.55526	-1.1912
305.5		-0.98478	0.62348	0.61798	-0.51559	-0.30639	-1.2355	1.1934	0.12137	-1.1803
306.8		-0.71273	1.4396	0.92683	-0.56711	-0.51503	-0.5642	1.2291	-0.50859	-0.91591
308.1		-0.37503	0.77191	-0.13398	-0.78046	-0.71156	-0.62884	0.91206	-0.18618	-0.88518
309.4		-0.033242	-0.13962	-0.05607	-0.70937	-0.67536	-0.12444	0.88671	-0.85455	-0.32446
310.7		0.014556	-0.057951	0.096174	-0.55608	-0.13843	0.041488	0.61434	-0.55559	-0.22186
312		-0.16551	-0.0092549	0.023838	-0.46687	-0.41338	0.033804	0.21939	-0.78276	-0.10284
313.3		0.23058	0.35168	-0.55671	-0.06521	-0.14052	0.31125	-0.30595	0.4171	0.46184
314.6		0.26036	0.33314	-1.1794	0.15404	-0.032013	0.27282	0.24571	-0.06879	0.33392
315.9		0.40075	0.34802	-1.8172	-0.21689	0.077682	-0.69761	-0.42264	0.99081	0.3269
317.2		0.97685	-0.25219	-1.8866	-0.09472	0.22585	-1.1871	-0.43115	0.50589	0.54208
318.5		1.0102	0.023928	-0.8264	-0.23525	0.36712	-1.2025	0.25992	0.43434	0.0041856
319.8		0.82842	-0.2582	-1.0288	-0.44358	0.089307	-1.0387	0.12546	-0.24728	-0.14286
321.1		0.83522	-0.2974	-0.49349	-0.089601	0.053431	-1.0302	-0.034528	0.079143	0.043398
322.4		1.2107	-0.5613	-0.43538	-0.10559	-0.24182	-1.0263	-0.16531	-0.81524	-0.23738
323.7		1.1993	-1.2273	-0.36385	-0.34074	-0.6594	-0.42242	0.22287	-1.2177	-0.21119
325		1.1194	-0.36203	0.10897	0.017284	-0.69232	-0.57728	-0.066885	-1.2524	-0.47688
326.3		1.5175	-1.5279	0.72381	-0.030368	-0.73161	-0.19354	0.64194	-2.1412	-0.86266
327.6		1.1971	-0.59315	1.0092	0.17754	-1.203	0.32873	0.32183	-2.3309	-1.0267
328.9		1.1404	-0.50989	-0.20554	0.51593	-1.2358	0.79668	0.29343	-2.0033	-1.1588
330.2		1.5089	-0.59978	-0.79264	0.84938	-1.4068	1.1439	0.21228	-2.053	-0.90509
331.5		1.3102	-1.4985	-0.51296	0.4622	-1.6418	1.7126	-0.056038	-1.6957	-1.2263
332.8		0.81797	-1.9344	-0.54166	0.74677	-1.2151	0.85848	0.41422	-1.747	-0.96642
334.1		0.68519	-1.1705	-0.76642	0.69547	-0.98798	0.77957	-0.36811	-1.1119	-0.67879
335.4		-0.16821	-1.1444	-0.019983	0.08919	-0.84268	0.45912	0.0094848	-1.3788	-0.49252
336.7		0.14591	0.1275	-0.051777	-0.34272	-0.91627	0.23702	0.54871	-1.0239	-0.5241
338		-0.030363	-0.43498	-0.22914	0.094964	-0.86243	0.25421	0.50439	-0.51339	-0.60592
339.3		-0.16659	-0.073611	0.56814	-0.73079	-0.4999	-0.59279	-0.66261	-0.11953	0.17755
340.6		-0.28388	0.072119	0.84624	-0.7344	-0.49077	-0.30896	-0.00086251	-0.41288	-0.38756
341.9		-0.37017	0.2793	1.2609	-0.47216	-0.30153	-0.7585	-0.46383	-0.93106	-0.19983
343.2		-0.34046	0.86454	0.88035	-0.84587	-0.10535	0.037101	-0.3362	-0.13559	0.086404
344.5		0.054936	-0.20843	0.28691	-0.56976	0.017694	-0.39034	0.11274	-0.70185	0.085881
345.8		0.54863	0.77472	-0.92211	-0.25787	-0.15566	0.77599	-0.075722	-0.25632	0.060755
347.1		0.80776	-0.37164	-1.0159	-0.27352	-0.24031	0.14097	-0.16531	0.50431	-0.1504
348.4		0.60782	0.77964	-1.5249	-0.29008	-0.39701	-0.014945	0.59217	-0.18856	-0.44515
349.7		1.5051	-0.2407	-1.3778	0.062576	-0.56275	0.26933	0.15673	-0.54302	0.13113
351		1.0662	0.44176	-1.0235	-0.0010986	-0.38286	0.50477	-0.30352	-0.15618	0.25591
352.3		1.0297	-0.0044428	-0.75365	-0.49278	-0.42205	0.0029696	0.16785	-0.7149	0.031044
353.6		1.21	-0.57556	-0.51033	0.11862	-0.012606	-0.071416	-0.45034	0.37967	0.12821
354.9		0.16817	0.41232	-0.37823	0.42189	0.044677	0.097518	-0.51899	0.036582	0.48451
356.2		-0.37586	-0.39401	0.43202	0.32568	-0.2029	0.7635	0.88446	-0.61782	-0.038674
357.5		-0.32958	-0.68671	0.21293	0.1813	0.21019	-0.22341	0.50937	0.047282	-0.49113
358.8		-1.1955	-0.37141	1.4218	-0.12801	0.39864	-0.62236	0.76493	1.0638	-0.89584
360.1		-0.15299	0.026181	-0.017906	-0.19059	-0.18011	-0.094735	0.011483	-0.053835	-0.12573
361.4		-0.32415	-0.075725	-0.10593	-0.038833	-0.28333	0.27064	-0.049025	-0.0029544	-0.0090027
362.7		0.11434	0.24781	-0.33643	-0.50512	-0.7426	0.4105	0.28947	-0.028365	-0.2775
364		0.67408	-0.91185	-0.20879	1.1489	1.2594	-0.059356	-0.68804	0.013194	0.7274
365.3		-0.32367	0.047481	0.61096	0.8568	2.1204	0.57543	-1.4501	0.98798	1.4492
366.6		-0.16517	-0.47235	0.58063	1.789	2.5721	0.28766	-1.2722	1.0517	1.8447
367.9		-1.5428	-0.14284	-0.34237	-0.81901	-1.3195	0.11886	0.14197	0.039084	-0.4676
369.2		-0.57559	0.38174	0.16956	-0.20216	0.4147	-0.44074	-0.13674	0.67405	0.032742
370.5		-0.78402	1.5713	0.47597	-2.2345	-0.86271	-1.9058	0.73242	-0.7553	-0.53111
371.8		0.093096	0.082927	0.53186	-1.3246	-0.40585	-1.7118	0.43088	0.31125	-0.81592
373.1		-0.62662	-0.15215	-0.3207	-0.59309	-0.16102	-0.34861	-0.32906	0.2128	-0.59905
374.4		-0.14856	-0.049207	0.060395	-0.079375	-0.75582	0.3464	0.74344	0.14264	-0.92516
375.7		-0.50308	-0.60831	-0.80329	0.25946	-1.019	0.17087	0.88281	-0.78459	-1.1366
377		-0.95485	0.76884	1.454	0.31289	-1.3454	0.48475	0.911	-0.92375	-0.91715
378.3		-0.81763	0.23573	0.75384	0.50383	-2.1627	-0.19821	0.54696	-1.7403	-1.2
379.6		-0.43288	0.40807	0.45112	0.11641	-2.0932	0.10915	1.2937	-2.4887	-1.209
380.9		-0.73588	1.3306	0.41315	-0.13256	-1.9325	-0.45862	1.1983	-1.9569	-1.722
382.2		-1.1443	-1.0054	-0.27026	-0.77014	-2.0819	0.55227	0.58189	-0.70904	-1.2133
383.5		-0.42814	-1.1751	-0.88464	-0.090443	-1.7831	0.10816	1.4806	-0.44598	-1.0062
384.8		-0.37233	-0.087114	-0.45978	-0.59256	-1.6632	0.58811	0.46979	-0.3969	-1.1978
386.1		-0.079454	-0.66913	-0.33845	-1.0336	-1.2459	0.21853	-0.20368	0.30407	-0.503
387.4		0.63018	-0.04575	-1.2094	-0.70247	-1.1635	-0.27495	-0.25283	-0.46914	-0.38923
388.7		0.52794	0.013734	-0.1317	-0.66007	-0.74626	-0.51005	0.47465	-1.2557	-0.35158
390		0.096485	-0.18131	0.30251	-1.631	-0.60226	-1.3315	-0.21921	-0.54348	-0.11711
391.3		0.273	0.11467	-0.0045251	-0.89342	-0.66345	-0.84179	1.7204	-0.39596	-1.0914
392.6		0.74453	-0.26799	-0.49016	-1.285	-0.51076	-0.52369	-0.26083	-0.74899	-0.82321
393.9		0.86322	0.35212	-0.64597	-0.66187	-0.49443	-0.70646	-0.9232	0.070812	0.14137
395.2		1.2762	-0.32676	-0.55065	-0.54387	0.14265	-0.6809	0.36599	-0.31421	-0.38754
396.5		1.6611	0.93097	-0.62872	-0.32535	1.2184	-1.1758	-0.39239	-0.20681	0.73457
397.8		1.3412	0.40818	-0.32513	0.14246	1.4497	-1.1879	0.18727	-0.28398	0.64475
399.1		1.1034	-0.51352	0.23314	0.36617	2.1201	-1.0892	-1.0457	-0.82854	1.4061
400.4		0.88988	0.10418	0.6561	0.21373	1.9851	-0.15271	-1.0382	-0.16147	1.057
401.7		1.0014	0.36014	0.16031	1.2056	1.6967	0.32364	-0.58249	-0.52861	1.0062
403		0.97381	0.31493	0.70901	1.1059	1.914	0.075487	-0.52668	0.15924	0.91601
404.3		0.66522	0.095396	0.91517	0.49814	1.1643	0.80529	-1.0936	1.0407	0.95005
405.6		0.53212	0.59769	-0.066462	1.0314	0.49599	1.0934	-0.34609	1.6448	0.27774
406.9		0.54902	-0.75576	-0.40701	0.66415	0.67067	0.70696	0.039855	1.7552	-0.098468
408.2		-0.42433	-0.86991	0.2314	-1.0275	-0.37443	0.34147	0.65783	0.38975	0.13436
409.5		-0.97258	0.95638	-0.19201	-0.32163	0.23166	-0.94185	0.79891	-0.45604	-0.34665
410.8		-0.69765	-0.56239	0.45468	-0.89464	0.1993	-1.2333	-1.1669	1.4013	0.25756
412.1		-0.12979	0.4729	-0.41915	-0.70028	0.050297	-0.57637	-0.82795	1.0876	0.58427
413.4		-0.078844	1.0499	0.0073057	-1.3741	0.68663	-0.18125	-1.033	1.5295	0.83739
414.7		-0.17198	-0.048774	0.11968	-0.66509	0.62006	0.33569	-1.4253	1.3562	0.70709
416		-0.219	-0.17441	-0.69469	-0.040762	1.006	0.23515	-0.78863	0.78765	0.90119
417.3		-0.3346	-0.86764	1.021	-0.39073	1.1495	0.36195	-0.55562	1.5291	0.64928
418.6		-0.47065	-0.069523	0.1314	0.53585	0.46278	0.89373	-0.94434	1.1208	0.53961
419.9		-0.43045	-0.73882	0.40397	0.61549	0.54358	0.36102	0.14807	0.039266	0.4768
421.2		-0.78412	-0.11791	0.045438	0.60357	0.08739	0.64799	0.058151	0.35857	-0.28226
422.5		-0.26745	-1.1128	0.1845	0.62574	-0.48745	1.1647	0.51053	-0.83499	-0.3906
423.8		-0.39474	-0.4594	-1.0394	1.0072	-0.48464	0.6499	0.014724	-0.75009	0.097742
425.1		-0.43738	-0.82136	-0.67148	1.0042	-0.59329	1.62	0.39116	-0.66802	0.082594
426.4		-0.37203	-1.0466	-0.44934	0.78471	-0.81017	1.8282	-0.18233	-0.79603	-0.018676
427.7		-0.42406	-1.0059	0.3303	0.53237	-0.52661	1.1094	0.32585	-0.60775	-0.10633
429		-0.36764	0.32575	-0.19236	0.30382	-0.48606	1.2238	-0.35419	0.07386	0.20466
430.3		-0.044175	0.36842	-0.37925	0.28244	-0.73009	1.0906	-0.92423	0.40344	0.5629
431.6		0.012731	0.21284	-1.3526	0.87004	-0.31156	0.7381	-0.29657	0.16607	0.79348
432.9		-0.37761	-0.040747	-1.0033	0.37773	0.010061	0.66578	-0.15339	0.91746	0.83475
434.2		-0.19413	-0.06408	-0.89565	0.33665	0.072647	0.67397	-0.65665	-0.10507	0.90043
435.5		-0.13478	0.22769	-1.015	0.14118	0.51187	0.47937	-0.29099	-0.2176	1.0399
436.8		0.017844	1.2607	-0.98275	0.50054	0.88253	0.46267	-0.39892	-0.09351	0.61234
438.1		-0.51006	1.1402	-0.24136	0.56253	0.69415	0.18705	0.42282	0.13522	0.068591
439.4		-0.2217	0.29759	0.74935	0.62141	0.77532	0.50546	0.94826	-0.19467	-0.6507
440.7		0.11266	0.4549	0.31416	0.92749	0.7631	-0.14266	-0.047653	-0.71538	-0.070594
442		0.057841	-0.14904	0.0046606	0.78239	0.80206	0.72388	0.32164	0.2841	-0.33557
443.3		0.2227	-0.74969	-0.17329	0.90374	0.42668	0.71188	-0.59988	-0.41345	0.20188
444.6		0.20742	-0.83541	-0.020746	0.63688	1.0514	0.56399	-1.0949	0.048587	0.50108
445.9		0.11978	-0.31692	-0.7026	0.81222	1.1863	-0.38834	-1.1774	0.6682	0.93695
447.2		0.23413	-0.75129	0.027417	0.47452	0.7763	0.36506	-1.4044	0.24149	1.1939
448.5		1.2174	-0.56747	-0.76307	0.5016	0.96209	0.28361	-1.0218	0.92663	1.1886
449.8		0.43292	-0.34787	0.052532	0.049666	1.0459	-0.57739	-0.81122	0.97976	1.2738
451.1		0.63718	-1.3112	0.0028971	0.13936	0.58146	0.14818	-1.567	0.75443	1.3116
452.4		0.48557	-0.75473	1.0792	-0.03674	0.97202	-0.0090679	-0.13191	1.2713	0.45407
453.7		0.044169	0.52563	1.1481	-0.32256	0.67664	0.37096	-0.33824	0.47161	0.21215
455		0.06561	0.82338	1.1507	-0.12334	0.22616	0.34769	0.36342	-0.53591	-0.25191
456.3		0.32978	2.1588	1.5652	-0.29132	0.10176	-0.12462	0.23065	-0.59352	-0.73827
457.6		0.3437	2.7994	1.7223	-0.12981	-0.63226	0.28678	0.19529	-1.0348	-0.61514
458.9		0.74645	0.040044	0.54572	0.31235	-0.33328	0.48347	0.40399	-0.23943	-0.84211
460.2		0.52766	0.66033	-0.44483	1.2503	-0.1718	-0.00042631	0.87247	0.13917	-0.57877
461.5		0.9543	-0.45561	-1.0007	1.1749	0.33234	0.71953	0.3406	0.3076	-0.19438
462.8		0.75674	-0.08446	-0.9018	0.89628	0.74599	0.21991	0.39616	0.73795	0.017672
464.1		0.56926	-0.88628	-1.1938	0.81308	0.51725	-0.017718	0.5528	0.096379	-0.0080115
465.4		0.95254	-1.2153	-0.46856	0.65229	0.55091	0.262	0.87812	-0.11428	0.022519
466.7		0.96727	-1.376	-0.16047	0.45991	0.069401	0.13082	0.482	0.13509	-0.25346
468		-0.014792	0.063643	0.33835	-0.092769	-0.27611	-0.35883	0.82065	-0.48568	-0.47646
469.3		0.043963	0.82705	0.32291	0.10548	-0.21806	-0.78229	1.2616	-1.7589	-0.84664
470.6		0.31962	-0.23057	1.0124	-0.7193	-0.28228	-2.0192	1.76	-1.6251	-1.0162
471.9		0.27266	-0.17035	0.66784	-0.6293	-0.62627	-2.6219	0.5194	-1.0056	-1.2633
473.2		-0.40979	0.47228	0.85483	-1.032	-0.67138	-2.6239	0.86232	-1.1447	-1.4114
474.5		0.096615	-0.78737	0.4642	-0.84053	-1.4371	-1.4511	0.61616	-0.80693	-1.81
475.8		0.042347	0.34436	0.084008	-0.045732	-1.6617	-0.92111	0.87289	-0.57133	-1.5724
477.1		0.22102	-0.45228	-0.11785	-0.1016	-2.1745	-0.17625	-0.65579	-0.63038	-1.094
478.4		0.28187	-0.21675	0.65227	0.11132	-2.1976	0.67941	-0.36423	-0.14729	-1.2914
479.7		0.79543	-0.50966	1.0689	0.13933	-1.7909	0.40087	0.17428	-1.2396	-0.99677
481		0.64519	-0.97124	0.355	0.11947	-1.0836	0.76063	0.34085	-0.89551	-0.5208
482.3		0.4015	-1.4261	0.59859	0.091442	-0.7342	-0.078406	0.56658	-1.2875	-0.71364
483.6		0.17414	0.24611	0.65624	-0.35193	-0.27765	-0.30506	-0.26376	-0.85567	-0.80847
484.9		-0.035321	-0.7431	0.1007	-0.76521	-0.15765	-0.060858	-0.13579	-0.97201	-0.30556
486.2		0.12209	-0.90417	-0.30085	-0.23206	-0.31895	0.067104	0.16072	-0.65861	-0.55559
487.5		-0.25475	-1.0524	-1.0795	-0.54497	-0.33454	-0.038536	0.69518	-0.21268	-0.73196
488.8		-1.0267	-0.1697	-0.12135	-0.55663	-0.63983	0.66603	0.63132	-0.77889	-0.76299
490.1		-0.92689	0.054259	-0.59913	-0.24628	-0.92368	1.3947	0.75258	-1.4922	-0.83306
491.4		-0.76952	-0.54348	-0.84514	0.16373	-0.9558	0.75795	0.68836	-0.25541	-0.32602
492.7		-1.4648	0.51399	-1.0913	0.39524	-0.67585	0.61233	0.35458	-0.47262	-0.099278
494		-1.5496	1.1157	0.10667	0.65334	-0.68521	0.066137	0.048397	-0.81468	-0.249
495.3		-1.0592	0.33665	0.11648	0.91307	-0.34593	0.37385	-0.3201	-0.46726	0.42076
496.6		-1.0097	0.27065	-0.44785	0.93996	-0.64194	1.1569	-0.57988	0.40221	0.69419
497.9		-1.3436	0.50816	0.077429	0.071426	0.03965	0.17214	-0.88141	1.1289	0.51742
499.2		-1.566	0.53428	0.82035	-0.4191	0.16547	-0.054138	-0.69153	0.93919	0.6826
500.5		-1.8042	0.78868	0.97269	-0.33744	0.62017	-0.76008	-0.48331	1.3043	0.73857
501.8		-1.1185	0.64262	0.15172	-0.49493	0.37836	-0.826	-1.5407	1.0538	0.93904
503.1		-0.59073	1.1088	0.11813	-0.66684	0.48276	-1.3827	-0.96422	0.41338	0.66454
504.4		-1.221	0.37427	0.83939	-1.1532	0.48348	-1.4185	-0.74963	0.2188	0.58275
505.7		-0.48032	-0.43877	0.87891	-1.1624	0.69724	-1.1719	-0.36082	0.58892	0.24754
507		0.046158	0.37343	0.50158	-1.5296	0.68277	-0.60799	-0.36647	0.81225	0.47299
508.3		-0.52629	1.0298	0.46987	-1.1715	0.28303	0.74935	0.27462	-0.15065	0.10512
509.6		0.042648	0.040738	-0.0028971	-1.1954	0.47946	0.31936	0.13314	0.27631	0.3279
510.9		-0.13451	1.5492	0.0069564	-1.3803	0.66455	0.32689	0.13436	0.2959	0.28286
512.2		-0.046181	0.90628	-0.57523	-0.55435	0.70296	-0.0063636	0.43669	-0.011813	0.39149
513.5		-0.10594	1.9347	-1.0902	-0.51854	0.5943	0.24637	-0.34183	0.55144	0.33765
514.8		0.43304	0.67695	-1.2628	-0.35844	0.51648	-0.37173	1.2434	0.17524	-0.33199
516.1		0.28503	0.62016	-1.1647	-0.39133	-0.020932	-0.40154	0.35885	0.0080335	-0.081695
517.4		0.14975	-0.060346	-0.80147	-0.17754	0.074407	-0.54152	0.70884	0.54803	-0.0090242
518.7		0.41437	-0.78788	-0.074957	0.15319	-0.20814	-0.61937	0.27126	0.14344	-0.094219
520		0.22147	-1.1645	-0.16968	-0.0031088	-0.25538	0.086633	0.52678	0.10046	0.083062
521.3		-0.11537	-0.99871	0.32239	-0.14784	-0.33615	-0.058186	-0.73087	-0.43241	0.2185
522.6		-0.032106	-1.2798	0.56686	-0.21588	-0.55591	0.24424	-1.2539	0.35172	0.055954
523.9		-0.055884	-0.90945	-0.56814	0.17597	-0.51045	0.25425	-1.5613	0.60975	0.63205
525.2		0.012616	-1.4857	-0.53803	0.27971	-0.3385	0.14153	-0.48921	0.56823	0.14657
526.5		-0.4521	-1.2916	-0.14608	0.33724	-0.32517	-0.18538	-0.78652	0.44973	0.28639
527.8		0.20218	-1.694	-0.086714	0.079547	0.13475	-0.46965	-0.939	0.40515	0.36055
529.1		0.49533	-1.9725	-0.23817	0.27789	0.35927	-0.44885	-1.5821	0.79458	0.14154
530.4		0.19373	-1.8811	0.43282	-0.45318	0.49616	-0.79506	-0.10089	0.81528	-0.054573
531.7		0.19187	-0.098751	-0.89218	-0.24785	-0.052269	-0.42345	0.23029	0.98269	-0.54318
533		0.26572	0.088437	-0.064152	-0.62383	-0.42955	-0.12539	0.14923	0.12162	-0.66895
534.3		-0.52303	1.6166	0.033951	-0.34515	-0.1643	-0.6568	0.64339	-0.45827	-1.0807
535.6		-0.52968	0.046976	0.66757	-0.52461	-0.40691	-1.1837	0.87047	0.33567	-0.97327
536.9		-0.64676	1.3995	1.0064	-0.23519	-0.38697	-0.98521	0.87113	-0.77282	-0.79035
538.2		-1.1264	0.83177	1.1533	-0.071124	-0.046947	-0.93159	0.28225	-0.18467	-0.53357
539.5		-1.0295	0.96207	0.81268	0.059643	-0.049152	-1.15	0.12259	0.12276	-0.4726
540.8		-1.0412	0.70265	1.0602	0.32087	-0.13888	-0.1945	0.5437	0.33802	-0.53808
542.1		-0.99079	0.070329	1.2333	0.19316	0.034716	-0.99102	-0.019413	0.48465	-0.086796
543.4		-0.87591	-0.063297	1.467	-0.12318	0.16858	-0.61728	-0.64402	0.33153	-0.082798
544.7		-0.60847	-0.72784	0.17802	0.17396	0.049945	-0.91603	0.55387	0.066111	0.051906
546		0.12024	-0.52262	-0.39363	-0.39064	0.022593	0.27137	-0.2413	-0.39331	0.0066984
547.3		0.38225	0.28559	-1.2769	0.2068	-0.19326	0.64221	0.71085	-0.34869	0.075599
548.6		0.36788	0.087238	-0.63082	-0.54932	-0.60934	1.3867	0.6169	-0.47644	-0.082926
549.9		-0.23637	0.79968	-0.67637	-0.39878	-0.68855	1.4234	1.4288	-0.82414	-0.51789
551.2		-0.2656	0.45824	-1.0654	0.033654	-0.90557	2.1298	1.3235	-0.48837	0.09647
552.5		-1.078	0.90612	-1.0283	0.37969	-0.78535	1.556	0.96281	-0.76456	0.20865
553.8		-1.0479	1.1518	-0.90942	0.53299	-0.50199	1.678	0.40354	0.15712	0.28548
555.1		-1.2822	0.60815	-0.56967	0.70366	-0.42759	1.748	-0.10486	0.1276	0.43576
556.4		-1.2844	0.56767	-0.57551	1.2586	0.029701	0.74363	-0.43463	0.85163	0.50807
557.7		-1.0309	1.1322	0.48442	0.58678	0.20883	0.82274	-0.013536	0.91161	0.52653
559		-1.1206	0.39137	1.4296	0.043179	0.41431	-0.37822	-0.099778	1.0337	0.31763
560.3		-0.35283	0.99043	0.96423	-0.11153	0.64541	-1.4171	-0.56573	1.0348	0.6326
561.6		-0.45652	1.3273	1.7921	-0.51989	0.91412	-2.5366	-0.53132	1.016	0.075779
562.9		-0.18596	1.5791	1.1144	-0.66841	0.43894	-1.7884	-0.13603	1.3429	-0.33779
564.2		-0.10761	1.627	1.1178	-1.066	0.40419	-1.9197	-0.50955	0.90247	-0.3614
565.5		0.41527	1.3415	0.61603	-0.86734	-0.16567	-1.3541	0.42578	0.077777	-0.74005
566.8		0.13506	0.09546	0.57964	-1.0975	-0.11697	-1.4746	0.54385	-0.43081	-0.49082
568.1		0.25626	0.10314	0.29693	-0.85637	-0.52741	-0.84137	0.74892	0.035545	-0.80586
569.4		0.42878	0.03083	0.45301	-0.84687	-0.37132	-0.66688	0.16403	-0.92238	-0.70872
570.7		0.44188	-0.05656	-0.16922	-0.36398	-0.35458	-0.92947	0.10702	-1.139	-0.23683
572		0.19234	-0.21831	0.22333	-0.23555	-0.26242	-0.54663	0.36276	-0.93598	-0.21061
573.3		0.045406	-0.28779	-0.50106	0.32289	-0.0031793	-0.61649	0.024041	-0.68602	-0.090673
574.6		0.12168	0.078902	-0.51923	0.65164	-0.038254	-0.3306	-0.081675	-0.80006	0.025439
575.9		0.81582	0.044169	-0.47759	0.88073	-0.20569	-0.024761	0.39658	-0.85062	0.041946
577.2		0.29087	-0.6027	-0.28666	1.1604	0.087564	-0.12374	0.70406	-0.27816	-0.23921
578.5		-0.051558	0.027703	1.1282	0.46973	0.0041497	0.35159	0.6182	0.29929	-0.41175
579.8		-0.048979	-0.76243	0.58585	0.40172	0.00038518	0.79982	0.16099	0.36409	-0.29064
581.1		-0.42062	-0.01064	1.5618	-0.18947	-0.23891	1.2646	0.42185	1.4926	-0.49925
582.4		-0.6677	0.1016	0.64769	-0.32013	0.094864	1.4496	0.34152	1.2617	-0.36968
583.7		-0.37888	-0.47192	1.044	-0.64435	0.2588	1.0128	0.38576	1.0994	-0.49936
585		-0.82855	0.83301	1.855	-0.61196	0.23034	0.70199	0.92067	1.2295	-0.82246
586.3		-0.21555	-0.10702	1.3511	-0.46228	0.23024	0.16561	0.12241	1.7606	-0.26538
587.6		-0.4667	1.3389	1.0591	-0.80049	-0.00038518	0.054861	0.047425	0.99589	-0.69956
588.9		-0.080581	0.48693	0.34302	-1.5296	-0.52804	-1.0439	0.89569	1.161	-0.76762
590.2		-0.098043	0.22366	0.14411	-1.8167	-0.57425	-1.2141	1.1567	-0.0051463	-1.1819
591.5		0.3281	0.42333	-0.65387	-1.6252	-0.72777	-1.5971	1.3256	-0.02033	-0.60174
592.8		0.85533	-0.73109	-1.4236	-1.3848	-0.52232	-1.623	1.2	0.21937	-0.41225
594.1		0.69533	0.5327	-1.1861	-1.4605	-0.69519	-1.2677	0.32922	-0.31638	-0.2088
595.4		0.9694	0.30884	-2.1804	-0.79217	-0.48747	-0.80843	-0.73109	-0.042546	0.012015
596.7		1.0538	1.3134	-1.8947	-0.39897	-0.37351	-0.20103	-0.20048	-0.46858	0.2021
598		0.64835	0.20308	-1.1438	-0.26871	-0.47651	0.72124	-0.69058	-0.021896	0.39055
599.3		0.12164	1.0096	-1.5662	0.19217	-0.66634	0.86764	-0.35356	0.078459	0.030458
600.6		0.63416	-0.64623	-0.98372	0.010457	-0.92357	1.5793	-0.32806	0.0059408	0.13184
601.9		0.3405	-0.85901	-1.517	0.20836	-0.88262	2.0458	-0.60869	0.16592	0.55052
603.2		-0.136	-0.80695	-0.96272	0.46077	-0.62842	2.4065	-0.93715	0.53209	0.44142
604.5		0.016331	-0.37843	-1.1293	0.64435	-0.13788	1.3725	-0.82786	0.47785	0.54114
605.8		-0.26693	-0.04861	-1.2327	0.72929	-0.029534	1.4229	-1.0408	0.78594	0.64936
607.1		-0.020169	0.83095	-0.95873	0.82458	-0.05312	1.2672	-0.52693	0.26557	0.77804
608.4		-0.3396	1.0425	-0.35976	0.68075	0.11659	0.34695	0.018949	0.23193	-0.029467
609.7		0.32066	0.47554	0.18769	0.63222	-0.042526	-0.067917	0.11058	0.18551	0.18366
611		0.42224	-0.035842	0.25057	0.74701	0.13473	-0.28756	0.63706	-0.65961	0.20151
612.3		0.2975	0.011883	0.75683	0.82106	0.4541	-1.2267	-0.13116	-0.79301	0.63502
613.6		0.34563	0.5919	0.2788	0.54543	0.40329	-0.35914	0.81729	-0.79443	0.090662
614.9		0.7127	-0.41081	0.0034412	0.87787	0.45919	-0.021094	-0.4994	-1.4967	0.21135
616.2		0.52572	-0.87231	-0.18126	1.0131	0.53219	-0.11561	-0.54064	-0.81065	0.50977
617.5		0.41547	-0.43785	-0.417	0.26554	0.5479	-0.18317	-0.67111	-0.84123	0.52434
618.8		-0.0043068	0.063178	-0.80403	0.11934	0.64263	-0.26021	-0.36688	0.22334	0.50114
620.1		-0.048959	-0.49453	-0.69978	0.045208	0.60367	0.05921	-0.86825	0.08173	0.64525
621.4		-0.64418	0.34292	-0.48545	0.56238	0.50905	0.14687	-0.39063	1.3982	0.5115
622.7		-1.043	0.74117	0.32318	-0.29942	0.20997	0.34309	-0.15591	1.2517	0.1353
624		-0.98559	-0.5258	0.074179	0.15131	0.32101	0.82013	-0.38448	1.61	0.28429
625.3		-1.1508	-0.23276	0.27489	0.78128	0.54238	0.76795	-0.31926	1.5628	0.28085
626.6		-0.9747	0.070672	1.1159	0.3902	0.37827	0.22988	-1.2668	2.1207	0.41911
627.9		-0.86785	-0.34872	1.0008	0.49733	0.51799	0.86944	-1.1168	0.88595	0.3418
629.2		-1.0447	0.77147	1.5253	0.46565	0.26616	0.53456	-0.6125	1.1666	0.39458
630.5		-0.49332	1.0815	0.82834	0.61494	0.21581	0.51463	-0.94338	0.90721	-0.19178
631.8		-0.51292	0.93042	1.2729	0.21041	0.14199	-0.056573	-0.58379	0.36158	0.17946
633.1		-0.055187	2.0156	0.4085	0.50238	-0.12579	-0.19202	-0.48944	0.0025237	0.12749
634.4		-0.018606	1.2156	-0.98232	0.75412	0.036814	-0.91999	0.15683	-0.73656	-0.16732
635.7		-0.0068914	1.1449	0.27701	-0.1006	-0.30234	-0.74899	0.47684	-0.24765	-0.75539
637		0.51292	0.26554	0.19356	-0.16957	-0.67219	-0.42952	0.15456	-0.5501	-0.48063
638.3		0.074211	-0.71951	-1.0011	-0.85858	-0.45884	-0.11463	1.1156	-0.4325	-0.55911
639.6		-0.035937	-0.27984	-0.02315	-0.73968	-0.651	-0.54305	1.2246	-0.70087	-0.6554
640.9		-0.043416	-0.87434	0.20069	-0.7851	-0.63457	-0.037197	1.1302	-0.26885	-0.57986
642.2		0.0055368	-0.79979	0.13274	-0.8455	-0.44627	-0.99505	0.42641	-0.6031	-0.70426
643.5		0.30402	-1.599	0.56517	-0.74773	-0.32073	-0.77018	0.54675	-0.43944	-0.68234
644.8		0.28867	-1.2657	0.55082	-0.75626	-0.095816	-1.2106	0.50303	-0.57122	-0.69147
646.1		0.34626	0.61165	-0.61083	0.41086	0.5499	-0.028043	-0.32474	0.6714	0.22539
647.4		0.69218	0.22294	-0.017264	0.14275	0.4319	-0.04616	-0.10753	0.20429	0.21648
648.7		-0.092685	0.12666	0.012427	-0.0088575	-0.084356	-0.0086922	0.043264	0.16668	-0.060117
650		-0.45528	-0.031834	0.023662	-0.15145	-0.30144	-0.26402	0.065207	0.054941	-0.28427

## Sheet: 1.16
x		y
		VNm	VNop	ANr	ANl	SMN	SMN2	DMN	DAN	ECN
1.3		-0.25908	-0.31012	1.255	1.3863	-0.75433	-0.50526	-0.75565	0.32816	-0.18891
2.6		0.0062558	-1.0169	1.0605	0.94367	-0.82897	-0.77119	-0.39165	0.55069	-0.3286
3.9		0.22638	-0.98238	-0.15128	0.69748	-0.91886	-1.06	0.19213	0.42967	0.074338
5.2		0.65586	-1.2933	-1.3546	0.99317	-1.4526	-0.64651	0.69099	0.51928	0.29424
6.5		0.98712	-0.92476	-2.0067	0.60048	-2.0324	-0.37612	1.2719	0.0079488	0.095648
7.8		0.40944	-0.44462	-2.3727	0.11994	-1.8304	-0.56057	1.1838	-0.54949	-0.28767
9.1		0.30111	-0.12266	-2.1377	-0.44588	-1.8204	-0.70919	1.2105	-1.0192	-0.79378
10.4		-0.29971	0.22141	-0.77752	-1.2251	-1.2349	-0.50541	0.73481	-1.2168	-0.86337
11.7		-0.59611	0.11462	-0.85034	-1.1735	-1.4708	0.25703	0.39972	-0.73676	-0.86228
13		-1.0553	0.59316	0.025436	-1.6043	-1.1787	0.25053	0.12212	-0.52826	-0.5223
14.3		-0.9773	-0.045027	-0.046066	-1.4747	-1.0609	0.0071576	-0.022334	0.02691	-0.55284
15.6		-0.67183	0.32284	-0.11188	-1.8863	-0.60367	-0.062073	-0.20029	-0.17792	-0.55482
16.9		-0.48782	0.30994	0.53394	-1.8172	-0.51434	-0.00029774	-0.26619	-0.36236	-0.58933
18.2		-0.3829	0.19488	0.60241	-2.0721	-0.37457	0.20169	-0.50142	-0.68126	-0.47065
19.5		-0.6958	0.20864	0.66181	-1.8684	-0.31407	0.4307	-0.88055	-1.0309	-0.33964
20.8		-0.99678	0.34537	0.64459	-1.3173	-0.061024	0.063683	-1.0019	-1.164	-0.2612
22.1		-1.2425	0.32067	0.8634	-1.1193	-0.285	-0.088472	-0.95182	-1.105	0.0045641
23.4		-1.0995	0.087568	0.80182	-0.46324	-0.16427	-0.19272	-0.94065	-0.94848	0.1833
24.7		-1.8715	0.43653	0.44423	-0.28357	-0.21142	-0.16171	-0.74121	-0.92875	0.41525
26		-1.311	0.41884	0.20559	0.16003	0.10137	-0.10148	-0.41601	-0.85566	0.53813
27.3		-1.9404	0.71487	0.017593	0.29196	0.24501	-0.086975	-0.078145	-0.35276	0.45297
28.6		-1.3444	0.55977	-0.15981	0.50355	0.18468	-0.21827	0.30914	0.33975	0.38813
29.9		-0.5642	0.64006	0.5254	0.44277	0.24801	0.067197	0.20638	0.56783	0.55977
31.2		0.0294	0.20433	1.0841	0.74948	0.61747	-0.069282	0.42598	0.6996	0.61649
32.5		0.45288	0.14754	1.2843	1.1552	0.8653	-0.32017	0.46443	0.38087	0.5771
33.8		0.76285	-0.032269	0.87549	1.509	1.0409	-0.67858	0.38733	0.18385	0.2919
35.1		0.92559	0.1956	1.2264	1.6639	1.2194	-0.61971	-0.057163	0.0035613	0.08856
36.4		0.94349	0.00084299	0.45614	1.6549	0.91561	-0.70987	0.12848	0.28437	-0.59531
37.7		0.76508	0.074105	-0.081744	1.1471	0.81026	-0.15521	0.061055	-0.072543	-0.49079
39		0.56581	0.39022	-0.082784	0.88015	0.97457	0.23611	0.23101	-0.23989	-0.37314
40.3		0.75714	-0.21243	0.26048	0.57539	0.82037	-0.024294	0.089297	-0.6621	0.078292
41.6		0.48382	-0.33224	0.34456	0.72643	0.67575	0.18592	-0.032412	-0.63492	0.56177
42.9		0.42461	-0.56833	0.39566	0.79728	0.36653	0.27656	-0.066276	-0.4306	0.75021
44.2		0.79064	-0.70804	0.44691	0.83382	-0.066283	0.32022	-0.18742	-0.096254	0.85948
45.5		1.052	0.17711	0.43369	0.96884	-0.21689	0.3556	-0.15086	0.23876	0.87306
46.8		1.5774	0.2904	-0.086754	0.72869	0.2696	0.21223	-0.24646	0.58722	0.55043
48.1		1.6966	0.48921	-0.33123	0.55222	0.7007	0.11371	-0.12953	0.77234	0.050143
49.4		1.9592	0.65054	0.029698	0.0697	0.46082	0.46265	-0.26298	0.47216	-0.34751
50.7		2.0795	0.74907	0.11553	-0.33085	0.45556	0.40038	0.017878	0.25648	-0.573
52		1.6152	0.063275	0.67234	-0.68148	0.54645	0.49929	0.10792	0.26155	-0.42368
53.3		1.3734	-0.55428	0.323	0.031792	0.50626	0.55825	-0.046653	0.30322	-0.056109
54.6		0.82239	-0.46778	0.55742	0.28511	0.29904	0.28015	0.61127	0.47713	0.14519
55.9		0.56083	-1.0584	0.43124	0.39133	-0.0088395	-0.21457	0.59831	0.58326	0.35902
57.2		0.9632	-1.2296	-0.73364	0.78533	0.49402	0.11734	0.12183	0.62947	0.35616
58.5		0.71389	-0.93013	-1.1509	0.76212	0.50346	0.57223	-0.19315	0.64473	0.014354
59.8		0.87205	-0.64597	-1.6224	0.34392	0.89333	0.53278	-0.53092	0.50498	-0.31036
61.1		0.7376	-0.29299	-1.2717	-0.23406	0.91002	0.57979	-0.44804	0.7221	-0.52042
62.4		0.60873	-0.12798	-1.4775	-0.4933	0.83038	0.71277	-0.48953	0.64958	-0.3337
63.7		0.51809	-0.0076625	-1.0825	-0.38497	0.75318	0.70585	-0.49682	0.70799	0.010869
65		0.34263	0.52265	-0.80385	-0.37458	0.19692	0.76628	-0.068018	0.71038	0.025066
66.3		0.94711	0.42721	-0.53874	-0.17451	0.031854	0.26878	0.17155	0.7871	0.16622
67.6		0.63971	0.65194	0.31341	-0.079368	0.019715	0.14011	0.53641	0.66715	-0.15478
68.9		0.092845	0.99182	0.202	-0.10587	0.31284	0.03863	0.68135	0.75894	-0.70913
70.2		-0.20551	0.57348	-0.49254	-0.33905	0.54379	0.45076	0.59226	0.65781	-0.67566
71.5		-0.43464	1.1447	-0.75954	-0.50036	0.88242	0.73588	0.52616	0.69117	-1.0396
72.8		-0.32372	0.51982	-1.3045	-0.58185	0.77701	0.94903	0.0074127	0.51586	-1.0433
74.1		-0.31032	0.13431	-1.1973	-0.55214	0.61712	0.70375	-0.31104	0.39332	-0.70721
75.4		-0.43398	-0.12995	-1.0662	-0.1305	0.30783	0.32381	-0.00070556	0.36632	-0.4643
76.7		-0.2789	-0.53846	-0.43716	-0.1769	-0.025966	-0.27247	-0.059541	0.26222	0.088844
78		-0.2539	-0.43026	-0.79912	0.32085	-0.024019	-0.4997	0.15146	-0.04654	0.54412
79.3		-0.099326	-0.35196	-0.28379	0.78967	0.042016	-0.49178	0.29034	-0.26802	0.60064
80.6		-0.11724	-0.032541	-0.051159	0.77399	0.10158	-0.19102	0.32803	-0.23684	0.48574
81.9		-0.22217	0.47221	0.39303	0.945	0.0656	-0.11109	0.24015	-0.27925	0.41277
83.2		-0.31793	0.67237	1.1467	0.95051	0.22447	-0.55882	0.045978	-0.14917	0.069478
84.5		-0.1967	0.82069	1.4436	0.33377	0.027053	-0.43043	0.10227	4.5967e-05	-0.22022
85.8		-0.56853	0.17756	1.1478	0.52292	-0.42393	-0.41162	0.045196	0.040334	-0.13544
87.1		-0.47358	0.060065	0.9949	-0.036845	-0.35573	-0.27711	0.34949	0.13039	0.015095
88.4		-0.55293	-0.28947	1.313	-0.036325	-0.21194	-0.18182	0.4292	0.095366	0.022349
89.7		-0.21719	-1.5608	0.33761	-0.60322	-1.7424	0.3532	-0.044967	-4.5967e-05	0.069126
91		-0.31505	-1.1126	-0.87179	-0.56469	-1.5322	-0.64859	-0.88592	-0.67058	-0.88278
92.3		-0.20485	-1.4178	0.13884	-0.086783	0.43871	0.18756	-1.6467	-1.1945	-0.13417
93.6		-0.16214	-0.31394	0.089995	0.3257	0.30134	-0.11299	-0.45265	-0.9522	-0.42999
94.9		0.02841	-0.67761	-1.342	0.60048	-0.41239	-0.29917	0.38463	-0.77218	-0.1447
96.2		0.4131	-0.96366	-2.3686	0.28822	-0.61792	-0.18891	0.5304	0.13708	0.17059
97.5		0.43607	-1.3002	-2.6453	-0.24517	-1.5603	-0.30194	0.76124	0.7373	0.23008
98.8		0.60162	-1.5875	-2.9559	-0.10901	-2.4005	-0.57539	1.1676	0.67013	0.36412
100.1		0.34701	-2.2285	-2.3488	-0.66511	-3.4738	-0.72015	1.475	0.5287	0.25726
101.4		0.28503	-1.6297	-1.6477	-0.47872	-3.6023	-0.98324	1.4994	0.2438	0.47669
102.7		0.41691	-1.45	-0.51013	-0.74688	-3.3281	-1.3934	1.0654	-0.025077	-0.13775
104		0.00086603	-1.1602	0.47015	-0.79347	-2.7797	-1.388	0.37249	-0.31612	-0.71929
105.3		-0.7385	-0.62001	0.88129	-1.0942	-2.031	-1.1935	-0.29098	-0.20292	-0.95374
106.6		-0.71657	0.048125	1.1707	-0.94837	-1.8119	-1.3597	-0.16921	-0.35516	-0.70757
107.9		-0.63951	-0.16522	1.8051	-1.026	-1.7354	-1.1365	0.28853	-0.73401	-0.60655
109.2		-0.67766	-0.3088	2.075	-0.94053	-1.9256	-1.1262	0.37986	-0.68654	-0.46418
110.5		-0.55017	-0.6909	1.4333	-0.28129	-1.6716	-0.89458	0.40106	-0.7164	-0.3695
111.8		0.29021	-0.82004	1.2072	-0.49339	-1.3921	-0.6605	0.56814	-0.46403	-0.26135
113.1		0.49665	-0.69382	0.97763	-0.34887	-0.67384	-0.80769	0.54657	-0.16663	-0.66956
114.4		0.77413	-0.19247	0.034792	-0.21178	-0.24842	-0.54354	0.45919	0.25905	-1.1365
115.7		0.92193	-0.11352	-0.098971	-0.53198	-0.1635	-0.54423	0.45919	0.30977	-1.4588
117		0.32499	0.062101	-0.14503	-0.80655	0.31357	-0.30472	-0.0066683	0.48512	-1.7003
118.3		0.5115	-0.16925	-0.18088	-0.59212	0.68514	-0.0011043	-0.23944	0.37665	-1.4983
119.6		-0.37006	0.17049	0.27395	-0.44805	0.8442	0.35784	-0.40476	-0.10901	-1.0938
120.9		-0.71102	0.21479	0.25172	-0.0069531	0.8015	0.8876	-0.65487	0.18625	-1.1516
122.2		-1.2436	0.14362	-0.44667	0.24506	1.0898	1.1541	-0.94893	0.39552	-1.0688
123.5		-1.6178	0.48596	-0.10573	0.39566	1.2455	1.3174	-0.99205	0.6908	-0.92347
124.8		-1.4394	0.062729	-0.53936	0.73882	1.3418	1.3831	-0.77566	0.84563	-0.90442
126.1		-1.4229	-0.22806	-0.42685	0.63231	1.0874	1.4347	-0.95412	0.62411	-0.86305
127.4		-1.3787	-0.21949	-0.33878	0.98479	0.89458	1.2875	-0.64091	1.0992	-0.91225
128.7		-0.93346	-0.39365	-0.14102	1.3804	0.88711	1.0845	-0.33767	1.0157	-0.74155
130		-1.0339	-0.64648	0.17259	1.7336	0.67579	0.57315	-0.38938	0.70815	-0.0080007
131.3		-0.056944	-0.20122	-0.30485	2.2383	0.63002	-0.16923	0.87929	0.99748	-0.4794
132.6		-0.26103	-0.079629	-0.33398	2.2668	0.74901	-0.023117	0.77105	0.33263	-0.12819
133.9		-0.17684	0.0014929	0.13407	1.6871	0.71026	-0.86703	1.0588	0.30927	0.19894
135.2		0.3954	0.22973	-0.28817	1.6188	0.45605	-0.65329	1.3304	0.12893	-0.00025577
136.5		0.089948	-0.11529	-0.0061808	0.69614	0.038006	-0.70515	1.638	0.30665	0.077682
137.8		0.32564	0.06113	0.0098083	-0.032849	-0.28103	-0.85021	1.8804	0.63032	0.089258
139.1		0.70855	0.34609	-0.076364	-0.32679	-0.75976	-1.5368	2.3908	0.23841	-0.071438
140.4		0.88503	0.66294	-0.10264	-0.22247	-0.97304	-1.4025	2.2438	0.1729	-0.33704
141.7		0.75467	0.56548	0.14176	-0.064278	-1.2613	-1.544	1.7849	-0.68514	-0.35397
143		0.21427	1.0187	0.081881	0.18759	-1.2006	-1.1636	1.1533	-0.71044	-0.10657
144.3		-0.11819	1.1578	0.91801	-0.2295	-0.72432	-0.95111	0.74888	-1.1057	-0.023651
145.6		-0.51299	1.3464	-0.095789	-0.021371	-0.298	-0.53626	-0.046882	-1.064	0.23999
146.9		-0.50727	1.0136	-0.021064	-0.17663	-0.19714	-0.32238	-0.21563	-0.86442	0.32736
148.2		-0.77242	0.59704	-0.1573	-0.63866	-0.086889	-0.28777	-0.35818	-0.68149	0.56357
149.5		-0.55546	0.53868	-0.36674	-0.82319	0.35414	0.18801	-0.73236	-0.46161	0.53324
150.8		-0.4649	0.16861	0.14342	-0.67951	0.64205	0.41378	-0.53811	-0.26898	0.28716
152.1		-0.24815	-0.33164	0.45029	-0.27432	0.75028	0.43409	-0.40705	0.10873	0.12066
153.4		0.10298	0.26367	0.61161	-0.34101	0.16471	0.60033	-0.12055	0.062213	-0.071176
154.7		0.47941	0.32949	0.15568	0.31251	0.66904	0.48012	0.14536	0.7148	-0.92699
156		0.73239	0.59687	-1.2086	0.88866	0.92478	0.67278	-0.56111	1.0092	-1.1615
157.3		1.0998	1.0853	-1.1674	1.2643	0.73432	0.59307	-0.70216	1.3358	-1.7999
158.6		1.4711	1.3409	-1.2299	1.4492	0.88609	0.38174	-0.86295	1.2045	-1.8357
159.9		1.4874	0.87074	-0.55772	0.92413	0.24454	0.44075	-0.56548	0.75433	-1.5206
161.2		1.0045	0.83653	-0.51015	1.0224	-0.24532	-0.28838	-0.388	0.56548	-0.98481
162.5		1.1643	0.1556	0.43636	0.26884	-0.5924	-0.38619	-0.078794	-0.20986	-0.63829
163.8		0.51538	0.0046054	0.23225	-0.16275	-0.30315	-0.69184	0.35085	-0.52735	-0.049675
165.1		0.17077	0.0069335	0.52734	-0.95138	-0.48455	-0.96356	0.69637	-0.7981	0.060557
166.4		-0.30402	0.075168	0.24492	-1.2106	-0.7065	-0.80515	0.62243	-0.6156	0.20126
167.7		-0.2222	-0.58414	0.91479	-1.298	-1.0256	-0.59555	0.60398	-0.64675	0.39238
169		-0.26199	-0.075467	1.4648	-1.2956	-1.257	-0.61274	0.73898	-0.71232	0.37485
170.3		0.30928	-0.29413	1.15	-1.0512	-1.2936	-0.10724	0.48203	-0.78527	0.36103
171.6		0.5574	-0.18386	0.83827	-0.42798	-1.2278	-0.23438	0.30793	-0.48224	-0.21095
172.9		0.67093	-0.01565	0.56926	-0.069812	-0.74719	-0.32692	-0.11222	-0.04836	-0.36999
174.2		0.26247	0.10838	0.0080624	0.3004	-0.54849	0.0056868	-0.12885	0.15554	-0.49101
175.5		0.22951	-0.15156	0.082329	0.025396	-0.28233	-0.067941	0.031604	0.075373	-0.436
176.8		0.037307	-0.086252	-0.56337	0.41083	-0.056199	0.56366	0.10312	0.29157	-0.6857
178.1		-0.59801	0.29937	-0.66865	0.39353	-0.038574	0.42817	0.11556	0.47287	-0.75381
179.4		-0.66635	0.01221	-0.80742	0.69956	-0.016271	0.55573	0.066514	0.50168	-0.54017
180.7		-0.3672	-0.25504	-0.55961	0.88244	-0.038521	0.60556	0.058353	0.56597	-0.44956
182		-0.44045	-0.36581	-0.69065	0.97592	0.25684	0.25685	-0.0023093	0.71846	-0.43805
183.3		0.033154	-0.53069	-1.0481	1.2498	0.14249	0.20178	0.14976	0.1957	-0.23797
184.6		0.14059	-1.07	-0.58105	1.0128	0.25666	0.34913	0.10009	-0.60342	0.18078
185.9		-0.17821	-0.58249	-0.070379	0.53985	0.50656	0.60154	0.20519	-1.5007	0.43566
187.2		-0.042298	-0.82687	0.51561	0.21028	0.73466	0.48996	0.0063153	-2.0472	0.94703
188.5		0.30418	-0.88495	0.49868	0.14525	0.9313	-0.051855	-0.29543	-2.3564	0.94584
189.8		0.70993	-1.4379	1.2945	-0.12896	0.78298	-0.71398	-0.3722	-2.0312	1.0722
191.1		0.88306	-1.8034	1.0024	-0.40281	0.47478	-0.30031	-0.67893	-1.4948	0.868
192.4		1.6054	-1.5008	1.0052	-0.68998	0.62695	-0.2093	0.026209	-0.79186	0.33186
193.7		1.2669	-1.0607	0.82488	-0.97258	0.44987	-0.073139	-0.2504	-0.75061	0.39081
195		0.59202	-0.62303	0.69072	-0.59154	0.50259	0.1709	-0.65124	-0.5758	0.93331
196.3		0.28787	-0.67355	0.96774	-0.5053	0.41785	0.20173	-0.89149	-0.0057223	1.0867
197.6		-0.32181	-0.20892	0.0068436	-0.13465	0.27706	0.54552	-1.2249	0.21058	1.2862
198.9		-0.14774	-0.16625	-0.90371	0.022821	0.067442	0.71637	-1.0652	0.24659	1.2122
200.2		0.14387	-0.26024	-1.6785	-0.3086	0.2729	0.77252	-0.98554	0.37162	0.96877
201.5		0.06581	-0.15419	-1.6259	-0.41641	0.45625	0.78195	-0.56856	0.082135	0.74851
202.8		0.010293	0.029582	-1.3531	-0.49299	1.0606	0.38635	-0.47973	-0.082436	0.37953
204.1		0.19352	0.0091575	-0.86455	-0.34716	0.88626	0.43769	-0.6023	-0.13484	0.10093
205.4		-0.09731	-0.080822	-0.55027	-0.60859	0.71767	0.60452	-0.75406	-0.24178	0.43025
206.7		-0.39174	0.59346	-0.35514	-0.43926	0.09179	0.55843	-0.54419	-0.47021	0.54312
208		-0.25206	0.71314	-0.80141	-0.2461	0.0062859	0.76516	-0.58117	-0.75382	0.77563
209.3		0.18897	0.5536	-1.2034	-0.12591	-0.041057	-0.0029906	-0.31566	-1.2964	0.9341
210.6		0.23507	0.64917	-1.618	-0.10101	0.22954	-0.050697	-0.18095	-1.3698	0.83257
211.9		0.29522	-0.2754	-0.98779	-0.15027	0.10686	0.15645	-0.018874	-1.2083	0.85853
213.2		1.0178	-0.4019	-0.1796	-0.50986	0.2794	-0.14927	0.79648	-0.8046	0.47722
214.5		0.54338	-0.63197	-0.093024	-0.56975	-0.015837	0.41484	0.20627	-0.66982	0.079484
215.8		0.19335	-0.38286	-0.19984	-0.29214	-0.046905	0.41805	0.27051	-0.26058	0.2923
217.1		0.088231	-0.72459	0.10536	0.052832	-0.092132	0.2156	0.41708	-0.039226	0.3479
218.4		0.13757	-0.55351	-0.073874	0.11062	-0.3065	0.1552	0.29574	0.19751	0.46748
219.7		0.37826	-0.59661	0.36588	0.19153	-0.44325	-0.069724	0.68747	0.42543	0.80212
221		0.050697	-0.33989	0.04464	0.66772	-0.74572	-0.30093	0.89959	1.0761	0.90287
222.3		0.57998	-0.50556	0.14204	0.40106	-0.69326	-0.35047	0.89819	1.4705	0.9236
223.6		0.68093	-0.042738	-0.38595	0.61811	-0.59694	-0.45604	0.9794	1.4445	0.40149
224.9		0.58377	0.54686	-0.25024	0.40141	-0.47341	-0.5942	0.99943	0.82991	0.051883
226.2		0.87948	0.43853	-0.55635	0.23166	-0.49188	-0.61883	1.1289	0.66625	-0.77347
227.5		0.83158	0.38315	0.59104	0.047845	-0.81849	-1.0531	1.2485	0.26592	-1.33
228.8		0.70389	0.57976	0.7948	0.091262	-0.70771	-1.1192	1.1749	-0.19523	-1.2189
230.1		1.1232	-0.15724	1.6003	0.17209	-0.92473	-1.3277	1.2301	-0.44744	-1.0487
231.4		0.69666	-0.091163	1.645	0.2527	-0.97251	-1.2915	1.5444	-0.37246	-1.0019
232.7		1.0473	-0.57952	1.9109	0.48315	-1.1849	-1.0959	1.6653	-0.051585	-1.1165
234		0.87547	-0.91967	1.4256	0.38153	-0.83968	-1.1869	1.3987	-0.14683	-1.1792
235.3		0.79201	-1.0907	1.1987	0.11328	-0.56644	-0.48266	1.0471	0.316	-1.52
236.6		0.21259	-1.153	0.91281	-0.027964	-0.17136	-0.21449	0.5181	0.55117	-1.3463
237.9		0.055181	-1.3882	0.64915	-0.82309	-0.0062859	0.13358	0.20995	0.65722	-1.4871
239.2		-0.3346	-1.3882	0.18655	-0.91372	-0.0075877	0.33455	0.018447	0.70884	-1.4992
240.5		0.098367	-1.7773	0.11152	-1.4517	0.26549	0.38979	-0.19271	0.63722	-1.0543
241.8		-0.19855	-1.2881	0.21855	-1.2853	0.55941	0.42273	-0.20299	0.6468	-0.64965
243.1		-0.26697	-1.232	0.14741	-1.0978	0.54947	0.21212	-0.27351	0.81127	-0.58193
244.4		-0.26835	-0.44373	0.28768	-1.0556	0.35143	-0.15987	-0.22218	1.1891	-0.36206
245.7		0.11788	0.025264	0.4393	-0.76314	0.13841	-0.21805	-0.09221	1.5166	-0.43554
247		0.12423	0.42929	0.59841	-0.81083	-0.12958	-0.065826	-0.023328	1.2111	-0.56378
248.3		0.13591	0.70981	0.35145	-0.42166	0.15469	-0.20921	-0.23689	1.4249	-0.99772
249.6		0.20399	1.0574	-0.37768	-0.12003	0.40602	0.21761	-0.615	1.3368	-1.5011
250.9		0.0055854	1.1465	-0.40459	-0.13979	0.63114	0.78626	-0.84021	1.1293	-1.4687
252.2		0.11749	1.0908	-0.39828	-0.16059	0.67277	0.91084	-1.0507	0.86467	-1.2347
253.5		-0.050117	0.99079	0.096206	-0.23211	0.44409	1.0315	-1.232	0.56734	-0.74243
254.8		-0.30307	1.2763	0.4236	0.31161	0.3547	0.69041	-1.1597	0.45717	-0.31875
256.1		0.046294	1.1738	0.50818	0.33218	0.26779	0.24289	-1.4684	-0.15213	0.10465
257.4		0.12871	0.7728	0.64088	0.45288	0.28747	-0.14052	-1.2732	-0.66105	0.032516
258.7		0.2241	0.78559	1.1596	0.46792	0.51347	-0.7337	-1.4417	-1.0236	0.38237
260		0.41704	0.45672	0.70508	0.65589	0.55128	-0.41193	-1.1578	-1.0206	0.16245
261.3		0.11443	0.94407	1.1464	0.41705	0.38076	-0.17751	-0.76476	-1.1443	0.21338
262.6		-0.039507	0.8371	1.0298	0.42996	0.46177	-0.05991	-0.39349	-1.3086	0.076666
263.9		-0.21589	0.88098	0.7544	0.18034	0.61745	0.21655	-0.31469	-1.1178	-0.22412
265.2		-0.87971	1.2162	1.1458	-0.4937	0.62209	0.084057	0.22031	-0.7703	-0.63537
266.5		-0.7043	0.96676	0.49776	-0.71997	0.69766	0.32503	0.35031	-0.062919	-0.98107
267.8		-0.40895	0.76245	0.92224	-0.92928	0.62744	0.4138	0.56237	0.15644	-1.0934
269.1		-0.56854	0.62717	0.22405	-0.65656	0.62905	0.7786	0.87256	0.34112	-1.0815
270.4		-0.79001	0.66455	0.020438	-0.18509	0.4332	1.041	0.92511	0.47226	-0.69435
271.7		-0.63334	0.41828	0.20708	-0.22881	0.094236	1.1486	1.1272	0.56716	-0.19346
273		-0.26125	0.3907	0.1813	-0.2207	-0.29964	0.83114	1.4613	0.74604	0.27298
274.3		-0.12603	0.31341	-0.15428	-0.18405	-0.53309	0.55076	1.3879	0.55639	0.68731
275.6		0.15484	0.53219	0.024741	-0.72995	-0.24308	0.42943	1.1712	0.10358	0.88785
276.9		-0.020483	1.1067	-0.10711	-1.0561	-0.11676	0.54969	0.84072	0.013465	0.83217
278.2		0.30804	0.56696	-0.10618	-1.2379	0.10197	0.76576	0.20405	-0.46158	0.69349
279.5		-0.063619	0.28779	0.40886	-1.5369	0.16627	0.56596	0.063333	-0.70285	0.49278
280.8		-0.36688	-0.015041	-0.44202	-1.3778	0.29737	1.1509	-0.30826	-1.1741	0.57831
282.1		-0.19974	0.0073816	0.20425	-1.2264	0.13649	1.1693	-0.43756	-0.89097	0.43088
283.4		-0.098669	-0.62277	0.51038	-1.0524	0.032629	0.99331	-0.88177	-0.86032	0.15752
284.7		-0.3822	-0.43436	0.25661	-0.65259	0.19956	0.71911	-1.1114	-0.69245	0.3105
286		-0.31942	-0.87426	0.25003	-0.39555	0.18875	1.007	-1.0767	-0.3124	0.57458
287.3		-0.40713	-0.77321	0.38063	-0.21668	0.35792	0.90402	-1.1061	0.12511	0.77489
288.6		-0.48179	-0.52704	0.30767	0.097074	0.37573	0.94207	-0.79448	0.56697	0.80879
289.9		-0.64635	-0.70733	-0.20595	0.50338	-0.055667	0.93611	-0.60052	0.76198	1.1347
291.2		0.49864	-0.49485	-0.12501	0.92041	-0.6857	0.70886	-0.073151	0.87842	1.2754
292.5		0.484	0.087108	-0.65764	1.4332	-0.39007	0.047171	-0.19924	0.24692	1.2905
293.8		0.87679	0.16197	-0.87206	1.2784	-0.1665	-0.14145	0.049695	-0.12743	1.0871
295.1		1.1076	-0.058526	-0.051452	0.59729	-0.037808	-0.57037	0.035583	-0.4829	0.70216
296.4		1.2462	0.063069	0.069478	0.36537	0.053579	-0.88737	-0.10939	-0.89127	0.17123
297.7		0.9991	0.19901	0.70637	-0.38853	-0.025491	-1.0505	0.32235	-1.1386	-0.5488
299		0.60397	-0.11679	0.81146	-0.46133	-0.10891	-1.1224	0.42055	-1.3837	-0.70492
300.3		0.85586	0.17928	0.42543	-0.2136	-0.065142	-1.0249	0.56314	-1.5824	-0.71882
301.6		0.50495	0.19112	0.33358	-0.021188	0.33049	-1.0248	0.49679	-1.5749	-0.87672
302.9		0.54084	0.648	0.0012214	0.37971	0.2284	-0.86192	0.56929	-0.93149	-1.0734
304.2		1.0295	0.25099	-0.13128	0.42991	0.33657	-0.52327	0.50523	-0.45604	-0.92626
305.5		0.84137	0.15107	-0.028562	0.8124	0.34161	-0.38361	0.37902	0.25445	-1.1475
306.8		0.46914	-0.13625	0.41937	0.80351	-0.039314	0.03112	0.47909	0.32136	-1.0066
308.1		0.53798	-0.87906	-0.18443	1.0734	0.0090484	0.69684	0.67993	0.55393	-0.76303
309.4		-0.12499	-1.3728	-0.48675	1.111	0.19655	0.75644	0.72242	0.54851	-0.48196
310.7		-0.16502	-1.9916	-1.5593	1.1856	0.32528	0.65526	0.60633	0.87546	-0.15681
312		-0.61618	-2.0041	-1.863	1.0829	0.37891	0.10814	0.55006	0.5971	-0.18986
313.3		-1.001	-1.584	-2.063	0.65167	0.39382	-0.22691	0.71476	0.087317	-0.28814
314.6		-1.0871	-1.532	-1.6673	0.1989	0.56845	-0.010753	0.66954	0.011816	-0.44384
315.9		-0.96409	-0.88417	-1.3924	0.018633	0.83118	-0.0082587	0.43592	0.39568	-0.82062
317.2		-0.95467	-0.83065	-0.51778	-0.1161	0.70223	-0.47344	-0.035088	0.46164	-0.8391
318.5		-0.48879	-0.58885	0.010249	-0.35917	0.57907	-0.48245	-0.1389	0.20647	-0.51969
319.8		-0.12782	-0.34769	0.36571	-0.042092	0.31227	-1.044	-0.15245	-0.088083	-0.56451
321.1		0.51198	-0.35238	-0.11529	0.27713	0.09958	-0.95329	-0.47685	-0.32248	-0.35354
322.4		0.0091008	0.0051919	-0.71442	0.28383	0.084935	-0.78918	-0.11692	-0.62129	-0.13377
323.7		0.54195	0.45996	-0.64313	-0.015348	0.060353	-0.54852	-0.0076679	-0.86832	-0.20061
325		-0.2748	0.14113	-1.1187	-0.16062	0.50258	-0.4178	-0.08122	-0.73811	-0.021288
326.3		-0.52036	0.14119	-1.2648	0.03437	0.77121	0.048527	-0.40605	-1.1621	-0.00069012
327.6		-0.65252	0.29444	-0.65828	-0.024991	0.76378	0.26193	-0.58061	-1.2231	-0.32848
328.9		-0.63218	0.41876	0.13368	0.029266	0.70042	0.23384	-0.98088	-1.219	-0.46046
330.2		-0.42682	0.36265	-0.055797	0.010802	0.40549	0.38545	-1.3663	-0.64511	-0.51753
331.5		-0.27302	0.36749	0.11322	-0.14295	0.30426	0.34718	-1.2897	-0.40877	-0.66471
332.8		-0.61578	0.24938	0.0032845	-0.22942	0.32511	0.37876	-1.2804	-0.15591	-0.41965
334.1		-0.37642	-0.16129	-0.42191	0.066265	0.48143	0.37053	-1.178	0.25821	-0.20932
335.4		-0.1185	0.076694	-0.27901	0.37016	-0.096936	0.31158	-1.1605	0.27108	0.13534
336.7		-0.40783	0.19465	-0.58852	0.51593	-0.41996	0.20752	-0.86815	0.2874	0.70663
338		-0.42577	0.66638	-0.682	1.0728	-0.46306	0.3442	-0.57493	0.023025	1.0665
339.3		-0.00086603	0.78146	-1.1422	1.0072	-0.33276	0.62097	-0.5262	0.050236	1.2363
340.6		-0.13801	0.86012	-0.64004	0.83841	-0.041144	0.4078	-0.63475	0.50269	0.89355
341.9		0.84575	0.17524	-1.4644	0.87301	-0.0091417	0.44454	-0.43396	0.87842	0.40813
343.2		0.75501	0.087858	-1.6879	1.1214	-0.025057	-0.072441	-0.28445	0.90638	0.13042
344.5		1.2059	-0.10945	-1.316	0.67494	-0.55714	-0.41032	0.054395	0.72834	0.44619
345.8		1.4548	0.015104	-0.40695	0.91001	-0.86552	-1.141	0.63744	0.3286	0.56248
347.1		0.96223	-0.22424	-0.11449	0.68942	-1.08	-1.4894	1.0032	-0.3129	0.60656
348.4		0.49315	-0.32527	0.24295	0.39218	-0.71146	-1.9113	1.1744	-0.2011	0.20517
349.7		0.35602	-0.46594	0.74189	-0.015703	-0.36441	-1.6493	1.0848	-0.59525	0.32316
351		0.63603	0.33057	-0.097182	0.18283	0.63242	-0.15598	0.41671	0.10167	0.3041
352.3		0.39866	0.093949	0.36012	0.34914	0.10494	0.079612	0.35489	0.019689	-0.098026
353.6		-0.62913	-0.65415	-1.8283	0.42541	-0.31146	0.12548	-0.48268	0.24795	0.68077
354.9		1.1539	1.2487	0.5156	-0.54448	2.3438	1.0655	0.92592	0.38149	0.025365
356.2		1.0469	0.27364	0.018545	0.24334	1.4882	0.42729	0.33671	0.0074188	1.125
357.5		1.0735	0.49528	0.11364	0.24536	0.45482	-0.11534	0.36694	0.085261	0.76998
358.8		0.1665	0.56028	-0.25544	-0.040773	-1.0128	-0.96216	-0.49687	-1.2069	-0.62921
360.1		-0.5086	-0.48739	-0.3509	-0.46615	-0.4033	-0.22311	-0.72214	-0.38774	-0.29722
361.4		0.84691	-0.48834	-1.1712	0.40007	-0.24031	-0.29421	0.59057	0.38331	0.74602
362.7		-0.059818	-0.89462	-0.21969	-0.71901	0.49659	0.63815	-0.84683	-0.16354	0.50263
364		0.099183	0.38513	0.10198	0.4331	0.57924	0.07327	0.077739	-0.012912	-0.044302
365.3		0.90371	0.080262	1.32	0.12526	0.29594	-0.31397	1.4968	0.29027	-0.46997
366.6		0.64131	0.074347	0.21554	-0.24348	-1.7398	-1.0645	0.82855	-0.29279	-0.94549
367.9		-1.9606	-0.47257	-1.7942	0.51578	-2.0568	-0.43549	-1.1125	-0.26389	-1.0719
369.2		-0.28706	0.1942	0.44389	0.59307	1.8112	1.1555	0.46732	0.26026	0.68272
370.5		-0.05699	-0.73946	0.54798	0.37835	0.061208	0.17567	-0.23072	-0.022139	0.44881
371.8		-0.27106	-0.43445	-0.33884	0.79739	-1.4581	0.051151	-0.21557	0.15408	-0.35777
373.1		-0.70303	-0.98486	-0.47734	0.078744	-1.3732	-0.14092	-0.35245	-0.66345	-0.49149
374.4		-1.4734	-0.55961	-0.94802	0.03811	-1.2444	-0.20882	-0.67551	-0.086886	-0.31636
375.7		0.19708	-0.30691	-0.12887	-1.0325	-3.1962	-1.6036	0.89994	-0.51869	-1.878
377		-0.76697	0.23393	-1.8965	-0.43114	-1.1583	-0.66822	-1.381	-1.1388	-0.25364
378.3		0.50618	0.4278	-0.32053	0.53354	-0.46735	-0.68049	-0.15817	-0.50863	-1.6211
379.6		0.58751	0.66936	0.35551	0.082823	-0.8427	-0.70857	0.99032	-0.40034	-0.75052
380.9		-0.40061	-1.1206	-1.0965	-0.38793	-2.4216	-0.78502	-1.2561	-0.40185	-0.46686
382.2		-1.8602	0.16033	-2.0291	-0.67618	-0.65702	1.2318	-2.9602	-0.82629	0.13409
383.5		-0.94725	-0.86141	-1.0774	-0.51002	-0.9421	1.0619	-1.1232	0.47038	0.97409
384.8		-1.3966	-0.44312	-0.98278	-0.67626	0.8742	1.0071	-1.3403	0.21643	1.5586
386.1		-0.59763	-1.1282	-1.1276	-0.49994	0.77354	1.0346	-1.7346	0.10749	1.5135
387.4		-0.18462	-0.9966	0.49355	-0.095664	0.49584	0.38655	-0.081006	0.10271	1.7044
388.7		0.41338	-0.12109	0.55652	-0.43056	1.0815	0.38522	0.083093	-0.0549	1.2404
390		0.44095	-0.060552	-0.25023	-0.24794	1.6007	-0.058209	-0.36038	-0.015411	0.3631
391.3		0.52591	0.023355	0.033064	-0.33457	1.2944	-0.25343	-0.1371	0.070352	-0.086631
392.6		0.74723	0.42582	0.24559	-0.32158	1.1257	-0.27997	0.24118	-0.039869	-0.59435
393.9		1.0301	0.51405	0.0091614	-0.29782	0.53819	0.024467	0.37339	-0.38749	-0.3234
395.2		1.0428	0.36735	0.74179	0.097869	1.261	-0.13399	1.2884	-0.51031	0.063355
396.5		0.97072	0.44441	0.88425	0.26823	1.883	0.089595	0.8865	-0.62313	0.17069
397.8		1.0361	0.0032714	0.58477	0.33158	2.4745	0.22868	0.8196	-0.39356	0.35086
399.1		1.0561	-0.10154	0.23191	0.551	2.5199	0.27803	0.80133	-0.44252	0.16452
400.4		0.89294	0.33254	0.048457	1.0278	1.3071	0.088293	0.55489	-0.10644	-0.34126
401.7		-0.030654	-0.59394	0.07541	0.56057	2.0448	0.63083	-0.95564	-0.22752	0.19221
403		0.76682	-1.4057	1.7548	1.1223	1.8198	0.456	0.91477	0.84788	0.70545
404.3		0.53411	-0.75886	1.179	1.5752	1.6451	0.88677	0.23597	0.86627	0.60811
405.6		-0.11391	-0.82503	0.7772	1.3807	1.2438	0.95806	-0.14275	1.1326	0.06994
406.9		0.19645	-1.0985	0.58092	1.329	0.99922	1.2262	-0.28605	1.1964	-0.18365
408.2		-0.42102	-0.12423	0.089389	1.0207	1.0224	1.5908	-1.5308	0.90055	-0.49393
409.5		0.010988	0.19787	0.67079	0.76862	1.3459	1.2623	-0.47197	0.9853	-0.70904
410.8		-0.10193	0.4495	0.47358	1.012	1.1409	1.0226	-0.85601	0.71802	-0.12024
412.1		0.098086	0.18036	0.52096	0.55384	0.86843	0.53309	-0.43271	0.44435	0.38094
413.4		-0.2916	1.0707	0.82919	0.40434	0.18111	0.10924	0.34046	0.6862	0.85791
414.7		0.098836	1.0669	0.39466	0.22435	-0.77354	0.03994	1.1503	0.79864	1.0374
416		0.23923	0.92437	-0.12913	0.24257	-0.92684	-0.35649	1.1402	0.54619	1.0805
417.3		1.0046	0.61236	0.74255	-0.20549	-0.64849	-0.46202	1.193	0.12484	0.73716
418.6		1.1514	0.55805	0.45417	0.4042	-0.82444	-0.97639	0.68156	0.16572	0.18645
419.9		1.8716	0.34674	0.99726	0.52581	-0.93145	-1.1746	0.75579	-0.10735	-0.35225
421.2		1.6062	0.65213	0.22132	0.6906	-0.76424	-1.6475	0.51948	-0.56967	-1.1133
422.5		1.6229	0.72637	0.45423	0.56646	-0.47374	-1.6689	-0.035233	-0.38118	-1.4285
423.8		1.3218	1.3161	0.29438	0.31169	-0.70705	-1.314	0.4276	-0.42624	-1.6898
425.1		1.2576	1.1855	0.95388	-0.26197	-0.44984	-1.2867	0.31876	-0.33409	-1.5783
426.4		1.419	0.69381	0.82281	-0.46349	-0.59986	-1.2407	0.17327	0.09969	-1.3676
427.7		1.17	0.36979	0.3584	-0.12326	-0.47957	-0.83447	0.48786	0.069121	-0.73245
429		1.3515	0.18152	-0.60796	0.71009	-0.27268	-0.61318	0.51778	0.47223	0.00025577
430.3		0.67693	0.53172	-1.2482	0.98541	-0.26751	-0.59951	1.0282	0.71153	0.4804
431.6		0.26275	1.1446	-1.6692	1.1294	0.093154	-0.68413	1.4705	0.77685	0.5279
432.9		0.050572	1.2725	-2.2744	0.94241	0.43882	-0.45638	2.0388	0.52288	0.16037
434.2		0.032554	1.4574	-2.9591	0.89568	0.66615	-0.50028	2.235	0.49237	-0.1117
435.5		-0.34341	1.3558	-3.0023	0.25934	0.6315	-0.30696	1.3221	0.29302	0.15765
436.8		-0.055411	1.224	-2.9545	-0.23421	0.15617	0.074387	1.4896	0.27363	-0.051537
438.1		-0.64965	0.87229	-1.9905	-0.9694	0.058564	-0.46686	0.9077	0.025254	0.10517
439.4		-0.83591	-0.14527	-1.3042	-1.4855	-0.33371	-0.43532	0.50224	-0.33384	0.035391
440.7		-0.46145	-0.8314	-0.59362	-1.435	-1.1386	-0.39989	0.67867	-0.75959	0.11522
442		-0.12228	-1.3597	-0.74744	-1.0229	-1.2694	-0.11498	0.10666	-1.0768	0.33858
443.3		-0.082923	-1.4644	-0.15826	-0.41347	-1.056	0.28668	0.00070556	-1.1522	0.54241
444.6		-0.07443	-1.5025	-0.79276	-0.14455	-0.43312	0.40443	-0.44921	-1.2494	0.54514
445.9		0.23236	-1.2589	-0.72576	-0.12923	-0.12483	0.00029774	-0.27046	-1.1229	0.027419
447.2		0.057633	-1.4211	-1.0612	-0.51741	0.11048	0.38533	-0.71213	-1.0434	-0.013758
448.5		-0.40822	-1.4379	-0.77967	-0.90494	0.43477	0.53238	-0.66052	-1.1711	-0.055955
449.8		-1.0949	-1.3743	-0.75011	-1.4643	0.72612	0.57676	-1.124	-1.3183	0.094018
451.1		-0.91923	-0.92874	-0.56841	-1.3273	0.90139	0.50788	-1.0162	-1.0887	0.075637
[truncated: 153 more rows]

[truncated: 8 more sheets: 1.40, 2.17, 2.83, 2.92, 3.35, 3.57, 3.61, 5.60]
