# Supplementary material for: Functional and diffusion MRI reveal the neurophysiological basis of neonates’ noxious-stimulus evoked brain activity
Source: Nat Commun. 2021 May 12;12:2744. doi: 10.1038/s41467-021-22960-0 (PMC8115252; doi:10.1038/s41467-021-22960-0)
Supplement: Supplementary file 4 — Source data [file 41467_2021_22960_MOESM4_ESM.zip › source_data/suppfig3/qc_plots.xlsx]

## Sheet: Sheet1
Response QC			Resting-state QC1			Resting-state QC2
x	y		x	y		x	y
1.4292	2.92302		36	2.92302		6.6	2.92302
1.4766	3.61119		62	3.61119		10.4	3.61119
2.1343	-0.749878		47	-0.749878		9.4	-0.749878
1.3328	5.5969		66	5.5969		11.2	5.5969
1.7809	1.09091		57	1.09091		9.6	1.09091
1.0375	2.83294		46	2.83294		8	2.83294
0.99805	1.39996		56	1.39996		9.2	1.39996
0.76066	2.17278		76	2.17278		12.4	2.17278
0.58276	-0.0945624		131	-0.0945624		21.4	-0.0945624
1.5517	0.311262		53	0.311262		9.8	0.311262
1.2543	0.823339		36	0.823339		6.8	0.823339
1.6142	1.1561		77	1.1561		13.2	1.1561
1.5577	3.34692		67	3.34692		11.6	3.34692
1.4088	1.07837		61	1.07837		11.8	1.07837
1.2775	3.57225		46	3.57225		9	3.57225
1.5238	0.232318		54	0.232318		9.6	0.232318
1.3623	-0.869742		26	-0.869742		4.8	-0.869742
0.91957	0.0361153		64	0.0361153		10.4	0.0361153
