# Supplementary material for: Functional and diffusion MRI reveal the neurophysiological basis of neonates’ noxious-stimulus evoked brain activity
Source: Nat Commun. 2021 May 12;12:2744. doi: 10.1038/s41467-021-22960-0 (PMC8115252; doi:10.1038/s41467-021-22960-0)
Supplement: Supplementary file 4 — Source data [file 41467_2021_22960_MOESM4_ESM.zip › source_data/suppfig4/variance_explained.xlsx]

## Sheet: Sheet1
	VNm	VNop	ANr	ANl	SMN	SMN2	DMN	DAN	ECN	Mot	CSF	WM	PMA	GA	PNA	BW	TBV	Sex
Correlation r2	0.07161	0.59645	0.047568	0.013736	0.531	0.001936	0.20857	0.035194	0.00073984	0.0033408	0.047917	0.00027556	0.074584	0.054103	0.047089	0.049774	0.0025604	0.008761
Prediction r2	0.081778	0.1348	0.081285	0.08099	0.60062	0.074285	0.095245	0.081697	0.080567	0.082142	0.081491	0.081449	0.11001	0.082917	0.081868	0.065177	0.082703	0.08212
