# Supplementary material for: Functional and diffusion MRI reveal the neurophysiological basis of neonates’ noxious-stimulus evoked brain activity
Source: Nat Commun. 2021 May 12;12:2744. doi: 10.1038/s41467-021-22960-0 (PMC8115252; doi:10.1038/s41467-021-22960-0)
Supplement: Supplementary file 4 — Source data [file 41467_2021_22960_MOESM4_ESM.zip › source_data/suppfig5/feature_histograms.xlsx]

## Sheet: Sheet1
Response amplitude			Mean diffusivity			Fractional anisotropy			Mean Kurtosis
dHCP	Local		dHCP	Local		dHCP	Local		dHCP	Local
0.889656	3.61119		1.23925	1.27527		0.30986	0.26127		0.277424	0.250842
3.74134	-0.749878		1.19795	1.25875		0.323754	0.26327		0.244233	0.218452
5.05701	5.5969		1.20785	1.18259		0.304495	0.289196		0.274884	0.242739
2.44639	1.09091		1.231	1.20898		0.322097	0.272928		0.397973	0.289574
3.3627	2.83294		1.2124	1.16297		0.315276	0.288956		0.265486	0.294322
2.58588	1.39996		1.22125	1.28825		0.29755	0.273818		0.244828	0.253643
2.28401	2.17278		1.19656	1.24965		0.327678	0.263615		0.258958	0.244536
0.947218	-0.0945624		1.17125	1.24674		0.302911	0.266346		0.231612	0.243147
2.09459	0.311262		1.23283	1.29832		0.328336	0.255027		0.249178	0.240179
1.94031	0.823339		1.12965	1.2183		0.332532	0.284003		0.254134	0.271366
0.472717	1.1561		1.29323	1.1825		0.299864	0.296017		0.266596	0.269196
2.2593	3.34692		1.18314	1.24831		0.320104	0.286594		0.273093	0.266726
4.38841	1.07837		1.29701	1.35697		0.279743	0.242533		0.299141	0.237157
1.61578	3.57225		1.2371	1.18511		0.310945	0.266466		0.265455	0.258325
2.55824	0.232318		1.20374	1.31278		0.315457	0.23449		0.280994	0.236846
1.92063	-0.869742		1.29617	1.19583		0.264509	0.28928		0.256082	0.277129
1.80578	0.0361153		1.25665	1.29662		0.297815	0.250318		0.248353	0.220661
0.52198			1.31298	1.26202		0.267435	0.210607		0.258517	0.272941
0.353831			1.38577	1.30466		0.269811	0.227577		0.301588	0.270314
4.07564			1.25931	1.2088		0.260875	0.253788		0.229125	0.258713
0.839649			1.23187	1.2609		0.30083	0.233425		0.22975	0.29932
0.743961			1.2131	1.20226		0.317492	0.250302		0.290495	0.284838
3.50438			1.28863	1.2654		0.273226	0.239363		0.272479	0.279315
0.651745			1.19207	1.32288		0.310538	0.240425		0.285321	0.291812
0.0701702			1.2871	1.26215		0.294506	0.227635		0.337567	0.262398
3.35527			1.15718	1.31661		0.328397	0.223535		0.315598	0.268566
5.35357			1.23414	1.23621		0.304759	0.275906		0.266459	0.288054
0.753596			1.26724	1.17928		0.309947	0.267743		0.263774	0.302657
0.980209			1.2359	1.27566		0.30959	0.253613		0.268862	0.285353
1.48919			1.26448	1.33268		0.29508	0.215937		0.26165	0.263537
0.483705			1.28458	1.24029		0.280784	0.220183		0.285785	0.233679
3.12888			1.22873	1.33666		0.313607	0.224333		0.268757	0.235812
0.226793			1.17614	1.18631		0.2931	0.249787		0.24536	0.310052
1.0968			1.21043	1.35146		0.309008	0.177874		0.256921	0.24787
5.05634			1.1716	1.33762		0.325507	0.222103		0.294225	0.178255
-0.640442			1.22511	1.28194		0.302163	0.207		0.286191	0.203963
0.332871			1.23836	1.23641		0.300577	0.239853		0.257763	0.237835
-0.535258			1.21856	1.27761		0.306605	0.269404		0.287764	0.208237
4.67763			1.28291	1.23057		0.263224	0.226262		0.287831	0.196262
4.73812			1.19173	1.32894		0.33176	0.247311		0.271263	0.194427
0.844539			1.24064	1.37569		0.305719	0.200867		0.286978	0.186457
0.184374			1.22511	1.29508		0.294941	0.225768		0.283658	0.196702
2.4122			1.22043	1.37939		0.29611	0.200953		0.239485	0.187362
8.10577			1.13467	1.27486		0.342204	0.242136		0.26337	0.189511
2.36849			1.1911	1.24104		0.325154	0.233063		0.289898	0.210758
5.85891			1.18957	1.2926		0.322234	0.237911		0.25906	0.193621
2.5375			1.16189	1.34832		0.308727	0.184099		0.277574	0.210138
1.14266			1.2287	1.2366		0.303564	0.253887		0.263188	0.178517
3.24346			1.20632	1.36233		0.299698	0.197126		0.25519	0.169927
1.17966			1.23254	1.23681		0.295536	0.276341		0.280107	0.217923
2.56887			1.30434	1.31785		0.27679	0.196666		0.307208	0.164383
1.62489			1.22737	1.2558		0.299282	0.169246		0.276126	0.242189
2.71959			1.23586	1.23687		0.30624	0.181305		0.244431	0.203857
1.24075			1.3248	1.17321		0.26634	0.220744		0.245492	0.256755
2.65843			1.1652	1.26336		0.337319	0.159357		0.264518	0.219133
3.60023			1.1669	1.1139		0.313745	0.185318		0.282004	0.204716
-0.906772			1.30617	1.23207		0.264536	0.203799		0.256036	0.262935
-0.418309			1.26759	1.27536		0.280152	0.221186		0.261696	0.198879
0.0451601			1.26278	1.26128		0.289689	0.207511		0.269007	0.251733
-2.33975			1.28568	1.21312		0.282271	0.194902		0.238595	0.186349
1.70815			1.21453	1.23677		0.315382	0.174297		0.259265	0.250201
0.678869			1.23077	1.18858		0.29386	0.209064		0.259814	0.2532
3.43146			1.22952	1.19661		0.301994	0.191426		0.224296	0.237037
0.660559			1.1588	1.27067		0.331947	0.183314		0.30622	0.358261
2.32764			1.2067	1.17222		0.311337	0.208383		0.26249	0.24868
2.74792			1.21473	1.27955		0.307164	0.178248		0.275913	0.219944
3.99152			1.20321	1.19934		0.326494	0.198261		0.294579	0.247105
0.630669			1.33816	1.21679		0.273939	0.181459		0.265082	0.169705
1.63955			1.14692	1.14799		0.318628	0.322417		0.260214	0.378928
3.52337			1.20294	1.14881		0.316255	0.335156		0.297739	0.355839
4.17329			1.27687	1.08684		0.299	0.323444		0.276827	0.403839
-0.543854			1.241	1.09029		0.307822	0.338473		0.277402	0.410102
2.13798			1.34776	1.05674		0.254483	0.354475		0.27403	0.397458
4.09421			1.26056	1.14991		0.29305	0.342408		0.276265	0.408509
1.22263			1.11879	1.17356		0.338805	0.322496		0.253953	0.387134
2.42825			1.20368	1.13441		0.298365	0.329131		0.295063	0.331538
1.63179			1.19085	1.17213		0.331173	0.332253		0.273308	0.368779
1.36251			1.21395	1.09524		0.313919	0.308757		0.310589	0.43033
0.234104			1.29831	1.07995		0.254235	0.347634		0.27454	0.41923
-0.410176			1.25743	1.13152		0.29696	0.365355		0.260521	0.406256
0.24137			1.26599	1.20002		0.290153	0.3038		0.246447	0.410594
2.62136			1.22058	1.08232		0.313359	0.314023		0.287588	0.388549
3.73675			1.21254	1.17904		0.273874	0.308928		0.22765	0.340061
-0.931713			1.21579	1.07854		0.316596	0.345999		0.267749	0.4171
4.99184			1.1955	1.17761		0.324209	0.288451		0.261377	0.319512
2.42539			1.20215	1.39656		0.32386	0.263424		0.277835	0.332826
2.50642			1.25427	1.26358		0.281946	0.370019		0.321383	0.306211
2.30153			1.20843	1.1813		0.30806	0.438592		0.264209	0.32061
-0.973182			1.22257	1.29613		0.31221	0.266307		0.301603	0.360983
-0.734996			1.195	1.19548		0.304687	0.391031		0.24812	0.274019
3.51367			1.16428	1.29049		0.327789	0.412132		0.283775	0.316075
-1.29041			1.25864	1.30288		0.292445	0.411653		0.279521	0.32355
0.601147			1.20896	1.34095		0.318641	0.200963		0.258793	0.32525
0.549091			1.25504	1.30723		0.282543	0.350105		0.272824	0.314859
1.49665			1.30423	1.21345		0.285389	0.417246		0.276613	0.315078
1.57346			1.26006	1.21838		0.315727	0.387807		0.284484	0.321053
2.76774			1.17614	1.29127		0.315476	0.411082		0.265235	0.298529
1.50214			1.20754	1.34573		0.317362	0.310381		0.249896	0.367815
0.411877			1.22998	1.24327		0.299314	0.377427		0.278383	0.303634
1.68968			1.20874	1.30892		0.305869	0.322929		0.280574	0.306889
0.777517			1.19581	1.21367		0.311812	0.296445		0.292142	0.34273
1.68717			1.29404	1.30743		0.2979	0.351892		0.264733	0.314543
-0.495026			1.22052	1.48667		0.318211	0.30915		0.2693	0.266272
1.42688			1.33101	1.41517		0.266336	0.283761		0.285937	0.221527
1.02566			1.25861	1.31988		0.283445	0.386361		0.28632	0.257747
1.90227			1.25838	1.41946		0.294763	0.32449		0.299118	0.274533
5.01105			1.1363	1.37962		0.295556	0.320871		0.272917	0.260771
4.07157			1.18919	1.4737		0.317857	0.342799		0.296124	0.26632
1.99641			1.15554	1.51182		0.334288	0.28879		0.286461	0.27155
1.46139			1.24987	1.43532		0.293676	0.301479		0.269019	0.288446
-0.848939			1.24088	1.60722		0.282356	0.252751		0.256162	0.240288
-0.704612			1.21041	1.40862		0.277625	0.336836		0.271404	0.191222
-1.18782			1.19455	1.34743		0.309175	0.368647		0.266112	0.279796
1.17686			1.15862	1.44448		0.308288	0.33876		0.267697	0.251043
3.20671			1.18728	1.53881		0.31399	0.253627		0.265337	0.239986
0.348267			1.34278	1.39712		0.27404	0.326633		0.269958	0.225252
0.508893			1.27822	1.60489		0.310714	0.240868		0.280206	0.244657
0.385184			1.25438	1.29986		0.305386	0.406341		0.247576	0.285817
-0.490732			1.31782	1.5567		0.276487	0.252952		0.29278	0.264018
3.44182			1.16906	1.47783		0.335515	0.260847		0.278293	0.394477
0.256222			1.18744	1.43207		0.319513	0.275035		0.271799	0.36262
2.79485			1.20422	1.3028		0.328935	0.290727		0.295897	0.396923
0.821514			1.22566	1.3234		0.299271	0.266306		0.27339	0.317321
-0.966151			1.26883	1.36633		0.287095	0.285138		0.249264	0.355411
-2.25221			1.20093	1.54745		0.32405	0.304056		0.283033	0.416589
0.611367			1.22133	1.48691		0.328361	0.27688		0.294318	0.386842
3.07201			1.12956	1.34342		0.267697	0.261771		0.172367	0.374702
2.84437			1.1693	1.51905		0.331823	0.250252		0.255105	0.40683
4.1105			1.18747	1.32102		0.314676	0.30704		0.254591	0.354569
1.10906			1.20891	1.33276		0.316447	0.28214		0.30315	0.378427
0.908112			1.11696	1.47514		0.364571	0.301432		0.282991	0.407266
0.738053			1.25311	1.64476		0.295555	0.246343		0.244878	0.424816
0.858648			1.31644	1.3219		0.281376	0.289596		0.275527	0.367977
0.143011			1.19934	1.35535		0.308691	0.262903		0.270838	0.344255
0.965663			1.19248	1.34219		0.320577	0.28421		0.287404	0.389825
0.0366552			1.18995	1.46559		0.303483	0.254211		0.26736	0.36306
1.12661			1.25866	1.40866		0.267419	0.22518		0.266811	0.192768
0.827895			1.19437	1.40352		0.302048	0.245036		0.236845	0.220406
0.457025			1.31117	1.28613		0.287792	0.275754		0.270486	0.208855
2.16129			1.20239	1.37017		0.299388	0.252548		0.265006	0.20527
2.20773			1.15212	1.31591		0.312448	0.284072		0.275688	0.181051
2.88261			1.10234	1.41804		0.329034	0.26104		0.288057	0.218322
2.2779			1.21155	1.40113		0.305261	0.269898		0.255343	0.225942
0.832023			1.19011	1.35988		0.31295	0.248633		0.250439	0.236385
4.70236			1.26662	1.46581		0.301979	0.214562		0.275008	0.249686
-1.69333			1.22711	1.32758		0.277331	0.305905		0.280137	0.248341
6.56539			1.22922	1.26529		0.299834	0.294281		0.26298	0.227993
2.99806			1.20615	1.3702		0.316177	0.270983		0.264088	0.24029
2.40488			1.24886	1.47664		0.275965	0.218866		0.249418	0.238989
2.6251			1.20866	1.3516		0.324622	0.247201		0.262571	0.178581
-0.487633			1.27786	1.49131		0.287122	0.217059		0.290321	0.207682
2.13466			1.14911	1.30084		0.309591	0.279069		0.270073	0.241685
0.263281			1.23841	1.46139		0.309768	0.211084		0.262377	0.21092
1.51438			1.14453	1.44023		0.301794	0.212796		0.192999	0.209002
2.17564			1.23345	1.40338		0.26511	0.222318		0.246688	0.2075
-0.666445			1.14868	1.27504		0.302038	0.262799		0.290677	0.19165
1.83348			1.16243	1.36292		0.333086	0.222152		0.287066	0.21495
0.992364			1.31133	1.32668		0.262501	0.250619		0.304093	0.195439
6.67325			1.18692	1.44872		0.309432	0.241148		0.228055	0.225533
2.80926			1.23852	1.40055		0.301416	0.255748		0.279198	0.211645
-0.18198			1.21613	1.36218		0.30898	0.218257		0.250861	0.22205
2.33637			1.2143	1.46279		0.309484	0.207678		0.277412	0.231404
2.88437			1.15821	1.35153		0.323799	0.282293		0.264158	0.243869
0.962131			1.23045	1.27215		0.292621	0.286259		0.280364	0.21928
1.48773			1.19544	1.3449		0.319543	0.261688		0.280857	0.222394
-1.05972			1.20641	1.49132		0.305067	0.210189		0.2665	0.238886
0.563731			1.18213	1.35159		0.312207	0.231573		0.255654	0.198368
4.6727			1.23275	1.467		0.299405	0.203404		0.284256	0.204296
2.44034			1.29166	1.32239		0.288398	0.26224		0.287475	0.233203
2.25343			1.24419	1.44454		0.287335	0.192997		0.291485	0.195242
0.51917			1.28933	1.28029		0.294915	0.299775		0.26963	0.392724
3.96185			1.12265	1.21587		0.338852	0.325332		0.294419	0.474293
2.35082			1.29665	1.10054		0.288666	0.332529		0.258534	0.395894
2.09637			1.17626	1.16727		0.333605	0.329126		0.289591	0.438247
1.24537			1.28943	1.22334		0.271176	0.317423		0.278019	0.46936
1.84961			1.23125	1.15769		0.314809	0.345721		0.29694	0.42545
1.39004			1.22424	1.11578		0.291634	0.332168		0.262184	0.455381
3.71033			1.21071	1.16507		0.304081	0.262611		0.294854	0.369877
3.1659			1.25204	1.09647		0.294669	0.334353		0.264693	0.421988
5.40952			1.25297	1.13246		0.301275	0.333681		0.28011	0.474091
3.86214			1.17836	1.1294		0.314884	0.317197		0.299135	0.480845
3.07776			1.18802	1.13874		0.329337	0.290618		0.324228	0.44111
3.88546			1.18717	1.21166		0.303303	0.327603		0.264243	0.485446
2.48798			1.22422	1.11567		0.295234	0.328301		0.247505	0.440561
-0.359047			1.15233	1.14768		0.325852	0.322587		0.255298	0.438187
3.23715			1.17144	1.15689		0.316295	0.306701		0.266529	0.495854
0.421546			1.33866	1.13291		0.274205	0.336592		0.260311	0.399188
6.25886			1.31992	0.975794		0.298946	0.207872		0.322429	0.457908
4.22426			1.28317	0.960345		0.29674	0.246266		0.261677	0.415203
3.61363			1.29907	0.966768		0.284222	0.205176		0.259316	0.518868
1.52529			1.22843	0.981565		0.283218	0.233669		0.253282	0.456774
3.02053			1.16251	0.939209		0.290585	0.216665		0.279225	0.339588
1.81548			1.25898	0.964364		0.300805	0.222835		0.263991	0.51252
0.788992			1.24012	0.972144		0.304806	0.225486		0.25091	0.474022
0.682892			1.17207	0.94412		0.328054	0.22129		0.272126	0.413263
0.141789			1.25491	0.928431		0.278067	0.253267		0.238985	0.462058
0.923579			1.21371	0.967553		0.314036	0.210043		0.27873	0.476377
-0.54144			1.2037	0.938063		0.276056	0.252843		0.256577	0.50396
-2.65393			1.23654	0.937969		0.302278	0.27025		0.269903	0.476092
0.890427			1.2891	0.996507		0.283263	0.214071		0.288767	0.498056
0.651572			1.21731	0.903432		0.330715	0.218002		0.282961	0.541725
1.52786			1.17319	0.971049		0.308023	0.22439		0.291427	0.463868
4.98199			1.22063	0.923921		0.297677	0.248841		0.313568	0.551942
3.1115			1.23734	0.989298		0.303483	0.215619		0.365514	0.339224
0.0613883			1.23641	1.28877		0.298535	0.278257		0.307453	0.239333
3.74263			1.16818	1.2521		0.33548	0.258468		0.276886	0.244739
-0.226575			1.23869	1.18827		0.31958	0.305065		0.289243	0.267639
1.27667			1.28068	1.24289		0.298822	0.285673		0.298515	0.258494
0.302602			1.23372	1.20983		0.334462	0.298152		0.309632	0.211598
1.97577			1.26099	1.30988		0.291166	0.284074		0.272821	0.27357
1.3625			1.21667	1.26975		0.314867	0.303495		0.291919	0.232364
1.61272			1.25708	1.27682		0.311586	0.261284		0.292643	0.239789
0.0764025			1.18538	1.32773		0.319759	0.256206		0.270238	0.258518
0.95736			1.24463	1.21566		0.293944	0.30227		0.277936	0.271706
-0.566094			1.14063	1.1963		0.344884	0.317295		0.273087	0.277744
			1.24082	1.23657		0.266671	0.32114		0.318385	0.276285
			1.20527	1.35838		0.286156	0.262104		0.261383	0.290227
			1.20545	1.23597		0.27584	0.272602		0.297729	0.234876
			1.22053	1.34225		0.303612	0.257601		0.481588	0.25999
			1.19567	1.20878		0.301467	0.309254		0.300684	0.280045
			1.25065	1.32177		0.245202	0.256062		0.238727	0.242591
			1.13689	1.45735		0.323898	0.186943		0.24704	0.152605
			1.1685	1.42186		0.268069	0.196599		0.261702	0.20927
			1.17206	1.31328		0.291462	0.248079		0.289628	0.207997
			1.1582	1.30514		0.290935	0.23894		0.230338	0.180608
			1.26361	1.26587		0.275194	0.252351		0.306419	0.252559
			1.17693	1.53186		0.280479	0.188211		0.288997	0.161744
			1.23093	1.44252		0.270479	0.201053		0.33191	0.193621
			1.20263	1.34576		0.278921	0.204721		0.284597	0.199575
			1.11892	1.55037		0.316624	0.168019		0.266637	0.192434
			1.30006	1.28154		0.252828	0.255018		0.28992	0.185143
			1.27801	1.25436		0.267416	0.269594		0.287067	0.232491
			1.28467	1.42401		0.244774	0.237133		0.287148	0.202406
			1.29547	1.54469		0.256898	0.167555		0.277024	0.171898
			1.28262	1.37437		0.229023	0.20611		0.286216	0.178436
			1.2725	1.55799		0.247725	0.162648		0.253544	0.182105
			1.18312	1.34091		0.294473	0.243454		0.306254	0.185858
			1.26926	1.47216		0.26358	0.184469		0.312071	0.185125
			1.20218	1.18948		0.271109	0.317072		0.301641	0.345538
			1.28916	1.1647		0.259281	0.324572		0.267214	0.328043
			1.11271	1.11489		0.335829	0.332224		0.341623	0.363563
			1.21165	1.10084		0.307223	0.361424		0.308914	0.383733
			1.2206	1.09335		0.276743	0.337887		0.278971	0.35772
			1.18551	1.19549		0.310928	0.332488		0.316783	0.364758
			1.24831	1.27429		0.269282	0.30133		0.283139	0.323759
			1.28082	1.21091		0.266169	0.316963		0.312673	0.293052
			1.14107	1.29609		0.307056	0.292379		0.272686	0.32616
			1.16861	1.1168		0.272036	0.308513		0.227603	0.378745
			1.19528	1.08945		0.286838	0.33328		0.276274	0.365981
			1.11515	1.19446		0.326951	0.329777		0.297692	0.340698
			1.22105	1.28299		0.253479	0.282335		0.271326	0.319611
			1.21607	1.12292		0.27241	0.32623		0.246288	0.299717
			1.16387	1.24553		0.312017	0.305871		0.30997	0.277557
			1.27733	1.09691		0.265643	0.327416		0.282542	0.382594
			1.1392	1.24644		0.306676	0.27384		0.263372	0.286503
			1.15868	1.3309		0.305028	0.207422		0.284701	0.187861
			1.19454	1.34448		0.28674	0.238319		0.359037	0.173953
			1.18244	1.2164		0.299215	0.270633		0.263441	0.166397
			1.09852	1.28996		0.324051	0.245782		0.324708	0.201064
			1.10535	1.24637		0.319137	0.26272		0.299302	0.158073
			1.14517	1.29447		0.299267	0.26738		0.258568	0.185339
			1.15449	1.33696		0.292899	0.242941		0.254483	0.201181
			1.21722	1.24254		0.292281	0.274686		0.278897	0.229933
			1.16105	1.33188		0.286473	0.207159		0.262395	0.266826
			1.24042	1.26974		0.273908	0.282049		0.33285	0.282051
			1.24705	1.22851		0.262353	0.255646		0.318554	0.207551
			1.20309	1.27704		0.271327	0.247099		0.284435	0.195911
			1.18273	1.37351		0.293184	0.212193		0.251261	0.225234
			1.31792	1.25133		0.23192	0.247897		0.242579	0.168552
			1.20654	1.36793		0.274425	0.20392		0.282235	0.174816
			1.08967	1.25303		0.304474	0.268976		0.266119	0.222372
			1.25711	1.36568		0.242839	0.216151		0.264482	0.159332
			1.32132			0.247627			0.362964
			1.2426			0.273893			0.321195
			1.27144			0.257923			0.253049
			1.22197			0.279086			0.282582
			1.23418			0.273224			0.309345
			1.24152			0.251877			0.275545
			1.09535			0.331464			0.266996
			1.18995			0.293221			0.304421
			1.21028			0.277912			0.351168
			1.19212			0.300859			0.310894
			1.28001			0.262762			0.291138
			1.09802			0.317664			0.294974
			1.14456			0.31271			0.296557
			1.19533			0.284359			0.313794
			1.25681			0.271802			0.333018
			1.31741			0.246356			0.335166
			1.22625			0.278111			0.341571
			1.10246			0.315432			0.310269
			1.12218			0.299403			0.245743
			1.17515			0.306132			0.339641
			1.09156			0.338615			0.279772
			1.28588			0.248949			0.320203
			1.22477			0.270987			0.313006
			1.26222			0.247819			0.26479
			1.1729			0.301612			0.302834
			1.15563			0.27266			0.218249
			1.14799			0.288411			0.303782
			1.18753			0.281793			0.281413
			1.17118			0.312009			0.280404
			1.28203			0.25867			0.280406
			1.17985			0.268983			0.288173
			1.13846			0.307009			0.317495
			1.17506			0.283391			0.278908
			1.16789			0.298043			0.265984
			1.24075			0.264424			0.305097
			1.15952			0.288882			0.293941
			1.24863			0.265342			0.303575
			1.20403			0.270067			0.270524
			1.19116			0.281989			0.292312
			1.14501			0.289007			0.278355
			1.23933			0.283929			0.306851
			1.17195			0.324254			0.286782
			1.18735			0.293664			0.340082
			1.13171			0.303345			0.275803
			1.25091			0.28951			0.288013
			1.18276			0.294889			0.288563
			1.32008			0.256998			0.331019
			1.23877			0.258237			0.336905
			1.19323			0.289717			0.327996
			1.13946			0.301556			0.221545
			1.1387			0.301015			0.303878
			1.17409			0.30095			0.345113
			1.2573			0.237312			0.296965
			1.20641			0.250977			0.298122
			1.22631			0.257589			0.322233
			1.14483			0.292108			0.266595
			1.07069			0.306704			0.284663
			1.13663			0.312707			0.30921
			1.32256			0.251554			0.291155
			1.22676			0.297196			0.282328
			1.21073			0.275633			0.273619
			1.34155			0.244527			0.342228
			1.12932			0.311483			0.298312
			1.1684			0.298725			0.304487
			1.11185			0.307688			0.262804
			1.16981			0.282293			0.308425
			1.22084			0.266358			0.272271
			1.1532			0.312365			0.31924
			1.17535			0.31826			0.319916
			1.0874			0.260813			0.19402
			1.11851			0.315421			0.315963
			1.17698			0.276506			0.270924
			1.17003			0.28643			0.29206
			1.13242			0.303112			0.303417
			1.23514			0.247567			0.269695
			1.27678			0.25341			0.296199
			1.15412			0.303101			0.319658
			1.14422			0.320711			0.311376
			1.21434			0.264536			0.280918
			1.27085			0.251795			0.315782
			1.19276			0.299311			0.309196
			1.32563			0.243042			0.309872
			1.17932			0.297129			0.313167
			1.1424			0.303937			0.329683
			1.06397			0.340624			0.336978
			1.22556			0.280748			0.300199
			1.19435			0.279949			0.31298
			1.18933			0.289632			0.281311
			1.21282			0.267044			0.32884
			1.17844			0.288992			0.305576
			1.17751			0.284387			0.340518
			1.25015			0.264471			0.290237
			1.18368			0.281642			0.293055
			1.25696			0.255734			0.341717
			1.19263			0.289476			0.293185
			1.20199			0.275809			0.302426
			1.08282			0.315357			0.233849
			1.29676			0.22254			0.329497
			1.19797			0.280515			0.301385
			1.15382			0.299999			0.314113
			1.24401			0.250299			0.286745
			1.17029			0.276684			0.289961
			1.19313			0.28817			0.314799
			1.20105			0.290873			0.31708
			1.3017			0.265996			0.2962
			1.16218			0.284975			0.341022
			1.25759			0.26134			0.310102
			1.15947			0.308786			0.303179
			1.17411			0.29744			0.294184
			1.10019			0.302244			0.262488
			1.19619			0.284796			0.321266
			1.23365			0.298956			0.342717
			1.23385			0.285326			0.332731
			1.30605			0.263328			0.303954
			1.09583			0.299373			0.268402
			1.33947			0.246017			0.298109
			1.1011			0.332467			0.32853
			1.26417			0.272953			0.293895
			1.14912			0.27338			0.260441
			1.21676			0.261441			0.260782
			1.19251			0.272404			0.319082
			1.19117			0.286264			0.271812
			1.21436			0.27934			0.276801
			1.21486			0.274025			0.298995
			1.21883			0.26021			0.323135
			1.19615			0.25802			0.275076
			1.20789			0.273706			0.289041
			1.17848			0.305791			0.281388
			1.09677			0.301172			0.242999
			1.32386			0.229606			0.296528
			1.23114			0.276353			0.306378
			1.20934			0.282033			0.261351
			1.25681			0.247346			0.329036
			1.23161			0.278901			0.304404
			1.12324			0.305812			0.305965
			1.227			0.273586			0.306624
			1.23832			0.257757			0.254755
			1.15494			0.325627			0.317583
			1.2376			0.249794			0.237457
			1.18051			0.302945			0.311609
			1.24609			0.24307			0.329809
			1.20164			0.279579			0.349923
			1.20998			0.286056			0.24858
			1.11872			0.330178			0.316575
			1.09753			0.307866			0.326392
			1.19555			0.291542			0.297189
			1.12895			0.312462			0.296313
			1.17994			0.309178			0.356634
			1.10051			0.31387			0.311668
			1.17439			0.302723			0.329187
			1.25059			0.276778			0.354028
			1.1703			0.317017			0.28837
			1.24732			0.266297			0.319493
			1.253			0.272178			0.369723
			1.26458			0.274706			0.355342
			1.20133			0.283386			0.301715
			1.24569			0.264932			0.303083
			1.08721			0.325019			0.343963
			1.32067			0.29772			0.2214
			1.27642			0.312045			0.162339
			1.25259			0.307948			0.210019
			1.25296			0.289204			0.419432
			1.19964			0.35694			0.173281
			1.23078			0.26937			0.136977
			1.19839			0.276739			0.141162
			1.23664			0.289238			0.186691
			1.19587			0.334846			0.183258
			1.18375			0.311509			0.217749
			1.26757			0.2633			0.198159
			1.16462			0.369008			0.1663
			1.34698			0.253872			0.264372
			1.27911			0.278078			0.232913
			1.28027			0.262187			0.2144
			1.29669			0.284954			0.205764
			1.23253			0.29409			0.187735
			1.29578			0.276987			0.213328
			1.39352			0.255111			0.239895
			1.23795			0.231029			0.191255
			1.2556			0.289559			0.148868
			1.26494			0.282995			0.187942
			1.28165			0.286756			0.219039
			1.25488			0.278213			0.203096
			1.36968			0.267449			0.299879
			1.19122			0.35635			0.227445
			1.26766			0.30306			0.215297
			1.32167			0.285351			0.187946
			1.31926			0.267122			0.252917
			1.28731			0.282898			0.169791
			1.32181			0.238778			0.267632
			1.24972			0.297975			0.179949
			1.24464			0.247379			0.154313
			1.19256			0.229355			0.221482
			1.18795			0.292263			0.159951
			1.3193			0.23944			0.234416
			1.27602			0.279107			0.159933
			1.25629			0.253306			0.188022
			1.34556			0.276835			0.180468
			1.26429			0.3146			0.26482
			1.24325			0.322139			0.188149
			1.29828			0.308218			0.293682
			1.25883			0.31205			0.245882
			1.13051			0.331958			0.1644
			1.27133			0.295965			0.254171
			1.21366			0.338222			0.169588
			1.26986			0.28022			0.207016
			1.17091			0.27566			0.165424
			1.23555			0.279013			0.162123
			1.26053			0.293139			0.198268
			1.363			0.259628			0.234311
			1.25156			0.319953			0.223668
			1.29492			0.266196			0.210882
			1.32944			0.247205			0.172821
			1.22263			0.27707			0.167761
			1.17755			0.313123			0.178658
			1.34115			0.2726			0.202462
			1.24879			0.286598			0.250902
			1.25578			0.326309			0.221536
			1.29824			0.282723			0.156532
			1.21096			0.281205			0.15033
			1.20785			0.279842			0.191198
			1.31771			0.238774			0.217022
			1.18517			0.340021			0.223476
			1.22871			0.292355			0.173583
			1.24779			0.282851			0.272823
			1.23838			0.330925			0.228478
			1.3487			0.283583			0.230298
			1.14866			0.336897			0.188084
			1.25466			0.304202			0.201496
			1.32317			0.253511			0.256846
			1.30527			0.281175			0.223094
			1.3406			0.248927			0.22038
			1.25357			0.279373			0.262726
			1.18462			0.3098			0.231301
			1.2437			0.249556			0.224219
			1.22948			0.300386			0.23998
			1.23179			0.323987			0.225912
			1.33957			0.238813			0.314617
			1.33837			0.259709			0.267079
			1.27396			0.294797			0.161325
			1.27778			0.292749			0.205079
			1.26081			0.26985			0.254862
			1.30381			0.267367			0.245704
			1.2644			0.284978			0.193696
			1.1799			0.330082			0.192705
			1.31429			0.266938			0.330789
			1.27007			0.285976			0.234193
			1.27228			0.281043			0.252532
			1.26061			0.276408			0.202576
			1.23846			0.30827			0.154633
			1.29968			0.275985			0.237727
			1.25504			0.301533			0.211713
			1.32465			0.247016			0.237118
			1.27499			0.230282			0.158707
			1.29126			0.25886			0.184111
			1.22542			0.30682			0.202053
			1.26195			0.272145			0.188406
			1.28585			0.288953			0.251168
			1.24383			0.25853			0.264367
			1.23092			0.285592			0.198359
			1.34709			0.287188			0.244019
			1.25495			0.27846			0.227211
			1.36583			0.264507			0.246909
			1.27348			0.283817			0.299318
			1.26476			0.306851			0.209939
			1.23828			0.286412			0.280652
			1.20397			0.283752			0.235839
			1.17127			0.322183			0.198377
			1.29175			0.282948			0.230646
			1.22099			0.246736			0.266971
			1.22744			0.323378			0.28321
			1.22748			0.271771			0.206338
			1.19838			0.288029			0.176491
			1.22588			0.297129			0.232311
			1.34589			0.275365			0.197528
			1.34663			0.246123			0.183831
			1.25022			0.279461			0.190596
			1.34745			0.260596			0.288382
			1.18523			0.315659			0.204718
			1.23388			0.289579			0.215278
			1.2602			0.27775			0.283997
			1.29619			0.274326			0.243411
			1.29577			0.284377			0.202811
			1.19737			0.29553			0.240426
			1.23677			0.299832			0.189913
			1.15986			0.265806			0.153723
			1.17708			0.318243			0.197104
			1.20185			0.241215			0.17009
			1.2907			0.301809			0.206216
			1.15835			0.326747			0.2171
			1.28516			0.276548			0.199291
			1.27532			0.299099			0.195436
			1.20703			0.31952			0.228979
			1.25504			0.312645			0.234736
			1.22057			0.286498			0.223112
			1.26022			0.285139			0.244767
			1.22188			0.309077			0.261608
			1.30652			0.290883			0.215285
			1.24882			0.299426			0.233967
			1.08064			0.316611			0.210382
			1.16733			0.307762			0.185571
			1.29593			0.302195			0.258361
			1.25543			0.26313			0.182937
			1.25087			0.301948			0.167878
			1.27101			0.256455			0.264454
			1.28987			0.275123			0.205066
			1.22656			0.295376			0.275625
			1.34295			0.263757			0.232686
			1.2587			0.291535			0.233079
			1.30111			0.254025			0.277979
			1.18793			0.322947			0.195269
			1.19879			0.265197			0.176149
			1.18747			0.25666			0.171471
			1.26194			0.26392			0.225702
			1.22566			0.29313			0.268088
			1.19269			0.321818			0.199929
			1.35098			0.259621			0.326001
			1.20997			0.312588			0.214856
			1.27694			0.301042			0.227799
			1.22589			0.270167			0.236337
			1.28394			0.290538			0.217933
			1.2241			0.288657			0.258958
			1.17287			0.338985			0.197457
			1.23749			0.310107			0.273695
			1.22993			0.268263			0.188647
			1.286			0.265762			0.223046
			1.33062			0.247295			0.292974
			1.32529			0.286952			0.272217
			1.26609			0.311744			0.253349
			1.26325			0.258204			0.16996
			1.1096			0.309615			0.157055
			1.30848			0.285958			0.236506
			1.20123			0.300318			0.266318
			1.37298			0.229124			0.235746
			1.35801			0.265098			0.218547
			1.27636			0.259457			0.221144
			1.21493			0.271835			0.263257
			1.26396			0.270926			0.23044
			1.27829			0.289609			0.185353
			1.34151			0.281391			0.291684
			1.24866			0.258495			0.245954
			1.22005			0.317246			0.227109
			1.29298			0.285717			0.238162
			1.16263			0.310776			0.191551
			1.18841			0.331112			0.186174
			1.32357			0.279098			0.218754
			1.35002			0.31909			0.338616
			1.29982			0.283702			0.226367
			1.30983			0.287392			0.241716
			1.27316			0.284839			0.184626
			1.22594			0.323979			0.273354
			1.22466			0.282226			0.225464
			1.28496			0.308821			0.16947
			1.22373			0.314042			0.222362
			1.25438			0.292407			0.178842
			1.24127			0.311056			0.203221
			1.24407			0.246095			0.224529
			1.27166			0.2942			0.289286
			1.37134			0.262804			0.358102
			1.22932			0.292357			0.21894
			1.18347			0.289471			0.206444
			1.26733			0.286076			0.320374
			1.33704			0.276702			0.38238
			1.30619			0.257589			0.250061
			1.23192			0.293011			0.219912
			1.32194			0.263929			0.24284
			1.29759			0.262012			0.278526
			1.22484			0.313176			0.315502
			1.33558			0.276078			0.262002
			1.28895			0.302389			0.29363
			1.23791			0.305971			0.275657
			1.23371			0.255365			0.193333
			1.28101			0.270009			0.229223
			1.17356			0.296955			0.248552
			1.27872			0.239372			0.32708
			1.20931			0.27926			0.245597
			1.21141			0.254163			0.262323
			1.21089			0.283738			0.484312
			1.23016			0.272666			0.264131
			1.23137			0.230496			0.299062
			1.23372			0.233332			0.20657
			1.22864			0.268199			0.248896
			1.19154			0.280403			0.25072
			1.10253			0.266407			0.238912
			1.251			0.241548			0.237333
			1.11923			0.285206			0.251051
			1.22565			0.24481			0.328676
			1.24493			0.254218			0.277656
			1.20938			0.229132			0.249971
			1.33081			0.209237			0.273005
			1.21933			0.26504			0.251528
			1.1769			0.223371			0.232372
			1.3181			0.216818			0.347201
			1.28623			0.199539			0.24041
			1.19424			0.24117			0.218999
			1.22302			0.23565			0.247681
			1.23712			0.255026			0.261812
			1.20219			0.2487			0.314459
			1.25255			0.214717			0.27534
			1.13112			0.27211			0.228454
			1.17596			0.259754			0.198832
			1.20881			0.264243			0.21314
			1.22232			0.233511			0.244116
			1.24112			0.230493			0.258579
			1.23227			0.220523			0.289545
			1.17817			0.25273			0.239792
			1.1577			0.24042			0.202004
			1.22005			0.273159			0.28736
			1.19576			0.228487			0.23702
			1.20383			0.251067			0.278153
			1.20225			0.262134			0.243454
			1.21525			0.261441			0.244614
			1.2617			0.238567			0.252289
			1.19677			0.236729			0.240715
			1.22565			0.218573			0.226708
			1.24427			0.221746			0.282158
			1.17344			0.246256			0.21004
			1.1352			0.272068			0.229303
			1.17078			0.256729			0.28282
			1.16292			0.266658			0.238811
			1.19158			0.251687			0.274698
			1.17745			0.246436			0.198808
			1.2132			0.257986			0.238082
			1.21445			0.243885			0.252642
			1.26526			0.220834			0.269672
			1.21764			0.234862			0.276439
			1.18738			0.229859			0.238358
			1.2857			0.201547			0.239388
			1.12928			0.219445			0.231236
			1.13989			0.259924			0.295968
			1.25331			0.232394			0.259906
			1.30494			0.212086			0.301386
			1.16986			0.236663			0.231374
			1.2739			0.223441			0.251347
			1.23801			0.24795			0.259068
			1.20906			0.207683			0.24074
			1.20129			0.230579			0.212494
			1.15326			0.247602			0.307453
			1.21121			0.262341			0.257426
			1.18815			0.278614			0.311914
			1.20751			0.258521			0.272091
			1.28261			0.222778			0.265293
			1.13674			0.285108			0.246396
			1.19261			0.233708			0.296123
			1.27325			0.2227			0.292925
			1.29115			0.246711			0.294645
			1.26895			0.24754			0.306773
			1.2182			0.244075			0.252363
			1.1171			0.251729			0.24751
			1.12778			0.220079			0.23911
			1.2348			0.259432			0.277016
			1.18131			0.258147			0.2883
			1.33134			0.218023			0.333548
			1.22196			0.197171			0.311318
			1.3593			0.231909			0.272362
			1.23768			0.271887			0.26491
			1.20851			0.271272			0.295662
			1.2038			0.268024			0.272901
			1.22865			0.239081			0.259264
			1.18926			0.260261			0.267644
			1.2656			0.218747			0.308065
			1.21372			0.216931			0.25572
			1.2314			0.251912			0.332318
			1.22997			0.244123			0.26506
			1.13328			0.251828			0.258095
			1.24988			0.254139			0.291077
			1.20557			0.273268			0.263828
			1.23576			0.243794			0.286886
			1.2247			0.218991			0.256719
			1.23792			0.233616			0.256228
			1.23613			0.225547			0.244132
			1.14536			0.257093			0.253572
			1.18088			0.26237			0.276694
			1.22024			0.257929			0.269898
			1.1971			0.246284			0.287105
			1.3782			0.241435			0.248101
			1.17261			0.248259			0.275107
			1.28337			0.224932			0.284919
			1.18232			0.277805			0.27441
			1.21574			0.247282			0.299483
			1.12549			0.213831			0.194921
			1.21958			0.277454			0.353104
			1.14189			0.269244			0.245689
			1.24801			0.232726			0.272003
			1.25304			0.209127			0.315569
			1.27584			0.16183			0.2634
			1.22197			0.225821			0.367244
			1.1106			0.236168			0.300243
			1.19624			0.246301			0.279323
			1.33649			0.21308			0.297313
			1.22627			0.22543			0.261383
			1.21999			0.23185			0.245065
			1.27857			0.230214			0.27691
			1.14323			0.250937			0.215452
			1.18054			0.258674			0.278443
			1.12641			0.239026			0.27409
			1.19105			0.24477			0.240729
			1.23216			0.224961			0.195764
			1.15502			0.248282			0.266435
			1.18765			0.253358			0.27906
			1.11252			0.205181			0.195931
			1.14675			0.254728			0.229844
			1.15006			0.255076			0.238356
			1.21459			0.282824			0.272003
			1.12443			0.286777			0.238369
			1.27539			0.218604			0.262882
			1.28504			0.230014			0.26982
			1.18072			0.250593			0.288641
			1.17514			0.270699			0.273325
			1.17038			0.237624			0.267158
			1.29265			0.237052			0.310433
			1.19506			0.261403			0.236611
			1.22862			0.256077			0.236188
			1.16072			0.222859			0.33021
			1.11945			0.24886			0.233097
			1.07008			0.242235			0.192034
			1.18141			0.242119			0.200306
			1.17659			0.229704			0.212845
			1.20607			0.262916			0.263352
			1.20483			0.22866			0.277685
			1.24875			0.210238			0.326644
			1.21223			0.283194			0.278376
			1.24711			0.210268			0.238937
			1.17645			0.241987			0.23604
			1.22386			0.235229			0.345769
			1.16663			0.208438			0.245838
			1.20645			0.232012			0.253739
			1.15658			0.234974			0.21815
			1.34667			0.206346			0.314193
			1.25782			0.248391			0.362839
			1.15178			0.281717			0.259156
			1.23596			0.230378			0.278118
			1.18491			0.258602			0.242043
			1.2067			0.250799			0.247201
			1.23822			0.219862			0.242337
			1.25465			0.219457			0.286987
			1.17383			0.239031			0.290797
			1.17291			0.250696			0.304429
			1.16268			0.257699			0.269526
			1.19541			0.263835			0.272474
			1.16756			0.228695			0.260932
			1.19507			0.253671			0.324839
			1.22095			0.234477			0.247585
			1.27758			0.249689			0.36304
			1.27378			0.237255			0.26358
			1.11352			0.283			0.260744
			1.25515			0.244712			0.257854
			1.18678			0.264119			0.270641
			1.33228			0.222861			0.356914
			1.19759			0.240447			0.249658
			1.23956			0.219557			0.277674
			1.22536			0.226798			0.374132
			1.23891			0.261492			0.30363
			1.1603			0.248444			0.28923
			1.20868			0.249761			0.323781
			1.21714			0.222723			0.37412
			1.21161			0.256545			0.319095
			1.29047			0.241713			0.265172
			1.14595			0.233557			0.243699
			1.17426			0.249923			0.2732
			1.30548			0.249469			0.258199
			1.2585			0.221922			0.280314
			1.22668			0.223559			0.281258
			1.24461			0.243408			0.315449
			1.23287			0.246073			0.277841
			1.16998			0.237562			0.283688
			1.24161			0.241814			0.257796
			1.21295			0.243856			0.247647
			1.17667			0.246665			0.272522
			1.18989			0.223201			0.214188
			1.20288			0.257939			0.238249
			1.22015			0.21935			0.25764
			1.26534			0.209008			0.328067
			1.28137			0.217244			0.295309
			1.19032			0.220737			0.28891
			1.12014			0.252084			0.255988
			1.22417			0.196362			0.259728
			1.22202			0.247783			0.361524
			1.24156			0.245876			0.337135
			1.17696			0.259086			0.351677
			1.27009			0.264504			0.306009
			1.21095			0.235679			0.304474
			1.16637			0.254303			0.291497
			1.17657			0.243356			0.26605
			1.20349			0.248158			0.292946
			1.23076			0.249968			0.262716
			1.16238			0.258423			0.26338
			1.195			0.245058			0.298359
			1.10975			0.247429			0.253722
			1.11565			0.385393			0.421744
			1.07496			0.417031			0.362987
			1.0415			0.415058			0.3918
			1.06702			0.418913			0.497754
			1.05308			0.419425			0.399645
			1.07953			0.367651			0.332006
			1.05612			0.413507			0.366513
			1.04382			0.402885			0.348767
			1.04877			0.423987			0.3849
			0.994863			0.413305			0.366811
			1.13586			0.399245			0.393422
			1.04306			0.405597			0.391775
			1.11369			0.395124			0.42904
			1.12292			0.393327			0.38991
			1.07049			0.38123			0.41394
			1.12895			0.365853			0.364533
			1.10382			0.406746			0.372172
			1.12744			0.36225			0.368901
			1.20355			0.362039			0.34736
			1.12154			0.355376			0.316096
			1.09446			0.390544			0.36794
			1.06948			0.417099			0.413961
			1.09649			0.396669			0.384681
			1.04174			0.409199			0.433762
			1.13988			0.381053			0.29844
			1.0337			0.423591			0.464457
			1.08117			0.412237			0.41221
			1.10976			0.391479			0.385262
			1.11074			0.386418			0.399532
			1.09741			0.378117			0.394887
			1.10387			0.39305			0.360442
			1.07963			0.40593			0.39122
			1.04723			0.375609			0.350344
			1.07581			0.406668			0.376544
			1.0411			0.427375			0.432978
			1.05987			0.401916			0.388541
			1.0672			0.420265			0.366324
			1.07243			0.435156			0.411558
			1.15653			0.328096			0.388002
			1.04727			0.413			0.345408
			1.05499			0.406617			0.416593
			1.09196			0.396476			0.396098
			1.08605			0.403059			0.35449
			1.00673			0.435997			0.423993
			1.04919			0.396331			0.428314
			1.06984			0.398386			0.394772
			1.05922			0.416685			0.403435
			1.08593			0.413852			0.38594
			1.05604			0.42182			0.388799
			1.07471			0.420286			0.431024
			1.13195			0.37343			0.41592
			1.08228			0.40894			0.423842
			1.09069			0.3961			0.372213
			1.14264			0.374152			0.326183
			1.02179			0.431058			0.395466
			1.00979			0.4096			0.424355
			1.13365			0.370256			0.37503
			1.09922			0.386206			0.374513
			1.07877			0.399548			0.391983
			1.13808			0.381383			0.347213
			1.05389			0.412457			0.374583
			1.0527			0.403875			0.378382
			1.0991			0.399932			0.340027
			1.02469			0.425058			0.400192
			1.03512			0.412307			0.396094
			1.06274			0.409143			0.413096
			1.0404			0.423819			0.405056
			1.12839			0.396895			0.37593
			1.01576			0.418166			0.41468
			1.03349			0.428231			0.422968
			1.08496			0.39782			0.413484
			1.11002			0.379373			0.407287
			1.12833			0.391979			0.390575
			1.09034			0.390203			0.422998
			1.00745			0.429826			0.387627
			1.0287			0.407388			0.377447
			1.05304			0.425739			0.410277
			1.03467			0.455705			0.439818
			1.15703			0.341331			0.325214
			1.08608			0.409462			0.403623
			1.1286			0.412361			0.366976
			1.06152			0.429648			0.428434
			1.0658			0.389738			0.279705
			1.0669			0.402591			0.422808
			1.04065			0.429201			0.407421
			1.08435			0.415231			0.437122
			1.13343			0.366017			0.276646
			1.05513			0.39457			0.365847
			1.09613			0.393337			0.424644
			1.07177			0.397332			0.356154
			1.02745			0.420867			0.385017
			1.11987			0.431428			0.42332
			1.03819			0.402388			0.390842
			1.08952			0.397063			0.397988
			1.07693			0.389497			0.395503
			1.08502			0.404819			0.407004
			1.04963			0.403253			0.413077
			1.10808			0.396733			0.408656
			1.1106			0.405776			0.403391
			1.0808			0.39933			0.390558
			1.02602			0.425353			0.427379
			1.08345			0.401292			0.366409
			1.09811			0.405425			0.405312
			1.1831			0.368829			0.37619
			1.09115			0.388384			0.419778
			1.13471			0.372811			0.424631
			1.08854			0.374643			0.210824
			1.04498			0.406595			0.383774
			1.01086			0.417948			0.408292
			1.10396			0.377629			0.361466
			1.11701			0.364838			0.349489
			1.32535			0.322525			0.375398
			1.08986			0.386345			0.397745
			1.00402			0.405613			0.404131
			1.00913			0.431102			0.40106
			1.18246			0.384628			0.355943
			1.10875			0.4308			0.398783
			1.0576			0.427289			0.367915
			1.17616			0.38003			0.378085
			1.03979			0.421925			0.408799
			1.0307			0.420249			0.411324
			1.0486			0.436453			0.367838
			1.08008			0.391046			0.407881
			1.11283			0.377445			0.357233
			1.07245			0.394983			0.424288
			1.08959			0.426387			0.431162
			1.01743			0.36845			0.256038
			1.00377			0.443967			0.440051
			1.01269			0.406114			0.379729
			1.06189			0.432629			0.425673
			1.02387			0.413868			0.407829
			1.09081			0.402327			0.361626
			1.13211			0.387478			0.384567
			1.02712			0.415053			0.407408
			1.04526			0.417867			0.40413
			1.04793			0.398207			0.394937
			1.13928			0.368119			0.367069
			1.04845			0.427514			0.379931
			1.12286			0.393032			0.389272
			1.05514			0.413422			0.390458
			1.0392			0.420999			0.426875
			0.961791			0.421835			0.431645
			1.05848			0.418433			0.397507
			1.05369			0.430117			0.425715
			1.09776			0.380742			0.392896
			1.08604			0.372745			0.373646
			1.12562			0.385636			0.410485
			1.08162			0.394592			0.40298
			1.10473			0.385452			0.378572
			1.04811			0.425241			0.39576
			1.08382			0.40693			0.423929
			1.04184			0.427821			0.406496
			1.0536			0.422959			0.40817
			1.03882			0.410485			0.317258
			1.20545			0.28326			0.359812
			1.05405			0.421105			0.395231
			1.03356			0.442891			0.422369
			1.13314			0.373348			0.336342
			1.04335			0.407529			0.400095
			1.05402			0.438883			0.409383
			1.09654			0.391054			0.373954
			1.08378			0.420246			0.390477
			1.01685			0.427851			0.417045
			1.09642			0.380567			0.412522
			1.04511			0.452744			0.428548
			1.05491			0.399675			0.397912
			1.04226			0.404534			0.349859
			1.07654			0.417971			0.412565
			1.1033			0.415458			0.419111
			1.11925			0.377968			0.413757
			1.08548			0.393896			0.406962
			1.0128			0.430872			0.427574
			1.13494			0.37301			0.388276
			1.01522			0.427583			0.440955
			1.15146			0.385685			0.383857
			1.06454			0.40302			0.384569
			1.0921			0.407087			0.37857
			1.07216			0.390312			0.393997
			1.13513			0.406763			0.40012
			1.07915			0.391736			0.375305
			1.09357			0.413548			0.381855
			1.04966			0.410157			0.443543
			1.11907			0.391743			0.411865
			1.09566			0.398932			0.376155
			1.05347			0.411856			0.33963
			1.0158			0.418396			0.411218
			1.16255			0.377202			0.360088
			1.13284			0.394836			0.397102
			1.10367			0.399135			0.358047
			1.08051			0.373828			0.368448
			1.06831			0.388267			0.377193
			1.01395			0.41746			0.407085
			1.10862			0.405562			0.377835
			1.08334			0.405235			0.358566
			1.04489			0.43412			0.433261
			1.08848			0.354123			0.324048
			1.0502			0.424316			0.419206
			1.06029			0.379025			0.410185
			1.10932			0.391478			0.396917
			1.12656			0.401849			0.284706
			1.04607			0.449201			0.440675
			1.02967			0.42171			0.432954
			1.07414			0.400781			0.330492
			1.06644			0.422525			0.324139
			1.08449			0.404987			0.440667
			1.01774			0.453281			0.447079
			1.07468			0.432289			0.42026
			1.1136			0.363364			0.43015
			1.05944			0.459184			0.386513
			1.07326			0.3903			0.402572
			1.08115			0.409477			0.437708
			1.09304			0.417047			0.427126
			1.04883			0.412243			0.405271
			1.08564			0.384565			0.404657
			0.992379			0.464343			0.439635
			1.22968			0.488444			0.355033
			1.20264			0.430859			0.312724
			1.183			0.485977			0.338374
			1.25824			0.445693			0.448809
			1.21713			0.443974			0.332552
			1.22019			0.393387			0.291633
			1.201			0.503016			0.35007
			1.21824			0.460176			0.314675
			1.21224			0.49636			0.337274
			1.17382			0.459485			0.34406
			1.24601			0.455652			0.305304
			1.14446			0.492314			0.346179
			1.28301			0.433357			0.364913
			1.24501			0.484007			0.334152
			1.21059			0.502919			0.378027
			1.25514			0.362269			0.317602
			1.27915			0.421637			0.354715
			1.23776			0.434121			0.325458
			1.38934			0.405765			0.332542
			1.23732			0.39695			0.273104
			1.28173			0.381898			0.307584
			1.17865			0.450781			0.326287
			1.34571			0.399731			0.328451
			1.21381			0.44731			0.345509
			1.27108			0.48814			0.268859
			1.13524			0.54099			0.390103
			1.20393			0.466923			0.280176
			1.24624			0.487216			0.340688
			1.24549			0.477802			0.370272
			1.22772			0.483769			0.326381
			1.25994			0.458585			0.319877
			1.22123			0.494262			0.350768
			1.19964			0.437749			0.280192
			1.25972			0.419028			0.345245
			1.17446			0.426472			0.356608
			1.30997			0.447021			0.343247
			1.25183			0.438757			0.31357
			1.20153			0.443111			0.336056
			1.37911			0.371668			0.330433
			1.273			0.385727			0.293151
			1.21045			0.450882			0.377281
			1.22489			0.426784			0.364639
			1.21731			0.495162			0.350047
			1.1831			0.419351			0.324706
			1.17746			0.453675			0.345051
			1.18944			0.512654			0.330842
			1.24232			0.481046			0.349519
			1.23391			0.350016			0.338735
			1.16504			0.447261			0.282719
			1.24586			0.454224			0.345567
			1.28712			0.446277			0.34973
			1.23185			0.292368			0.282987
			1.29246			0.409534			0.339873
			1.31176			0.384047			0.310546
			1.19581			0.490616			0.335547
			1.18208			0.432607			0.317211
			1.33446			0.455198			0.339984
			1.30876			0.416198			0.322209
			1.2459			0.442077			0.338811
			1.36044			0.336775			0.295473
			1.2162			0.457063			0.353245
			1.20063			0.428681			0.310843
			1.24602			0.48716			0.318977
			1.20546			0.47505			0.364736
			1.21308			0.474402			0.319049
			1.18264			0.477583			0.347606
			1.22851			0.461904			0.361817
			1.33578			0.425615			0.34542
			1.15146			0.394332			0.334984
			1.20434			0.470432			0.358036
			1.26468			0.429493			0.372831
			1.28038			0.432532			0.353482
			1.32344			0.373138			0.337364
			1.27293			0.473223			0.360398
			1.13909			0.491586			0.319316
			1.20323			0.510756			0.380376
			1.18107			0.46043			0.333076
			1.22111			0.465724			0.376649
			1.31188			0.406227			0.297371
			1.30457			0.23408			0.311087
			1.26637			0.298438			0.301252
			1.23068			0.47201			0.345738
			1.26671			0.403548			0.261896
			1.19716			0.456911			0.310253
			1.25836			0.500877			0.380677
			1.19152			0.525961			0.390617
			1.36984			0.427796			0.299689
			1.21852			0.456971			0.340152
			1.295			0.445876			0.372524
			1.18961			0.46609			0.302081
			1.24491			0.502388			0.384805
			1.2626			0.407739			0.335834
			1.24182			0.395262			0.322418
			1.24778			0.450295			0.335406
			1.32626			0.420558			0.336648
			1.28491			0.35022			0.337605
			1.1976			0.498567			0.349943
			1.20499			0.504983			0.354878
			1.32256			0.477106			0.399481
			1.21186			0.405673			0.372872
			1.22479			0.473041			0.350319
			1.27621			0.435323			0.347971
			1.32557			0.435175			0.351531
			1.38325			0.408283			0.338329
			1.24008			0.447668			0.344497
			1.27091			0.4269			0.361282
			1.38136			0.419196			0.283608
			1.21669			0.462113			0.350063
			1.2024			0.475459			0.348596
			1.24025			0.414723			0.34024
			1.30783			0.359582			0.322581
			1.41765			0.32766			0.346183
			1.22065			0.391807			0.304748
			1.19808			0.471673			0.325736
			1.22018			0.460079			0.343916
			1.39362			0.431938			0.342448
			1.27455			0.481852			0.367316
			1.28495			0.393676			0.330808
			1.34409			0.402213			0.356683
			1.17295			0.485412			0.343076
			1.19972			0.487645			0.375696
			1.19911			0.502594			0.371772
			1.21001			0.455238			0.35282
			1.22882			0.395624			0.292554
			1.22051			0.496576			0.359071
			1.24208			0.479922			0.364237
			1.21235			0.419703			0.265058
			1.21193			0.491486			0.360204
			1.14434			0.486213			0.345714
			1.24359			0.502156			0.380336
			1.1276			0.478118			0.355794
			1.28927			0.376154			0.286193
			1.37257			0.450098			0.378952
			1.25625			0.491391			0.354015
			1.18934			0.480691			0.35307
			1.20118			0.42448			0.322605
			1.29722			0.416991			0.345627
			1.20046			0.463355			0.332564
			1.24686			0.432683			0.344451
			1.25813			0.376641			0.346876
			1.17709			0.474513			0.362254
			1.10104			0.533871			0.351042
			1.2268			0.443795			0.340951
			1.19733			0.481628			0.347749
			1.26628			0.428072			0.340453
			1.25172			0.446802			0.335064
			1.33039			0.433028			0.37734
			1.19068			0.441021			0.338499
			1.26817			0.425892			0.355052
			1.16799			0.450043			0.308498
			1.26826			0.480438			0.335026
			1.76268			0.3931			0.402658
			1.23287			0.492047			0.356704
			1.27024			0.388083			0.288639
			1.3749			0.368469			0.364112
			1.23332			0.458585			0.31075
			1.14432			0.492085			0.344973
			1.29693			0.453921			0.314158
			1.17224			0.376415			0.33701
			1.2632			0.432018			0.339908
			1.22778			0.480463			0.330416
			1.42588			0.404585			0.387333
			1.15653			0.456508			0.325014
			1.31227			0.39138			0.335814
			1.27454			0.39513			0.329117
			1.21345			0.463294			0.328333
			1.32253			0.357126			0.309362
			1.24767			0.467694			0.32758
			1.35358			0.411412			0.362417
			1.24142			0.421858			0.339137
			1.27269			0.402903			0.34043
			1.16853			0.434958			0.355192
			1.28684			0.416529			0.343903
			1.19346			0.475428			0.372893
			1.3303			0.408834			0.336004
			1.19382			0.511596			0.371834
			1.2652			0.431083			0.345506
			1.20157			0.498355			0.352397
			1.32086			0.376122			0.342605
			1.22309			0.471774			0.349489
			1.47626			0.453876			0.40275
			1.22599			0.496708			0.390114
			1.26869			0.447236			0.392416
			1.21172			0.404713			0.314279
			1.23262			0.504042			0.345712
			1.15664			0.510404			0.372959
			1.31328			0.395416			0.307505
			1.34279			0.46166			0.363434
			1.25071			0.427199			0.31096
			1.26084			0.425001			0.345195
			1.22649			0.46064			0.323713
			1.18175			0.497123			0.369491
			1.28233			0.448927			0.343337
			1.24329			0.472252			0.337025
			1.32077			0.336882			0.331536
			1.28037			0.419141			0.32768
			1.213			0.463016			0.347126
			1.25184			0.388652			0.357664
			1.29226			0.456052			0.362476
			1.40186			0.345497			0.322172
			1.20175			0.471953			0.354306
			1.23887			0.447916			0.373439
			1.31096			0.480172			0.31183
			1.28259			0.451082			0.292437
			1.26155			0.458947			0.366266
			1.22201			0.435119			0.342599
			1.2332			0.471598			0.356946
			1.24095			0.422506			0.355599
			1.28735			0.492043			0.310977
			1.24938			0.480478			0.342592
			1.20282			0.474966			0.371313
			1.24105			0.435424			0.342594
			1.19077			0.476318			0.359231
			1.28523			0.417103			0.360685
			1.15538			0.448255			0.327247
			1.40374			0.372641			0.341549
			1.41953			0.371313			0.322231
			1.39706			0.383901			0.372492
			1.41502			0.403484			0.541204
			1.34585			0.401356			0.33592
			1.39298			0.338378			0.30482
			1.24873			0.448337			0.269196
			1.32222			0.371993			0.28997
			1.31555			0.397306			0.348581
			1.31716			0.37746			0.269481
			1.4235			0.373976			0.302601
			1.29791			0.417934			0.335786
			1.50301			0.285377			0.393345
			1.39892			0.379074			0.305694
			1.2936			0.405658			0.277554
			1.4959			0.306794			0.348086
			1.38014			0.368161			0.281913
			1.55489			0.32093			0.346928
			1.46527			0.370336			0.358277
			1.41569			0.314241			0.247115
			1.32902			0.392815			0.30079
			1.30288			0.449269			0.334237
			1.49418			0.346121			0.387823
			1.25658			0.389785			0.319646
			1.45677			0.378306			0.346733
			1.23525			0.466267			0.279663
			1.4447			0.351723			0.29697
			1.50052			0.351192			0.336362
			1.35932			0.378488			0.361482
			1.42876			0.378443			0.339405
			1.52036			0.336296			0.328103
			1.31069			0.429336			0.335979
			1.42985			0.317868			0.277511
			1.39091			0.361123			0.358817
			1.33126			0.422257			0.324381
			1.41435			0.339643			0.37124
			1.29371			0.407605			0.278505
			1.32382			0.433839			0.367281
			1.50821			0.304031			0.29652
			1.26076			0.439874			0.262435
			1.36625			0.400299			0.35528
			1.35012			0.404717			0.428496
			1.34868			0.393468			0.290382
			1.23719			0.450859			0.345817
			1.2108			0.438074			0.341628
			1.26555			0.429881			0.2908
			1.26843			0.415221			0.29535
			1.4468			0.314704			0.294005
			1.34504			0.377156			0.288915
			1.40806			0.37775			0.345771
			1.44309			0.345225			0.311921
			1.46117			0.358043			0.346329
			1.36885			0.396894			0.323338
			1.44831			0.336834			0.287081
			1.38794			0.345377			0.36072
			1.31144			0.418032			0.332142
			1.46129			0.345741			0.364071
			1.41413			0.360446			0.420893
			1.43681			0.361361			0.387475
			1.4622			0.333183			0.383423
			1.3714			0.40187			0.358204
			1.3841			0.4186			0.393956
			1.48459			0.32228			0.383154
			1.21223			0.443117			0.318348
			1.36557			0.373779			0.343515
			1.35755			0.389303			0.334518
			1.34222			0.399103			0.296359
			1.55227			0.304124			0.360521
			1.24251			0.414155			0.33457
			1.25629			0.473599			0.387399
			1.39531			0.395257			0.406816
			1.5463			0.330399			0.388031
			1.57299			0.303596			0.421369
			1.40851			0.365398			0.357329
			1.30139			0.406347			0.400146
			1.3024			0.401412			0.340579
			1.3191			0.398424			0.391642
			1.19633			0.489892			0.354685
			1.39548			0.358401			0.391482
			1.44957			0.346808			0.408595
			1.36762			0.383626			0.314165
			1.33564			0.370607			0.321929
			1.33582			0.378552			0.384031
			1.40809			0.366393			0.304148
			1.37352			0.388421			0.363257
			1.35119			0.425124			0.314492
			1.40026			0.357228			0.367463
			1.38492			0.389014			0.441857
			1.25998			0.453286			0.382384
			1.35914			0.390616			0.399696
			1.39015			0.378097			0.343441
			1.53077			0.338347			0.369299
			1.42287			0.355927			0.374431
			1.46653			0.349903			0.376667
			1.35949			0.395147			0.301837
			1.3996			0.379289			0.333325
			1.24643			0.463036			0.348661
			1.44749			0.360748			0.343776
			1.33911			0.427669			0.353613
			1.44758			0.352646			0.414198
			1.32892			0.396149			0.371373
			1.4862			0.344497			0.300413
			1.43632			0.356193			0.362307
			1.59056			0.293679			0.402595
			1.49141			0.340015			0.368519
			1.36733			0.41956			0.393487
			1.30736			0.363331			0.263256
			1.3146			0.414316			0.353028
			1.30633			0.433126			0.40417
			1.41274			0.368711			0.325721
			1.45989			0.299309			0.33304
			1.64398			0.284403			0.378605
			1.25362			0.454796			0.401796
			1.2369			0.442898			0.357445
			1.28608			0.401726			0.377126
			1.53346			0.321372			0.380293
			1.47577			0.349765			0.302848
			1.35915			0.335261			0.321549
			1.60551			0.278975			0.391797
			1.27991			0.442758			0.307027
			1.36366			0.418711			0.340686
			1.24008			0.442388			0.257732
			1.39486			0.362636			0.337609
			1.3827			0.39139			0.289033
			1.37654			0.349913			0.383448
			1.36031			0.415035			0.380643
			1.20561			0.389771			0.227452
			1.33551			0.398233			0.395897
			1.32056			0.37426			0.301009
			1.43999			0.36937			0.365338
			1.23811			0.436864			0.302149
			1.37244			0.376088			0.326842
			1.45057			0.370257			0.372995
			1.24823			0.454526			0.403649
			1.38424			0.408253			0.433224
			1.326			0.388316			0.294583
			1.33296			0.381269			0.368266
			1.3917			0.36325			0.338798
			1.5303			0.352213			0.337098
			1.31452			0.382166			0.378751
			1.33178			0.390263			0.343521
			1.1455			0.521568			0.349048
			1.3777			0.378746			0.315825
			1.38139			0.358208			0.334138
			1.31302			0.426652			0.302639
			1.39058			0.373903			0.371955
			1.32402			0.406886			0.358641
			1.36074			0.385754			0.396565
			1.44799			0.329164			0.305309
			1.37036			0.429888			0.343638
			1.50567			0.359056			0.421003
			1.44553			0.338614			0.332209
			1.38158			0.386632			0.362034
			1.26257			0.394251			0.357288
			1.53984			0.311356			0.378712
			1.3155			0.418423			0.342629
			1.28417			0.425463			0.316662
			1.45229			0.365905			0.362779
			1.32756			0.391558			0.333504
			1.35367			0.388337			0.346224
			1.37588			0.390424			0.373937
			1.35776			0.40104			0.343951
			1.25829			0.437261			0.376761
			1.56639			0.296053			0.403641
			1.32692			0.424441			0.346677
			1.34696			0.392533			0.350937
			1.22566			0.457455			0.342437
			1.33488			0.430173			0.428712
			1.49398			0.358208			0.386748
			1.27712			0.441933			0.376369
			1.50607			0.335859			0.307638
			1.2231			0.444317			0.373163
			1.51074			0.317906			0.309498
			1.21089			0.472124			0.323798
			1.59573			0.275919			0.417667
			1.34902			0.382752			0.322359
			1.36135			0.367241			0.332454
			1.31372			0.394952			0.394676
			1.44041			0.386868			0.372281
			1.39777			0.340928			0.342303
			1.43279			0.370811			0.354871
			1.31872			0.408798			0.377548
			1.3063			0.376956			0.31908
			1.35657			0.388002			0.340615
			1.27212			0.445832			0.329848
			1.17205			0.49176			0.299328
			1.53603			0.312296			0.324658
			1.52324			0.33985			0.416149
			1.40252			0.362737			0.318533
			1.43816			0.364087			0.444288
			1.39951			0.376038			0.338743
			1.20448			0.43612			0.33433
			1.45952			0.36695			0.422489
			1.46931			0.345389			0.334952
			1.37916			0.392341			0.406429
			1.3434			0.361264			0.269117
			1.34094			0.398617			0.311131
			1.33583			0.288121			0.414378
			1.38654			0.378919			0.469118
			1.43191			0.360455			0.328891
			1.23906			0.47247			0.380112
			1.27634			0.429122			0.412503
			1.33544			0.406522			0.336876
			1.29955			0.403317			0.356276
			1.35635			0.414666			0.43421
			1.24582			0.466104			0.422599
			1.32732			0.397313			0.35365
			1.38761			0.399486			0.396059
			1.36665			0.384156			0.385412
			1.36926			0.381036			0.383218
			1.457			0.390755			0.435263
			1.38647			0.42715			0.410348
			1.34473			0.404875			0.361881
			1.54838			0.31808			0.398058
			1.25441			0.432743			0.373326
			1.54555			0.331026			0.417442
			1.4319			0.370409			0.378035
			1.40216			0.341687			0.39345
			1.36971			0.36359			0.515627
			1.37604			0.344535			0.379053
			1.36754			0.309104			0.370911
			1.4108			0.334491			0.357433
			1.43255			0.316009			0.407924
			1.5324			0.333586			0.414035
			1.24776			0.358909			0.364173
			1.50002			0.340499			0.390414
			1.4344			0.362506			0.415621
			1.49825			0.317104			0.419127
			1.51923			0.344331			0.403632
			1.34792			0.359399			0.366355
			1.35528			0.32414			0.36068
			1.44922			0.347849			0.381613
			1.49032			0.325731			0.394325
			1.52825			0.335349			0.411066
			1.46085			0.301305			0.393997
			1.40474			0.333414			0.381063
			1.39104			0.359405			0.374178
			1.3437			0.356278			0.389649
			1.28328			0.351791			0.396624
			1.4134			0.32955			0.392113
			1.38132			0.382473			0.406891
			1.42629			0.348097			0.372303
			1.46348			0.359914			0.379585
			1.69756			0.349767			0.408575
			1.38312			0.340304			0.361466
			1.53057			0.306321			0.410873
			1.43283			0.329692			0.361312
			1.44593			0.284833			0.401147
			1.41465			0.323248			0.397457
			1.36152			0.35627			0.387459
			1.35615			0.338611			0.388363
			1.41107			0.3669			0.381518
			1.69631			0.360641			0.408503
			1.46168			0.324666			0.382417
			1.4081			0.358878			0.369336
			1.36597			0.361525			0.387558
			1.39229			0.358684			0.411025
			1.5012			0.348101			0.397904
			1.48401			0.321556			0.423624
			1.3928			0.358853			0.401881
			1.39645			0.395836			0.400081
			1.44124			0.341111			0.396262
			1.403			0.345387			0.371532
			1.44835			0.316251			0.377978
			1.48616			0.326733			0.398346
			1.45703			0.337428			0.410212
			1.3812			0.336103			0.383686
			1.38209			0.338107			0.356735
			1.41051			0.310498			0.342922
			1.51917			0.335103			0.374737
			1.29141			0.334365			0.389344
			1.45401			0.316816			0.39064
			1.38648			0.297958			0.385687
			1.7296			0.308308			0.426119
			1.33849			0.338819			0.357964
			1.41237			0.333959			0.392496
			1.39923			0.313526			0.38349
			1.44592			0.312451			0.376712
			1.35126			0.345869			0.417737
			1.30886			0.355357			0.369567
			1.45562			0.325507			0.41849
			1.42086			0.364436			0.403862
			1.44751			0.322385			0.378337
			1.38962			0.3499			0.398283
			1.29946			0.371439			0.384589
			1.40164			0.337322			0.392474
			1.4566			0.335459			0.39647
			1.40608			0.322636			0.394667
			1.47767			0.320165			0.394694
			1.50398			0.325278			0.417167
			1.43374			0.379086			0.419425
			1.36986			0.382181			0.40895
			1.30266			0.364852			0.371001
			1.3947			0.301634			0.417291
			1.44858			0.325691			0.401175
			1.40514			0.356554			0.387611
			1.39262			0.366335			0.387186
			1.35397			0.325941			0.378879
			1.37589			0.340723			0.381245
			1.40877			0.328934			0.360252
			1.48541			0.377474			0.416234
			1.48342			0.323536			0.431574
			1.46848			0.323456			0.411792
			1.48164			0.34124			0.419646
			1.40965			0.342195			0.383327
			1.55356			0.373714			0.42626
			1.57341			0.342653			0.414232
			1.4496			0.346427			0.409556
			1.3349			0.331644			0.358428
			1.55522			0.32444			0.376883
			1.52931			0.337362			0.387457
			1.32645			0.338421			0.367665
			1.39078			0.332384			0.381397
			1.53422			0.371692			0.412621
			1.53731			0.364037			0.429984
			1.42231			0.337521			0.407115
			1.52763			0.342789			0.417739
			1.57669			0.345054			0.415589
			1.44044			0.338365			0.379935
			1.40091			0.314552			0.424158
			1.49197			0.361153			0.422273
			1.53665			0.341538			0.458956
			1.33939			0.378621			0.423228
			1.28324			0.388709			0.379684
			1.58023			0.313			0.420001
			1.60779			0.25301			0.428558
			1.96132			0.240474			0.407617
			1.39872			0.331355			0.410062
			1.45967			0.335198			0.427196
			1.27355			0.376049			0.360178
			1.5755			0.337492			0.402198
			1.83093			0.354437			0.395133
			1.26587			0.343717			0.32338
			1.60598			0.279794			0.425804
			1.62799			0.326263			0.425526
			1.40678			0.333047			0.387456
			1.3606			0.363676			0.409253
			1.38515			0.326919			0.386538
			1.39311			0.342034			0.37503
			1.53281			0.343324			0.421773
			1.35476			0.356031			0.373584
			1.42002			0.289665			0.362496
			1.411			0.376793			0.411392
			1.31191			0.35072			0.388663
			1.60467			0.34584			0.428674
			1.36016			0.369701			0.38863
			1.55076			0.321009			0.393594
			1.46988			0.34049			0.403589
			1.43379			0.372044			0.400765
			1.53234			0.328792			0.422318
			1.42065			0.319629			0.382631
			1.42795			0.32785			0.407612
			1.2992			0.322596			0.364503
			1.50089			0.334968			0.417978
			1.48493			0.326659			0.436856
			1.45008			0.368445			0.428562
			1.32559			0.363219			0.388568
			1.41968			0.326264			0.383499
			1.32344			0.330907			0.360592
			1.49819			0.33101			0.41093
			1.4306			0.327237			0.431631
			1.53897			0.317944			0.365563
			1.42064			0.345879			0.426797
			1.39533			0.317001			0.395561
			1.30267			0.358108			0.375273
			1.7919			0.302372			0.428968
			1.69643			0.291094			0.392903
			1.34528			0.38431			0.386179
			1.4881			0.294943			0.388235
			1.45033			0.271945			0.341403
			1.53273			0.334151			0.429138
			1.26649			0.385789			0.386396
			1.55128			0.309241			0.431984
			1.3809			0.338276			0.39017
			1.33102			0.337435			0.359132
			1.61509			0.335227			0.431223
			1.431			0.340407			0.375536
			1.45198			0.32523			0.415315
			1.83336			0.277971			0.452297
			1.63754			0.332386			0.427167
			1.35273			0.343912			0.402952
			1.5721			0.340624			0.414718
			1.5396			0.324035			0.423179
			1.44804			0.340226			0.398706
			1.35183			0.33006			0.408227
			1.36049			0.320772			0.373455
			1.38098			0.344253			0.402447
			1.47023			0.30706			0.379287
			1.29806			0.334173			0.387287
			1.58264			0.3059			0.406723
			1.48771			0.349244			0.413698
			1.40074			0.316217			0.385317
			1.39859			0.378992			0.424708
			1.48289			0.342135			0.41958
			1.34042			0.34555			0.386485
			1.84797			0.286704			0.420567
			1.44217			0.352019			0.446889
			1.39439			0.376084			0.418259
			1.38686			0.310683			0.387042
			1.45459			0.351856			0.411056
			1.28293			0.371331			0.359506
			1.35954			0.348198			0.374253
			1.4994			0.341388			0.434002
			1.45306			0.31667			0.388106
			1.36283			0.345408			0.386022
			1.35481			0.34926			0.358752
			1.33815			0.340822			0.394378
			1.49579			0.311144			0.397614
			1.44608			0.345587			0.377255
			1.44179			0.382202			0.382075
			1.36767			0.303143			0.331466
			1.40095			0.354807			0.389657
			1.78382			0.307034			0.406403
			1.45266			0.350435			0.410555
			1.53033			0.348692			0.429526
			1.52336			0.352691			0.414367
			1.3968			0.339527			0.408248
			1.57475			0.329552			0.413689
			1.39403			0.338404			0.40965
			1.49147			0.32004			0.404204
			1.42628			0.377123			0.42799
			1.63127			0.354879			0.422614
			1.40626			0.311387			0.404093
			1.58631			0.362576			0.435618
			1.3384			0.354587			0.378513
			1.4675			0.312198			0.438704
			1.41826			0.35661			0.411046
			1.51562			0.333096			0.415348
			1.35349			0.372816			0.399953
			1.33891			0.379223			0.4299
			1.3508			0.287819			0.281878
			1.38125			0.269268			0.254089
			1.33327			0.277842			0.270366
			1.39041			0.274858			0.450016
			1.34728			0.280451			0.260642
			1.36644			0.260217			0.250945
			1.27695			0.327469			0.250811
			1.32214			0.278008			0.261475
			1.34112			0.285566			0.258027
			1.26689			0.306186			0.251294
			1.40563			0.268356			0.25385
			1.30616			0.289323			0.259197
			1.41135			0.260703			0.329472
			1.32329			0.298396			0.264163
			1.28512			0.305882			0.263703
			1.45502			0.23664			0.275887
			1.37402			0.271187			0.249918
			1.48954			0.240817			0.279306
			1.50595			0.240631			0.314675
			1.38659			0.236453			0.227247
			1.3882			0.255512			0.274505
			1.29629			0.310836			0.270532
			1.44678			0.251014			0.292143
			1.31952			0.272903			0.286632
			1.42859			0.26808			0.309746
			1.21807			0.336462			0.278783
			1.37509			0.262435			0.255984
			1.40931			0.254892			0.243114
			1.48064			0.255633			0.279103
			1.41431			0.262807			0.271099
			1.39966			0.275668			0.310687
			1.32556			0.284897			0.258106
			1.29694			0.272173			0.217722
			1.33401			0.277628			0.28357
			1.26451			0.321265			0.275934
			1.38811			0.261752			0.310477
			1.33651			0.281436			0.244383
			1.28857			0.287525			0.256853
			1.46894			0.228606			0.286117
			1.29058			0.315299			0.255797
			1.36649			0.29513			0.27593
			1.33428			0.279055			0.297808
			1.335			0.293368			0.268869
			1.21062			0.32251			0.257361
			1.21728			0.331589			0.293322
			1.30416			0.291888			0.250929
			1.27309			0.298837			0.269857
			1.36022			0.274608			0.250454
			1.32311			0.265294			0.226195
			1.40986			0.256705			0.298424
			1.41564			0.257716			0.292102
			1.36983			0.298152			0.298005
			1.35787			0.294726			0.280025
			1.46887			0.224691			0.279797
			1.33575			0.284403			0.253758
			1.23388			0.329303			0.271389
			1.47447			0.233152			0.303251
			1.4254			0.253923			0.31655
			1.38729			0.253767			0.273901
			1.45927			0.229673			0.261523
			1.33283			0.290008			0.246806
			1.35792			0.280188			0.267741
			1.40172			0.24604			0.252131
			1.23122			0.338143			0.295079
			1.36371			0.278663			0.265924
			1.3226			0.286027			0.262865
			1.33311			0.31223			0.25304
			1.49924			0.241525			0.316195
			1.22154			0.319122			0.230791
			1.2755			0.334238			0.284527
			1.36843			0.273954			0.275728
			1.42491			0.251905			0.291018
			1.51588			0.223895			0.306256
			1.37127			0.267318			0.269234
			1.28407			0.304118			0.278973
			1.30034			0.283361			0.290212
			1.28836			0.306074			0.251827
			1.25801			0.327008			0.296953
			1.40734			0.238549			0.319969
			1.35844			0.276153			0.28124
			1.42454			0.267879			0.265566
			1.34052			0.283706			0.26693
			1.39334			0.255583			0.295386
			1.31668			0.285679			0.236203
			1.35778			0.278773			0.257207
			1.32144			0.300472			0.253984
			1.39669			0.267533			0.339264
			1.35504			0.25916			0.284676
			1.28854			0.309283			0.294281
			1.33655			0.281308			0.25767
			1.30727			0.293687			0.281567
			1.43251			0.246494			0.275789
			1.31291			0.306105			0.240931
			1.41751			0.234237			0.275344
			1.36429			0.280496			0.250013
			1.35315			0.280083			0.259795
			1.27941			0.303541			0.281311
			1.3727			0.292903			0.264444
			1.33495			0.313891			0.301526
			1.33633			0.273332			0.28487
			1.32179			0.296425			0.302176
			1.43885			0.250241			0.247832
			1.3382			0.296709			0.292618
			1.53798			0.220285			0.306196
			1.39675			0.258525			0.311022
			1.39432			0.262793			0.296945
			1.34314			0.280576			0.302019
			1.29541			0.293607			0.286453
			1.27344			0.301066			0.286559
			1.36302			0.244882			0.244352
			1.36006			0.256781			0.259699
			1.50567			0.238502			0.273633
			1.28863			0.293715			0.292899
			1.23585			0.291988			0.243208
			1.3166			0.293027			0.272553
			1.53728			0.22431			0.319533
			1.38668			0.287714			0.255358
			1.37311			0.264667			0.248472
			1.45042			0.244575			0.318005
			1.23703			0.322176			0.250686
			1.28253			0.30985			0.2679
			1.24237			0.314577			0.262178
			1.30271			0.286451			0.258131
			1.37682			0.271324			0.241821
			1.31662			0.308321			0.274717
			1.33993			0.314541			0.309932
			1.20343			0.278332			0.207932
			1.25696			0.294813			0.237381
			1.30468			0.284924			0.225553
			1.31793			0.285315			0.2584
			1.18549			0.354478			0.251682
			1.3933			0.264711			0.255102
			1.45203			0.244736			0.282363
			1.3005			0.297766			0.293421
			1.30299			0.312864			0.287221
			1.28566			0.281888			0.246133
			1.37145			0.267664			0.271166
			1.32161			0.276193			0.255414
			1.43237			0.251054			0.271621
			1.33427			0.274247			0.282343
			1.21945			0.326166			0.258179
			1.18683			0.33942			0.282398
			1.33884			0.282226			0.233284
			1.30479			0.282611			0.237663
			1.34522			0.289116			0.255893
			1.32993			0.286436			0.26937
			1.38646			0.281805			0.292218
			1.29653			0.301603			0.283535
			1.38119			0.25326			0.229088
			1.32203			0.285139			0.250413
			1.44623			0.255719			0.310744
			1.69285			0.236635			0.303218
			1.34752			0.286575			0.261416
			1.22492			0.287356			0.206746
			1.42411			0.238905			0.266083
			1.30577			0.301972			0.285391
			1.25652			0.325326			0.263245
			1.41312			0.241704			0.306205
			1.28586			0.301163			0.228249
			1.33768			0.287529			0.256898
			1.34739			0.281005			0.276407
			1.48039			0.288018			0.314806
			1.25099			0.306234			0.279732
			1.38192			0.262392			0.297203
			1.23859			0.330254			0.257629
			1.32162			0.280796			0.278511
			1.25052			0.336978			0.26264
			1.33452			0.286146			0.2798
			1.49353			0.248044			0.301969
			1.35678			0.295449			0.334493
			1.45006			0.265225			0.270905
			1.20936			0.327607			0.271826
			1.45831			0.261605			0.278296
			1.23415			0.324066			0.275616
			1.4793			0.246929			0.330089
			1.32851			0.272308			0.274743
			1.37157			0.256226			0.264802
			1.31177			0.293538			0.294394
			1.37291			0.265524			0.263377
			1.37963			0.26598			0.285255
			1.54608			0.25727			0.304007
			1.29902			0.282728			0.305274
			1.29068			0.303845			0.277071
			1.35593			0.256843			0.245935
			1.28623			0.320765			0.28551
			1.22643			0.319214			0.247159
			1.52359			0.224088			0.284105
			1.44912			0.273108			0.331545
			1.37529			0.259576			0.276207
			1.43514			0.240517			0.288245
			1.37163			0.273928			0.245451
			1.22613			0.318842			0.297683
			1.41348			0.251962			0.275497
			1.4554			0.266032			0.291765
			1.36008			0.304686			0.287653
			1.36152			0.280444			0.254749
			1.29624			0.315435			0.259203
			1.34296			0.22956			0.314836
			1.4202			0.253969			0.317268
			1.36647			0.288102			0.282867
			1.25991			0.331749			0.281009
			1.26711			0.290145			0.281705
			1.33159			0.293728			0.314902
			1.28898			0.323725			0.349644
			1.29572			0.310911			0.305909
			1.2425			0.321432			0.292044
			1.30032			0.322311			0.26478
			1.36743			0.289444			0.290274
			1.31217			0.308631			0.32239
			1.36206			0.29921			0.317501
			1.37245			0.292398			0.300634
			1.3679			0.269414			0.294955
			1.29069			0.30702			0.265883
			1.39733			0.265919			0.310339
			1.21468			0.305785			0.24673
			1.35615			0.278333			0.273872
			1.36383			0.268341			0.241076
			1.32169			0.267167			0.257374
			1.40867			0.254811			0.443668
			1.37853			0.250134			0.267484
			1.35777			0.247537			0.238475
			1.29399			0.293575			0.230425
			1.34828			0.271764			0.263156
			1.34739			0.273097			0.238801
			1.29035			0.282197			0.256747
			1.41324			0.24977			0.252619
			1.29266			0.27854			0.248998
			1.42494			0.250087			0.322707
			1.30705			0.305842			0.265699
			1.30356			0.290147			0.249374
			1.43297			0.231434			0.264122
			1.38058			0.252915			0.253792
			1.48497			0.217205			0.270623
			1.54461			0.21925			0.322486
			1.39233			0.229386			0.24149
			1.37981			0.237431			0.23892
			1.30001			0.297209			0.264128
			1.45111			0.222895			0.275901
			1.31347			0.270295			0.263232
			1.42021			0.253697			0.296983
			1.246			0.302591			0.282566
			1.36461			0.268968			0.257347
			1.42373			0.242992			0.24564
			1.49518			0.246131			0.272067
			1.38221			0.262377			0.252281
			1.4144			0.252534			0.30878
			1.34591			0.265724			0.247389
			1.30774			0.257247			0.215156
			1.34172			0.25955			0.279285
			1.27517			0.301681			0.267664
			1.37439			0.271859			0.291065
			1.35728			0.256088			0.256955
			1.27971			0.289522			0.239789
			1.48102			0.217006			0.26878
			1.29376			0.303292			0.254521
			1.37912			0.275173			0.271354
			1.31838			0.274568			0.269013
			1.35409			0.265691			0.245976
			1.23435			0.302448			0.248365
			1.25736			0.301556			0.298151
			1.31153			0.291237			0.254681
			1.30639			0.277239			0.268395
			1.35405			0.279095			0.251162
			1.3537			0.242176			0.241358
			1.42443			0.242785			0.286507
			1.43956			0.22842			0.300194
			1.35297			0.279769			0.285271
			1.37061			0.273368			0.248523
			1.45926			0.218634			0.270589
			1.2991			0.300195			0.246818
			1.24226			0.299432			0.257934
			1.47775			0.206128			0.271247
			1.41756			0.238101			0.287448
			1.38009			0.238578			0.262207
			1.46747			0.212346			0.249359
			1.33069			0.266209			0.238223
			1.34212			0.265199			0.259261
			1.39736			0.237913			0.227276
[truncated: 1,442 more rows]
