# Supplementary material for: Functional and diffusion MRI reveal the neurophysiological basis of neonates’ noxious-stimulus evoked brain activity
Source: Nat Commun. 2021 May 12;12:2744. doi: 10.1038/s41467-021-22960-0 (PMC8115252; doi:10.1038/s41467-021-22960-0)
Supplement: Supplementary file 4 — Source data [file 41467_2021_22960_MOESM4_ESM.zip › source_data/suppfig7/md_variance_explained_histograms.xlsx]

## Sheet: Sheet1
dHCP	Local
0.0575796	0.117577
0.0568382	0.227035
0.0537321	0.190799
0.0509009	0.222516
0.0495935	0.17107
0.042384	0.179555
0.0392785	0.191742
0.0289507	0.23302
0.0274599	0.00818379
0.0229007	0.129404
0.0200744	0.223847
0.0202759	0.0102937
0.0158877	0.132941
0.0134862	0.0386906
0.00618435	0.000936025
0.00347609	0.256618
0.0633295	0.203639
0.0611153	0.170465
0.0598875	0.180041
0.0575337	0.151614
0.0590768	0.197179
0.0517285	0.170482
0.047113	0.192287
0.0641455	0.0374199
0.0406886	0.131071
0.0409999	0.193914
0.0492453	0.0347156
0.0382862	0.13536
0.0406564	0.0679295
0.035568	0.0252443
0.029111	0.204631
0.0587521	0.220995
0.061827	0.239413
0.0610363	0.21417
0.0551558	0.249852
0.0505841	0.227124
0.0451036	0.239829
0.0697137	0.0965404
0.0433229	0.201917
0.0398825	0.239184
0.0457088	0.0973812
0.0382324	0.205492
0.040258	0.133326
0.0345219	0.0931965
0.0278944	0.26418
0.0581649	0.219627
0.0590924	0.191209
0.0559115	0.228346
0.0514497	0.209611
0.0445478	0.221515
0.0654676	0.0701498
0.0432049	0.179147
0.0398878	0.230225
0.0443249	0.0680535
0.0393087	0.1868
0.0398354	0.103742
0.0339577	0.0619429
0.026768	0.250072
0.0577781	0.210071
0.0590693	0.237021
0.0523692	0.216976
0.0431189	0.233771
0.0562441	0.0572384
0.0410985	0.181184
0.0380613	0.233023
0.0474959	0.0482802
0.0388667	0.185748
0.0378282	0.0913605
0.032103	0.0415603
0.0256451	0.254245
0.0528606	0.20568
0.0498913	0.186607
0.0443085	0.212465
0.0545993	0.0608933
0.041042	0.157643
0.0380875	0.212157
0.0386082	0.0627246
0.0368723	0.16452
0.0360261	0.0920839
0.0262552	0.0542008
0.0251598	0.225213
0.0469022	0.221101
0.0427329	0.25299
0.0599225	0.105641
0.0409038	0.203628
0.0366271	0.250184
0.037538	0.0825902
0.0331777	0.181155
0.0353649	0.112438
0.0272439	0.0975675
0.0244867	0.263472
0.0388693	0.218685
0.0565492	0.0763976
0.0335409	0.169273
0.0329815	0.215028
0.0376008	0.0822035
0.0295353	0.180771
0.0330953	0.108162
0.0272068	0.0759886
0.0228241	0.225019
0.042627	0.0821526
0.029679	0.18689
0.0246326	0.232908
0.0321611	0.0847315
0.0265117	0.201421
0.0231284	0.116523
0.0209741	0.0771514
0.014017	0.251676
0.0429358	0.0490135
0.035734	0.0830083
0.0388149	0.0128232
0.0359746	0.0433362
0.0279617	0.0259178
0.0242967	0.00476521
0.0181233	0.0852185
0.0246553	0.184931
0.031867	0.0516191
0.0225337	0.142444
0.0238501	0.0817995
0.019989	0.0447007
0.0149538	0.196629
0.0266644	0.0932136
0.0214868	0.19614
0.0186056	0.118943
0.016643	0.0794449
0.0107877	0.244865
0.0255239	0.0424324
0.0226046	0.0318912
0.0144073	0.00705931
0.0138574	0.0877109
0.0197836	0.071608
0.015172	0.0312031
0.0118485	0.216306
0.0132091	0.0183852
0.00814761	0.119823
0.00660298	0.0801009
0.0628828	0.205653
0.0642167	0.217247
0.062791	0.195672
0.0620858	0.236632
0.0564419	0.207507
0.053316	0.219247
0.0732659	0.107236
0.0501756	0.185496
0.0494641	0.220268
0.0582888	0.126714
0.0485017	0.190255
0.0534068	0.136867
0.0521292	0.120151
0.0451626	0.23368
0.0618958	0.195518
0.0613515	0.17468
0.0619323	0.216854
0.0564691	0.189366
0.0526128	0.200179
0.0705761	0.0875765
0.0497631	0.164652
0.0491743	0.205792
0.0568125	0.105219
0.0488954	0.170082
0.052695	0.114457
0.0512271	0.103647
0.0438132	0.215124
0.0605935	0.182399
0.0633027	0.228008
0.0567986	0.19363
0.0516576	0.207528
0.0673207	0.0798506
0.0485194	0.165607
0.0479172	0.209305
0.0586065	0.0979514
0.0485397	0.170513
0.0511684	0.106565
0.0495324	0.083944
0.0426642	0.219385
0.0591886	0.197107
0.0547868	0.172801
0.051734	0.188881
0.0648532	0.0790418
0.0479449	0.149549
0.0474335	0.190649
0.0517687	0.0976502
0.0467722	0.154023
0.049214	0.104303
0.0429536	0.0903895
0.0419404	0.196994
0.0548027	0.209932
0.052354	0.233905
0.0696315	0.109412
0.0490019	0.191058
0.0477704	0.233256
0.0528545	0.108796
0.0454182	0.183465
0.0503892	0.123045
0.045931	0.12348
0.042659	0.242882
0.0478041	0.198159
0.0612822	0.0907971
0.0428767	0.160584
0.0435846	0.197909
0.0505345	0.11325
0.0412309	0.167881
0.0466867	0.116787
0.0446434	0.105374
0.0402034	0.203715
0.0558523	0.0967988
0.0405193	0.173002
0.0370904	0.211845
0.0469273	0.127122
0.039423	0.18193
0.0382443	0.124462
0.0394194	0.11196
0.0295582	0.221616
0.0500576	0.0681054
0.0499551	0.0968521
0.0601197	0.0330859
0.0486032	0.0658268
0.0478831	0.0447929
0.0473067	0.022082
0.0380068	0.0995517
0.0367358	0.173624
0.044596	0.0999292
0.0353259	0.139689
0.0385865	0.0957797
0.0378086	0.081194
0.0323691	0.179936
0.0421925	0.130716
0.0352926	0.181597
0.0337504	0.126261
0.0350725	0.10892
0.0257716	0.220376
0.041552	0.0800415
0.0414084	0.0576444
0.0322788	0.0232082
0.0333578	0.133759
0.0362614	0.0888153
0.0341842	0.0676121
0.0300198	0.191124
0.0329851	0.0399828
0.0222942	0.127582
0.0252095	0.115075
0.0617254	0.231208
0.0620427	0.213403
0.0590307	0.248318
0.0550725	0.225393
0.0508375	0.231254
0.0681814	0.135935
0.0510102	0.208691
0.047973	0.235535
0.0541074	0.145493
0.0484797	0.21175
0.0519785	0.16407
0.0502619	0.152058
0.0428611	0.250831
0.063353	0.226701
0.0623061	0.263356
0.0570014	0.234285
0.0511928	0.241824
0.0711929	0.13325
0.0509028	0.216132
0.0478063	0.242356
0.0576776	0.146139
0.0492878	0.218078
0.0518413	0.159645
0.049866	0.138722
0.0423328	0.260351
0.0590372	0.236151
0.0555887	0.213389
0.051853	0.226625
0.0700675	0.124491
0.0508121	0.196858
0.0477865	0.227074
0.0513755	0.137733
0.0478611	0.201148
0.0503002	0.152067
0.0430739	0.138067
0.0418819	0.240089
0.0528419	0.246329
0.0499796	0.263759
0.0648037	0.161605
0.049839	0.235903
0.046141	0.262245
0.0498614	0.147914
0.0445738	0.225297
0.0491388	0.169641
0.0446542	0.169085
0.0414313	0.279116
0.0465111	0.233202
0.0594072	0.134145
0.0437903	0.204776
0.04274	0.231786
0.0486255	0.150142
0.0409425	0.211757
0.0462794	0.162628
0.0440186	0.149705
0.0394351	0.24357
0.0544276	0.143141
0.0409939	0.21555
0.0361181	0.240946
0.0446986	0.164243
0.0388268	0.222167
0.0374929	0.172571
0.0384609	0.15799
0.0287928	0.256725
0.053147	0.111775
0.0492029	0.140447
0.0572839	0.072528
0.0480915	0.1144
0.0481025	0.0833013
0.0463492	0.0584203
0.0366403	0.146635
0.0371997	0.214543
0.0455135	0.141476
0.0361067	0.190944
0.039699	0.144712
0.0388704	0.130115
0.0324471	0.227665
0.0406311	0.166161
0.0348818	0.220332
0.0331698	0.172468
0.0343636	0.152873
0.0250711	0.254317
0.0406963	0.125506
0.0402417	0.0994951
0.0313762	0.065848
0.0322721	0.170944
0.0361516	0.137512
0.0338726	0.119005
0.0294576	0.237315
0.0323497	0.0787737
0.0215156	0.177499
0.0243276	0.162322
0.0611027	0.210934
0.061416	0.250178
0.0564734	0.221725
0.0500805	0.228653
0.0669737	0.114139
0.0500275	0.200599
0.0471457	0.234751
0.0555107	0.124824
0.0493498	0.205221
0.0506693	0.137808
0.0485856	0.124135
0.0409079	0.249559
0.0589828	0.220897
0.0557086	0.199214
0.0512259	0.212123
0.0675409	0.107133
0.0504472	0.180411
0.0475555	0.216623
0.0503162	0.119319
0.048356	0.186061
0.0497134	0.13225
0.0425014	0.125167
0.0406938	0.226651
0.0538896	0.233941
0.0502097	0.251716
0.0666117	0.146172
0.0503403	0.22169
0.0466014	0.255242
0.0496721	0.129731
0.0456007	0.211419
0.0494058	0.150032
0.0445949	0.16136
0.0405798	0.2685
0.0468009	0.221187
0.0614168	0.118079
0.0441683	0.190638
0.0431827	0.223287
0.0486261	0.133342
0.041801	0.199568
0.0466386	0.144312
0.0441578	0.138439
0.0387535	0.232502
0.0538975	0.126941
0.0408787	0.201188
0.0360045	0.232678
0.044073	0.147776
0.0392432	0.210098
0.0372099	0.1534
0.0380638	0.148224
0.0281652	0.245745
0.0539348	0.0937931
0.0494236	0.124837
0.0558114	0.0532425
0.0506164	0.09499
0.0474994	0.0653366
0.0460714	0.0389953
0.0358047	0.129981
0.0372348	0.203591
0.0450963	0.122163
0.0365025	0.175568
0.0395818	0.124474
0.0386302	0.115811
0.0316907	0.214193
0.0403376	0.150509
0.0353025	0.212367
0.0329869	0.154916
0.0341449	0.141783
0.0245465	0.247998
0.041024	0.103999
0.0396872	0.079491
0.0309039	0.0444729
0.0313163	0.153645
0.0364888	0.116824
0.0340193	0.101187
0.0289876	0.22742
0.0319403	0.0600373
0.0210818	0.157956
0.0237231	0.151914
0.0601731	0.232739
0.0560083	0.205989
0.0502383	0.223109
0.0637282	0.101217
0.0490347	0.185124
0.0462873	0.223685
0.0515882	0.114902
0.0479634	0.190927
0.0482552	0.125955
0.0412914	0.108051
0.0396122	0.235256
0.0558441	0.241196
0.0505628	0.264512
0.0688166	0.143789
0.0501877	0.228961
0.0463945	0.262414
0.0524767	0.12405
0.0462606	0.212855
0.0491725	0.143173
0.0439855	0.142707
0.0399053	0.277094
0.0466183	0.226336
0.0621793	0.113343
0.0436327	0.191718
0.0426317	0.224707
0.0508207	0.132158
0.0419299	0.200143
0.0459921	0.137951
0.0433164	0.123857
0.0380118	0.234027
0.0515068	0.122916
0.0396586	0.204246
0.0350714	0.235397
0.0446652	0.150672
0.0386699	0.212518
0.0361448	0.146947
0.0366948	0.132067
0.0274692	0.249316
0.0515593	0.0871891
0.0468617	0.120361
0.0574356	0.0435147
0.0502129	0.0880356
0.0450204	0.0585678
0.0438977	0.0305576
0.0349327	0.125613
0.035955	0.203262
0.0452012	0.121026
0.0357566	0.173575
0.0380084	0.116995
0.0368553	0.0989984
0.0306024	0.214164
0.0403804	0.153454
0.0345594	0.210332
0.0319645	0.147841
0.0327616	0.127189
0.0239233	0.246668
0.0419643	0.0981945
0.0396575	0.0728633
0.0302683	0.0332635
0.0307547	0.15762
0.0356363	0.108513
0.0330413	0.0847384
0.0282263	0.225655
0.0307433	0.0515337
0.0206751	0.150319
0.0229272	0.134822
0.052337	0.213696
0.0494244	0.236879
0.062398	0.129632
0.0483372	0.20042
0.0449526	0.23608
0.0457214	0.123229
0.0436443	0.193486
0.0461289	0.138214
0.0378208	0.14219
0.0388062	0.245234
0.0464675	0.207974
0.0593679	0.107788
0.042962	0.173983
0.0420515	0.207212
0.0451618	0.125108
0.0404155	0.18125
0.044077	0.132286
0.037561	0.123813
0.037268	0.21359
0.0524829	0.115411
0.0401386	0.188477
0.0353667	0.223039
0.0415677	0.138141
0.0382574	0.197669
0.0357855	0.141569
0.0331287	0.132214
0.0272758	0.233634
0.051515	0.0856834
0.0468095	0.114338
0.0485407	0.0493497
0.0478183	0.0855013
0.0434699	0.0602636
0.0365232	0.0369183
0.0344866	0.118171
0.0359825	0.188232
0.0413996	0.113365
0.0350396	0.158607
0.037225	0.113476
0.0326798	0.10219
0.0303069	0.195676
0.0374996	0.141013
0.0339186	0.196369
0.0314405	0.142608
0.0296207	0.128116
0.0236634	0.23164
0.0376541	0.0974235
0.0360238	0.0737493
0.0271319	0.0419251
0.0293684	0.144028
0.0342118	0.106985
0.0291251	0.0902046
0.0276104	0.207076
0.0275167	0.0562576
0.0204351	0.144724
0.0214665	0.13551
0.0452848	0.243404
0.0567654	0.13941
0.0424135	0.208665
0.0409451	0.240398
0.0442565	0.136149
0.038147	0.205265
0.0434152	0.149295
0.0388109	0.15411
0.0369505	0.248696
0.0530557	0.152565
0.0399223	0.229762
0.0345164	0.261636
0.041103	0.146112
0.0363333	0.223935
0.0351796	0.159224
0.0341278	0.165973
0.02645	0.276094
0.0524867	0.112724
0.0467562	0.147133
0.048445	0.0661426
0.0432459	0.119079
0.0440417	0.0790298
0.0385026	0.0488121
0.0337861	0.155256
0.0355676	0.226686
0.041625	0.123124
0.0336307	0.187767
0.037278	0.132062
0.0342032	0.134287
0.030047	0.237784
0.0369264	0.149716
0.0322116	0.221245
0.0306702	0.159914
0.0301811	0.157919
0.0227052	0.270713
0.0358357	0.110267
0.0357281	0.0867921
0.0272421	0.0593692
0.0289799	0.150708
0.0326655	0.12239
0.0290121	0.120377
0.0265641	0.232396
0.0279379	0.0736197
0.0191022	0.16199
0.0211296	0.169184
0.0487743	0.125386
0.0354633	0.194314
0.0322998	0.224586
0.039716	0.15147
0.0333382	0.205289
0.0333557	0.151775
0.0333485	0.144206
0.0253917	0.233478
0.0422506	0.0962509
0.0425921	0.123753
0.0493651	0.061147
0.0384787	0.0972808
0.0421488	0.0706944
0.0394067	0.0483988
0.0324321	0.127911
0.0317285	0.19274
0.0376678	0.127392
0.029895	0.168478
0.0333512	0.12436
0.0317714	0.115207
0.0276329	0.199266
0.0352929	0.153283
0.0295353	0.202228
0.028996	0.151939
0.0291738	0.13951
0.0217477	0.230117
0.0337657	0.112535
0.0349085	0.0864412
0.0269758	0.0551048
0.0279971	0.15744
0.030217	0.119038
0.027702	0.105034
0.0248052	0.2117
0.0273452	0.0681085
0.0183583	0.154277
0.020248	0.147273
0.0397775	0.102193
0.0329827	0.131819
0.0435021	0.0637727
0.0373108	0.104168
0.0319531	0.0740094
0.0329518	0.0489409
0.0222666	0.137281
0.0270389	0.204477
0.0343738	0.144738
0.0278339	0.180999
0.027451	0.132551
0.027521	0.122941
0.0203562	0.214329
0.0289143	0.171632
0.0253607	0.214915
0.0228838	0.161519
0.0233451	0.147563
0.0165912	0.244861
0.0311959	0.124129
0.0278709	0.0929703
0.0233415	0.0540259
0.0199249	0.178582
0.0251941	0.126158
0.02413	0.110621
0.0183464	0.229216
0.0215949	0.0696865
0.0145824	0.165028
0.0147528	0.157321
0.0343486	0.101939
0.0456347	0.0431424
0.0317188	0.073708
0.0343126	0.052586
0.0332314	0.0311836
0.025227	0.10485
0.0380126	0.0670939
0.0317316	0.10342
0.0274317	0.07557
0.0284344	0.0518472
0.0186905	0.134592
0.038699	0.036508
0.0331003	0.0260743
0.0237134	0.00873355
0.024513	0.0665514
0.0307247	0.0486568
0.0276606	0.0246947
0.0224713	0.106966
0.024577	0.0166619
0.0157327	0.0763354
0.0169925	0.0512603
0.029907	0.146423
0.0243208	0.17903
0.0236063	0.133342
0.0235781	0.119182
0.0171677	0.211567
0.0287573	0.0979957
0.0292931	0.0699456
0.0224452	0.0327261
0.0217925	0.152465
0.0243924	0.0986394
0.0224206	0.0814378
0.0190042	0.188928
0.0217745	0.0495896
0.0145224	0.135637
0.0150078	0.126298
0.0268875	0.127975
0.0239106	0.096222
0.0204212	0.0589468
0.0166784	0.179505
0.0214219	0.127344
0.0204497	0.108562
0.0152576	0.224175
0.0182058	0.0717378
0.0123113	0.16471
0.012015	0.150936
0.0256428	0.0599054
0.0195874	0.0283541
0.0190106	0.129654
0.0181143	0.0199799
0.0138265	0.096808
0.0131899	0.0560482
0.0184665	0.0428467
0.0127452	0.129333
0.0125297	0.113498
0.00970367	0.0722152
0.0638374	0.215971
0.0634572	0.200199
0.0628272	0.233521
0.0585505	0.210589
0.0557561	0.217126
0.0690183	0.136657
0.0545119	0.19509
0.053363	0.220591
0.0600813	0.157682
0.0536218	0.198657
0.0576131	0.160012
0.0570285	0.157692
0.0511863	0.230298
0.0640369	0.208713
0.0647867	0.245205
0.0596628	0.216779
0.055986	0.224823
0.0704389	0.135003
0.0543501	0.1999
0.0532693	0.226077
0.0622989	0.16197
0.0541327	0.203215
0.0576659	0.15748
0.0570804	0.150613
0.051142	0.237161
0.0622626	0.221777
0.0583253	0.199667
0.0559772	0.21047
0.0688546	0.127089
0.0538597	0.184381
0.0528632	0.211616
0.0580201	0.14991
0.0528245	0.188343
0.0562032	0.149838
0.0524622	0.145734
0.0504297	0.219567
0.0575844	0.231115
0.0556674	0.245307
0.0686314	0.156711
0.0541606	0.218884
0.052563	0.245203
0.0580481	0.163607
0.0514655	0.215567
0.0564412	0.168824
0.0542342	0.174865
0.0507158	0.256668
0.0519032	0.217529
0.0623344	0.135545
0.0489541	0.192273
0.0489132	0.217437
0.0551604	0.160223
0.0476293	0.198018
0.0527231	0.159059
0.0517195	0.155456
0.0477785	0.225062
0.0594426	0.14312
0.0470871	0.201488
0.0440762	0.226074
0.0525361	0.173261
0.0461826	0.207299
0.046765	0.167388
0.0480736	0.163456
0.0398665	0.236248
0.0561983	0.116953
0.0555782	0.141698
0.0657322	0.0885319
0.0548815	0.119348
0.0594506	0.0926397
0.0596327	0.0754669
0.051287	0.146308
0.0441473	0.201729
0.0515395	0.152511
0.0433951	0.179844
0.0472098	0.143416
0.047051	0.13891
0.042116	0.20982
0.0492471	0.174587
0.0430463	0.207089
0.0432372	0.167942
0.044792	0.160008
0.036639	0.235734
0.0492883	0.141773
0.0514148	0.113784
0.0460289	0.0884806
0.0451678	0.180754
0.0455233	0.139375
0.0445526	0.132515
0.04049	0.217437
0.0460661	0.0949833
0.0355674	0.171531
0.0395702	0.168382
0.0624659	0.192761
0.0638182	0.230696
0.0590477	0.202991
0.0549836	0.210609
0.0679087	0.119061
0.0535836	0.184143
0.0525676	0.215058
0.0605183	0.146307
0.0538421	0.188446
0.0564977	0.13952
0.0557424	0.139207
0.0497243	0.223507
0.0618578	0.206888
0.0580937	0.185924
0.0553145	0.196077
0.067268	0.11258
0.0533885	0.169203
0.0524673	0.199503
0.0569951	0.135012
0.0528353	0.173399
0.0555001	0.133454
0.0517697	0.134087
0.0493567	0.205381
0.0580131	0.218198
0.0555792	0.231926
0.0686409	0.141885
0.0541665	0.204147
0.0526923	0.23523
0.0577425	0.14874
0.0520389	0.201916
0.0563928	0.151987
0.054113	0.166353
0.0500513	0.243915
0.0519127	0.204889
0.0626086	0.121842
0.049036	0.1786
0.0490822	0.207024
0.055	0.14659
0.0481354	0.184854
0.0527689	0.143579
0.0516916	0.145028
0.0473115	0.212786
0.058731	0.129017
0.0468604	0.187324
0.0439422	0.215624
0.0518828	0.15966
0.0463618	0.193853
0.0464627	0.151086
0.047629	0.153613
0.0392745	0.223606
0.0559949	0.1023
0.0553384	0.128207
0.0641229	0.0729565
0.0555808	0.103755
0.0585956	0.0780023
0.0586477	0.0606712
0.0498968	0.132023
0.0440729	0.189622
0.0510658	0.137449
0.0435971	0.164838
0.0469805	0.126904
0.0467351	0.126713
0.0415421	0.195844
0.04889	0.162341
0.0433353	0.196167
0.043126	0.152714
0.044588	0.150623
0.0362267	0.225998
0.0494047	0.125984
0.0507733	0.0972494
0.0454535	0.0722786
0.044106	0.167302
0.0457669	0.122542
0.0447505	0.119792
0.0402714	0.204481
0.0456854	0.0801589
0.0351004	0.155083
0.0388243	0.158737
0.0623988	0.215607
0.058169	0.190068
0.0546342	0.202648
0.0658418	0.108938
0.0524985	0.171687
0.0515977	0.204211
0.0576989	0.13658
0.0525126	0.176106
0.0545269	0.129612
0.0508018	0.125656
0.0485536	0.210698
0.0591304	0.224069
0.0557675	0.241358
0.0698487	0.140008
0.0539247	0.209206
0.0525435	0.241394
0.0599252	0.148525
0.0525087	0.204579
0.0563785	0.147528
0.0540591	0.156465
0.0499335	0.250899
0.0517732	0.208669
0.0630928	0.118706
0.0486436	0.17948
0.0487114	0.208792
0.0562813	0.148523
0.0482381	0.185671
0.0524322	0.139566
0.0513227	0.136838
0.0469782	0.214668
0.0574646	0.126467
0.0459631	0.189536
0.0431246	0.218492
0.0521814	0.165315
0.0459166	0.196001
0.0455146	0.14725
0.0465416	0.145094
0.0385361	0.227007
0.0549131	0.0977768
0.0538466	0.125228
0.0652201	0.0664484
0.055398	0.0990671
0.0563096	0.0724872
0.0564169	0.052138
0.0483967	0.129212
0.0430878	0.190101
0.0508347	0.140097
0.0430017	0.163922
0.0458183	0.122048
0.0454758	0.117223
0.0405734	0.196565
0.0488371	0.166872
0.0427382	0.196052
0.0420867	0.148354
0.0433638	0.14137
0.0354255	0.226733
0.0499877	0.125483
0.0509092	0.0925903
0.0455093	0.061149
0.0440965	0.173069
0.0451172	0.116807
0.0440457	0.108358
0.0396943	0.204763
0.0442945	0.071479
0.0342868	0.150478
0.0377138	0.148868
0.0564983	0.201812
0.0545637	0.218791
0.0654435	0.129348
0.0524464	0.187739
0.0511074	0.219309
0.0542203	0.140285
0.0502339	0.186572
0.0535871	0.141247
0.0484212	0.149378
0.0482375	0.225473
0.051264	0.193568
0.060861	0.113106
0.0478948	0.165873
0.0479597	0.194032
0.052312	0.137199
0.046853	0.17106
0.0507107	0.133613
0.0471387	0.132164
0.045945	0.198229
0.0574838	0.11965
0.0460293	0.176507
0.0432893	0.206082
0.0497904	0.150387
0.0453771	0.182781
0.0451241	0.14128
0.0437723	0.140743
0.0385473	0.212442
0.0542564	0.0950012
0.0532822	0.11925
0.0582558	0.0678069
0.0533858	0.0955403
0.0543874	0.0727566
0.0496546	0.0563854
0.0475966	0.12225
0.0429092	0.177329
0.0484264	0.127145
0.0422868	0.152183
0.0450349	0.117765
0.0426776	0.114631
0.0402179	0.181928
0.0463791	0.152201
0.0420294	0.183233
0.0414907	0.142471
0.0406133	0.138216
0.0352642	0.212514
0.0465552	0.117495
0.0469853	0.0904313
0.039735	0.067271
0.0415819	0.156145
0.043653	0.113861
0.0404866	0.10838
0.0388319	0.18938
0.040357	0.0745483
0.033827	0.144233
0.0350475	0.144313
0.0512957	0.225981
0.06123	0.138337
0.0481507	0.195961
0.0478851	0.224968
0.0526649	0.151401
0.0458456	0.196872
0.0511603	0.150867
0.0487461	0.159565
0.0463839	0.230767
0.0589866	0.148216
0.0465173	0.211064
0.0431508	0.241181
0.0505007	0.165098
0.0446652	0.211713
0.0453833	0.159827
0.0454529	0.17165
0.0384064	0.250512
0.0556968	0.116506
0.0543488	0.145665
0.0605612	0.0830233
0.0521973	0.121189
0.0566969	0.0881323
0.0537695	0.0689594
0.0491194	0.151052
0.043195	0.210388
0.0496716	0.143511
0.0418368	0.180112
0.0458817	0.13553
0.0446328	0.142693
0.0408075	0.21743
0.0468699	0.166956
0.0412576	0.21067
0.0415003	0.160572
0.0419287	0.166001
0.0349113	0.248472
0.0459818	0.12926
0.0479053	0.101741
0.0410845	0.0803313
0.0422394	0.170485
0.0430872	0.128932
0.0409152	0.133344
0.0383121	0.218758
0.0421155	0.0888028
0.0332631	0.162592
0.0361941	0.175405
0.0540163	0.12814
0.0424095	0.183276
0.04061	0.210251
0.0479579	0.160265
0.041465	0.191015
0.042973	0.150127
0.0435431	0.150096
0.0368838	0.216087
0.0485198	0.103688
0.0496943	0.127304
0.0578893	0.0777623
0.0472513	0.105123
0.0530903	0.0814468
0.0520988	0.0660215
0.0465632	0.13054
0.0394567	0.183155
0.045149	0.137535
0.0380859	0.161323
0.0417627	0.126879
0.0410398	0.124619
0.0375778	0.187531
0.0443885	0.161228
0.0383344	0.190266
0.039323	0.150726
0.0400774	0.146985
0.0335604	0.214984
0.0431693	0.12933
0.0462393	0.100969
0.041274	0.0791781
0.0410148	0.165414
0.0401676	0.123844
0.0388116	0.119714
0.036011	0.196206
0.0411183	0.0844995
0.0326478	0.152635
0.0356517	0.153136
0.0467318	0.109084
0.0429425	0.13428
0.0541072	0.0825865
0.0461023	0.1112
0.0442441	0.0850373
0.0467819	0.0681932
0.0356589	0.138368
0.0358354	0.192768
0.0430384	0.151815
0.0367067	0.170915
0.0375105	0.133742
0.038258	0.13224
0.0318137	0.198993
0.0391559	0.176818
0.034907	0.200645
0.0330585	0.158784
0.0346392	0.15502
0.026923	0.226943
0.0415048	0.142093
0.0399677	0.108512
0.0375193	0.0829237
0.032845	0.183472
0.0361655	0.130238
0.0363392	0.126491
0.0303687	0.209127
0.0346736	0.0875584
0.025528	0.161464
0.0279022	0.162952
0.0428221	0.108985
0.0523976	0.0622945
0.0413084	0.0857173
0.0453567	0.0657871
0.0454587	0.0498763
0.0389404	0.111541
0.0494344	0.0839535
0.0418277	0.110781
0.0398802	0.0859497
0.0424926	0.0688787
0.0318786	0.136934
0.0496525	0.056581
0.0482216	0.0424286
0.0405977	0.0223866
0.0406282	0.0852294
0.0433544	0.0627369
0.0422066	0.0442846
0.0370162	0.113858
0.0404256	0.0314551
0.0286628	0.0870109
0.0329614	0.0700782
0.039571	0.152775
0.0337776	0.170804
0.0341919	0.134719
0.0349943	0.129725
0.0287993	0.198375
0.038806	0.117803
0.0411131	0.087539
0.0377177	0.0628121
0.0356132	0.158169
0.0350555	0.106741
0.0341947	0.100396
0.0308773	0.176803
0.0356509	0.068547
0.0278132	0.136613
0.0302436	0.135685
0.0378726	0.143624
0.03617	0.110447
0.0343306	0.0844278
0.0294684	0.183731
0.0326849	0.131309
0.0329626	0.123972
0.0272334	0.20758
0.0311596	0.0881482
0.0227981	0.16183
0.0248014	0.158593
0.0385656	0.0783435
0.0342041	0.0519604
0.0332436	0.148208
0.032406	0.0373058
0.026832	0.111853
0.0270359	0.0855474
0.0328174	0.0614069
0.0257611	0.133202
0.0275707	0.129873
0.0219958	0.0896269
0.0634504	0.222983
0.062637	0.254808
0.058641	0.231317
0.0542796	0.235341
0.0680966	0.158293
0.0547918	0.218083
0.0521725	0.238876
0.0594392	0.174459
0.0539668	0.220156
0.0565414	0.178726
0.0556384	0.174239
0.0493848	0.251316
0.0612263	0.234641
0.0581216	0.215293
0.0549372	0.223007
0.0685043	0.14846
0.0550184	0.202913
0.0524034	0.225852
0.0564577	0.163315
0.0533538	0.206187
0.0560201	0.170094
0.0521138	0.167774
0.0493323	0.235348
0.0562757	0.244241
0.0536242	0.253721
0.0649209	0.179303
0.0541856	0.235248
0.0511673	0.256195
0.0552151	0.176348
0.0509907	0.231115
0.0549146	0.188607
0.0525519	0.196279
0.048656	0.268788
0.0506746	0.230303
0.0605503	0.156439
0.0494551	0.210781
0.0481781	0.231926
0.0533275	0.173127
0.0476718	0.215867
0.0520372	0.179015
0.050821	0.176953
0.0464506	0.241236
0.0566863	0.163449
0.0469394	0.217286
0.0429865	0.23739
0.0500296	0.183652
0.0456274	0.221874
0.0456305	0.185982
0.0465471	0.183461
0.0384916	0.248585
0.0569439	0.139422
0.0539044	0.162187
0.0609669	0.107603
0.0546092	0.142819
0.0584481	0.114354
0.0575694	0.098378
0.048951	0.168808
0.0443568	0.219124
0.0511882	0.166953
0.0443353	0.201014
0.0478313	0.165713
0.0475369	0.163183
0.0418563	0.229342
0.047452	0.185846
0.0428767	0.223595
0.0425968	0.187318
0.0438544	0.180875
0.0356527	0.25037
0.0483946	0.156996
0.0494982	0.131607
0.0443067	0.109424
0.0428999	0.192252
0.045618	0.16172
0.0444922	0.157333
0.0398768	0.23587
0.0453263	0.118187
0.0347436	0.192874
0.0382793	0.191382
0.0630536	0.246149
0.0592651	0.222414
0.0551361	0.231966
0.0693338	0.148434
0.0549083	0.2093
0.0522627	0.232723
0.0582471	0.167616
0.0538991	0.212473
0.0559393	0.169371
0.0516846	0.163252
0.049155	0.24382
0.0582799	0.252725
0.0547119	0.264674
0.0694004	0.181971
0.0550909	0.244003
0.0518448	0.264136
0.0580818	0.179406
0.0522294	0.237033
0.0560423	0.187084
0.0534298	0.191448
0.0493419	0.278651
0.0512762	0.236337
0.0635581	0.155868
0.049726	0.214708
0.0484448	0.235778
0.0555404	0.177043
0.0483583	0.219669
0.0526409	0.177264
0.0513762	0.171713
0.0468017	0.24584
0.0573521	0.163867
0.0465927	0.222427
0.0425479	0.242069
0.0511731	0.190137
0.0457479	0.226767
0.045149	0.184938
0.0461438	0.1787
0.0378996	0.254515
0.0577028	0.137313
0.0540626	0.16133
0.0653179	0.104254
0.0565008	0.140801
0.0576042	0.109511
0.0574171	0.0898811
0.0484479	0.168437
0.0437673	0.222119
0.0522011	0.171891
0.0441494	0.203608
0.0472059	0.163006
0.0469002	0.156593
0.041219	0.233301
0.0481539	0.191124
0.0426978	0.226019
0.0418416	0.185049
0.0431396	0.17457
0.0348581	0.253548
0.0498588	0.159138
0.0504496	0.129574
0.0445296	0.101582
0.0433298	0.199039
0.0455103	0.157621
0.0443132	0.148794
0.0396005	0.239475
0.0443049	0.108689
0.0336497	0.190343
0.0372195	0.184666
0.0561335	0.231585
0.053908	0.245965
0.0656832	0.167181
0.0537423	0.222428
0.0507428	0.245716
0.0532663	0.168669
0.0502623	0.219368
0.0536528	0.177405
0.0482817	0.18263
0.0479616	0.256044
0.0510982	0.222314
0.0619936	0.146588
0.0491642	0.199352
0.0479631	0.222016
0.0519962	0.165102
0.0471894	0.204527
0.0512485	0.168378
0.0474252	0.165015
0.0460501	0.229543
0.0581174	0.154721
0.046961	0.209462
0.0428451	0.231651
0.0491627	0.177393
0.0454709	0.214823
0.0449625	0.177325
0.0436633	0.173593
0.0379549	0.241714
0.0576883	0.130022
0.0540729	0.153046
0.0583035	0.1004
0.054908	0.132897
0.0559674	0.105987
0.0500694	0.0900919
0.0479558	0.158334
0.0438006	0.209378
0.0495596	0.158506
0.0435417	0.189871
0.0465973	0.155122
0.0437879	0.15109
0.0410282	0.217715
0.04596	0.178533
0.0421713	0.214325
0.0413758	0.177562
0.0405367	0.170274
0.0347055	0.240944
0.0465806	0.149395
0.0467382	0.123694
0.0390972	0.101771
0.0410083	0.184092
0.0442053	0.151626
0.0407175	0.145747
0.038871	0.224633
0.0403191	0.109094
0.0331292	0.181788
0.0345728	0.178826
0.0497612	0.251655
0.0583101	0.174418
0.0483308	0.228915
0.0467455	0.250026
0.0507108	0.178154
0.045169	0.22797
0.050093	0.185789
0.0476043	0.191031
0.0452533	0.259808
0.0562093	0.185214
0.0464485	0.241943
0.0420557	0.261924
0.0483385	0.191227
0.043765	0.240321
0.0444061	0.19605
0.0442196	0.201617
0.0375836	0.275326
0.0560317	0.157173
0.0522961	0.181356
0.0565711	0.116751
0.0504341	0.160625
0.055917	0.124994
0.0517494	0.109257
0.0478481	0.190258
0.0433179	0.240371
0.0492242	0.173296
0.0422778	0.216314
0.0464712	0.17416
0.0449123	0.179291
0.0410184	0.252145
0.0452065	0.192222
0.0406362	0.238529
0.0408669	0.195635
0.0410415	0.196039
0.0343487	0.272777
0.04476	0.159591
0.0464204	0.133375
0.0400702	0.114439
0.0408911	0.197245
0.0426616	0.165619
0.040373	0.168844
0.0377845	0.25075
0.0415435	0.124556
0.0330121	0.200368
0.0356298	0.207933
0.0523433	0.161294
0.042564	0.214373
0.0398063	0.234591
0.04647	0.185401
0.0409464	0.221149
0.0422923	0.184285
0.0427077	0.180798
0.0361407	0.243839
0.0490111	0.137273
0.0484719	0.159122
0.055316	0.109096
0.0462658	0.140974
0.0529523	0.113928
0.0510892	0.0987174
0.0457258	0.164423
0.0396626	0.213306
0.0454323	0.167128
0.0384779	0.197059
0.0424183	0.162725
0.0416296	0.159059
0.0378669	0.22104
0.0432865	0.185759
0.0379608	0.21949
0.0388538	0.183781
0.0394893	0.176866
0.0329845	0.241955
0.0425323	0.159281
0.0452575	0.132954
0.0402801	0.111789
0.0399537	0.191617
0.0400099	0.160373
0.0385638	0.155073
0.0356664	0.229278
0.0407975	0.118154
0.0321922	0.188011
0.0351129	0.1853
0.0470639	0.144356
0.0416435	0.166412
0.0517794	0.116831
0.0451307	0.148557
0.0435034	0.120052
0.0456809	0.103753
0.0344848	0.173168
0.0356624	0.221253
0.0429842	0.180061
0.0369534	0.205765
0.037563	0.170849
0.0384258	0.166856
0.0314498	0.231232
0.0381096	0.198059
0.0343594	0.227318
0.0325151	0.191682
0.0339431	0.183874
0.0264175	0.251102
0.040612	0.171082
0.0390687	0.142629
0.0365578	0.118988
0.0320893	0.206387
0.0357542	0.168035
0.03588	0.162223
0.02981	0.239697
0.0341355	0.123696
0.0250714	0.197449
0.0273178	0.194191
0.0431727	0.14267
0.0532531	0.0960291
0.0418065	0.122605
0.0467356	0.0980878
0.0466995	0.0822322
0.0390511	0.14738
0.0476866	0.116794
0.0410489	0.146287
0.0392016	0.119348
0.0415961	0.102056
0.0307375	0.170219
0.0482274	0.0911982
0.0473323	0.0727984
0.0386147	0.051223
0.0392689	0.119064
0.0433069	0.0962584
0.0415102	0.0784004
0.0362014	0.152213
0.0397335	0.0579459
0.0274207	0.121523
0.0316009	0.104518
0.0396586	0.180354
0.0339633	0.204431
0.0341957	0.17058
0.0351483	0.163056
0.0283879	0.229558
0.0393663	0.151376
0.0414325	0.123318
0.0372244	0.0993773
0.035459	0.187952
0.0355443	0.14525
0.0346365	0.138972
0.0309401	0.21478
0.0359537	0.103192
0.0271812	0.175016
0.0299205	0.171792
0.0372438	0.171728
0.0355121	0.143579
0.0335188	0.118761
0.0288741	0.206242
0.0323336	0.167712
0.0325837	0.158328
0.0267129	0.237219
0.0306702	0.122475
0.0223023	0.196534
0.0242205	0.189086
0.0380824	0.113037
0.033496	0.0887375
0.0326149	0.177964
0.0317178	0.0681124
0.0263868	0.146256
0.0264389	0.120686
0.0325277	0.0953782
0.0251821	0.172275
0.0270212	0.16692
0.0213389	0.124968
0.0622515	0.234792
0.0586985	0.211378
0.0541803	0.220791
0.0668942	0.134668
0.0541064	0.196677
0.0516172	0.224509
0.05685	0.15396
0.0536527	0.201127
0.054904	0.153545
0.0507922	0.154281
0.0478586	0.233534
0.058469	0.243467
0.0542754	0.255613
0.0683669	0.170276
0.0548151	0.233556
0.0516911	0.258875
0.0574363	0.165364
0.0526843	0.227227
0.0556214	0.171202
0.0529879	0.186432
0.0483528	0.270977
0.051006	0.226778
0.0630319	0.143332
0.0496592	0.203732
0.0484003	0.228788
0.0550378	0.165078
0.0488086	0.210185
0.0523763	0.162802
0.0510215	0.163915
0.0460309	0.237039
0.0561373	0.151496
0.0461626	0.21131
0.0422762	0.235025
0.0502397	0.179117
0.0457153	0.217194
0.0446907	0.170162
0.0454857	0.171663
0.0372919	0.245616
0.0568007	0.123013
0.0533309	0.149753
0.0628333	0.0881137
0.056559	0.12649
0.0563201	0.0941389
0.0559175	0.0744399
0.0469772	0.155983
0.0435472	0.213563
0.0513444	0.159172
0.0442988	0.192126
0.0467558	0.147078
0.046315	0.147071
0.0404682	0.222956
0.0475572	0.181803
0.0428573	0.219337
0.0416212	0.171642
0.0427541	0.167766
0.0344492	0.247811
0.04972	0.144959
0.0495637	0.11322
0.043929	0.0850438
0.0421694	0.188576
0.0455925	0.141539
0.04433	0.13832
0.0392111	0.231305
0.0437967	0.0936601
0.0332942	0.175398
0.0365118	0.178112
0.0565856	0.220958
0.0538655	0.235317
0.0656776	0.154922
0.0538436	0.210553
0.0508853	0.237776
0.0529341	0.155687
0.0508499	0.208216
0.0536161	0.162715
0.0480464	0.175414
0.0473532	0.246026
0.0511502	0.211938
0.0622297	0.13454
0.0493374	0.187893
0.0481646	0.213586
0.051766	0.153155
0.047775	0.193822
0.0513102	0.154763
0.0472666	0.156369
0.0455677	0.219586
0.0574126	0.14244
0.0467703	0.197783
0.042724	0.223462
0.0485767	0.165567
0.0456894	0.204169
0.0446807	0.163065
0.0432642	0.165702
0.0373825	0.231771
0.0573979	0.116771
0.0538171	0.141432
0.0571969	0.0862274
0.0555505	0.119233
0.0552257	0.0920758
0.0495632	0.0765154
0.0467759	0.145981
0.0437697	0.199636
0.0490721	0.145439
0.0438482	0.177605
0.0464011	0.140333
0.0434589	0.141045
0.0404268	0.206418
0.0456022	0.167836
0.0424874	0.205953
0.0412559	0.164441
0.0402886	0.162922
0.0342902	0.233581
0.0465629	0.135614
0.0461895	0.10883
0.0386624	0.0876186
0.0401657	0.172412
0.0444421	0.136584
0.0407082	0.13547
0.0386096	0.214713
0.039963	0.095396
0.0326788	0.167455
0.0340153	0.171315
0.050295	0.242738
0.0600761	0.163301
0.0489313	0.21867
0.0473487	0.243562
0.0510764	0.166245
0.0460301	0.218522
0.0507512	0.172118
0.0480592	0.185049
0.0452344	0.251467
0.056767	0.174247
0.0466403	0.231824
0.0421557	0.256178
0.0482606	0.179355
0.0443257	0.231276
0.0444018	0.181671
0.0442042	0.197277
0.0370481	0.267516
0.0572326	0.144124
0.0531729	0.171504
0.0568385	0.102589
0.0523099	0.148605
0.0561907	0.110524
0.0522392	0.0959885
0.0471416	0.179454
0.043602	0.232973
0.0493294	0.160065
0.0428673	0.205555
0.0467216	0.159055
0.0450661	0.172692
0.040635	0.242796
0.0452775	0.181295
0.0411944	0.231942
0.0409327	0.182563
0.0411209	0.192183
0.0338999	0.268228
0.0452259	0.145966
0.0462726	0.118936
0.0396869	0.100764
0.0402349	0.185185
0.0432457	0.150884
0.0407648	0.161061
0.0377584	0.242486
0.0414043	0.111091
0.0323318	0.185893
0.0349892	0.204238
0.0530091	0.150024
0.0427466	0.204038
0.0399201	0.227492
0.0464953	0.174971
0.0414434	0.212039
0.042337	0.171264
0.042772	0.173896
0.0356875	0.235202
0.0500395	0.124873
0.0493717	0.148512
0.055795	0.0956176
0.0479289	0.128309
0.0534246	0.100558
0.0517889	0.0858049
0.0452447	0.153161
0.0398841	0.2047
0.0456364	0.155456
0.0388857	0.186245
0.0426476	0.149007
0.0418257	0.15003
0.0376311	0.211059
0.0434433	0.176514
0.0384264	0.212401
0.0389431	0.17194
0.0396356	0.170383
0.0325997	0.235435
0.0430711	0.146866
0.0452125	0.118886
0.0399336	0.0985374
0.0393576	0.181481
0.0405447	0.146346
0.039013	0.146025
0.035689	0.220806
0.0407492	0.105078
0.0315497	0.175044
0.0345011	0.178607
0.0472935	0.131767
0.0417783	0.155988
0.0512563	0.103039
0.0460211	0.135932
0.0433324	0.10616
0.0454787	0.0908604
0.0340402	0.161927
0.0356077	0.212795
0.0427846	0.168973
0.0371685	0.194998
0.0374255	0.156643
0.0382694	0.158555
0.0309944	0.221247
0.0379546	0.18994
0.0344784	0.22055
0.03235	0.179744
0.0337861	0.178219
0.0260565	0.244905
0.0407914	0.159327
0.0387561	0.128042
0.0361313	0.106009
0.031518	0.197215
0.0358249	0.153614
0.0359986	0.154077
0.0294489	0.231528
0.0338569	0.110476
0.0246797	0.184064
0.0268237	0.188527
0.0436418	0.130577
0.0531823	0.0810276
0.0429929	0.108363
0.0467996	0.0840186
0.0469343	0.0679367
0.0385234	0.134648
0.047595	0.10301
0.0420512	0.13421
0.0392212	0.105744
0.0416946	0.0887537
0.0304712	0.159779
0.0491363	0.0752289
0.0468365	0.0582484
0.0385084	0.036041
0.0384276	0.104863
0.0439319	0.0814387
0.0424131	0.0626357
0.0361049	0.139415
0.0395463	0.0444233
0.0272494	0.107504
0.0312635	0.0910488
0.039619	0.170771
0.0341583	0.195595
0.0341073	0.157466
0.0350826	0.155019
0.0279964	0.221728
0.039702	0.137849
0.0411908	0.107538
0.0367859	0.0837839
0.0347714	0.177419
0.0357491	0.129951
0.0348255	0.12788
0.030736	0.20462
0.0357321	0.0887744
0.0266785	0.160737
0.029325	0.163731
0.0374915	0.161068
0.0353171	0.129438
0.0331741	0.105148
0.028421	0.19894
0.0323711	0.154312
0.0326923	0.149915
0.0263584	0.231579
0.0304296	0.109142
0.0219212	0.184614
0.0237764	0.183764
0.03817	0.0971267
0.0332345	0.0717822
0.0322112	0.166357
0.0313275	0.0530248
0.025959	0.131408
0.0259823	0.106743
0.0324588	0.0803239
0.0246576	0.157667
0.026543	0.158825
0.0209457	0.111344
0.0576466	0.227589
0.0540408	0.245728
0.0664005	0.15531
0.05372	0.217135
0.0507339	0.245345
0.0544313	0.156349
0.0513216	0.212555
0.0535244	0.15985
0.0476399	0.169467
0.0471524	0.254608
0.0509812	0.217251
0.0622631	0.13259
0.0489362	0.190346
0.0477571	0.216925
0.0528663	0.155344
0.0478833	0.196491
0.0508937	0.152048
0.0466876	0.150326
0.0451564	0.223241
0.0559222	0.141391
0.045807	0.202006
0.0419064	0.228265
0.0489165	0.17111
0.0452146	0.208676
0.0437562	0.1608
0.0423141	0.159639
0.0366739	0.237434
0.0557473	0.113235
0.0521763	0.13955
0.0581232	0.0806767
0.054927	0.115688
0.0531155	0.0867277
0.0483225	0.0674962
0.045402	0.144414
0.0427154	0.201972
0.04916	0.148337
0.0432009	0.178847
0.0451735	0.136634
0.0423227	0.133424
0.0394365	0.209273
0.0456385	0.172428
0.0418591	0.208062
0.0402687	0.161429
0.0392855	0.15558
0.033543	0.236556
0.0471539	0.135729
0.0462957	0.105045
0.0384242	0.0776826
0.0401169	0.178034
0.0437528	0.131795
0.0399863	0.125625
0.0380044	0.217634
0.0389438	0.0863093
0.0319655	0.164242
0.033174	0.163759
0.0509049	0.249095
0.0630626	0.162597
0.0491739	0.222163
0.0475814	0.247129
0.0531177	0.167491
0.0466305	0.220565
0.0512794	0.16871
0.0483737	0.178077
0.0455118	0.255336
0.0571976	0.175125
0.0461874	0.237794
0.0416354	0.261534
0.0494488	0.183225
0.044417	0.235222
0.043827	0.178487
0.0437268	0.189905
0.0363538	0.273871
0.0577853	0.14133
0.0531421	0.170254
0.0607047	0.0978541
0.0540995	0.146134
0.0551461	0.10492
0.0522189	0.0843063
0.0463988	0.178754
0.0429141	0.23588
0.0504679	0.161658
0.0426489	0.206654
0.0459973	0.154643
0.0443945	0.163406
0.0398839	0.24633
0.0459814	0.184607
0.0409884	0.2331
0.0401234	0.178606
0.0404025	0.182884
0.0330399	0.270804
0.0464167	0.144676
0.0470644	0.115136
0.0395961	0.0917619
0.0405562	0.189002
0.0430903	0.145655
0.0404815	0.15062
0.0374231	0.244233
0.0404612	0.101505
0.031213	0.181635
0.0339573	0.194402
0.0530288	0.14849
0.0422297	0.205736
0.0393764	0.229143
0.0471807	0.179156
0.0413248	0.213593
0.0417124	0.168148
0.0421385	0.167241
0.0350678	0.237064
0.0502845	0.121679
0.0490947	0.146258
0.0587086	0.0917125
0.0490636	0.12497
0.0522676	0.0958868
0.0511996	0.0783686
0.0445036	0.15102
0.0392433	0.204673
0.0459219	0.157606
0.0385729	0.185579
0.0419257	0.144983
0.0410739	0.14252
0.0369494	0.211089
0.0437262	0.179487
0.0381164	0.211762
0.0381738	0.1681
0.0388304	0.162863
0.0318775	0.235084
0.0437715	0.147358
0.0457049	0.115814
0.0399529	0.0909398
0.0395314	0.185074
0.0402557	0.141321
0.0386554	0.136574
0.0353237	0.220269
0.0397232	0.0968525
0.0306594	0.170938
0.0335154	0.170639
0.0462336	0.128936
0.0409834	0.154147
0.0517626	0.0997064
0.045696	0.133006
0.0422083	0.101272
0.0440268	0.0826142
0.0336471	0.16032
0.0348082	0.21347
0.0423952	0.174242
0.0365404	0.195221
0.0364885	0.15272
0.0371309	0.150735
0.0303206	0.222228
0.037529	0.195246
0.0338983	0.220528
0.0316801	0.175982
0.032925	0.170364
0.0255856	0.245188
0.0409429	0.162214
0.0383598	0.125485
0.0358677	0.0975071
0.0309728	0.203954
0.0351728	0.14844
0.035262	0.143886
0.0288984	0.231889
0.0329435	0.101276
0.0242529	0.179954
0.0261942	0.17999
0.0425579	0.127444
0.0536445	0.0758567
0.0430065	0.103947
0.0450156	0.0789776
0.0451468	0.0604487
0.0375839	0.131582
0.0477126	0.100091
0.04164	0.130806
0.0382645	0.101265
0.0403112	0.0820048
0.0302092	0.157264
0.0508414	0.0697674
0.0464948	0.0528191
0.039195	0.0290416
0.0382947	0.102188
0.0430092	0.07628
0.041884	0.055248
0.0357045	0.136076
0.0384512	0.0393307
0.0273279	0.102943
0.0309095	0.0838975
0.0389947	0.174303
0.0334951	0.19388
0.033205	0.152997
0.0339482	0.146637
0.0273634	0.220557
0.0394531	0.138546
0.0406772	0.103606
0.0364845	0.0740984
0.0342063	0.182207
0.0350029	0.124338
0.0340262	0.117485
0.0300905	0.203019
0.0344875	0.0803993
[truncated: 63,536 more rows]
