# Supplementary material for: Functional and diffusion MRI reveal the neurophysiological basis of neonates’ noxious-stimulus evoked brain activity
Source: Nat Commun. 2021 May 12;12:2744. doi: 10.1038/s41467-021-22960-0 (PMC8115252; doi:10.1038/s41467-021-22960-0)
Supplement: Supplementary file 4 — Source data [file 41467_2021_22960_MOESM4_ESM.zip › source_data/suppfig8/roi_maps_order.txt]

rois are ordered as seen in figure 8:
csf, white matter.
