# Supplementary material for: Functional and diffusion MRI reveal the neurophysiological basis of neonates’ noxious-stimulus evoked brain activity
Source: Nat Commun. 2021 May 12;12:2744. doi: 10.1038/s41467-021-22960-0 (PMC8115252; doi:10.1038/s41467-021-22960-0)
Supplement: Supplementary file 4 — Source data [file 41467_2021_22960_MOESM4_ESM.zip › source_data/suppfig9/template_correspondence_and_evoked_response.xlsx]

## Sheet: Sheet1
x		y
		Visual	Pain	Nociceptive	Attention	Unpleasant	Salience	Arousal	NPS	Social
2.92302		0.0463164	0.152526	0.0810726	0.0116422	0.00850945	-0.0202629	-0.00601119	0.063938	0.0246519
3.61119		-0.0266683	0.219128	0.11198	0.0388514	-0.0182513	0.000420229	-0.0305528	0.0782268	0.0189116
-0.749878		-0.0823935	-0.0732117	-0.0376898	-0.0807731	0.0287801	0.00600977	0.00703324	0.0203066	0.0291953
5.5969		-0.0602892	0.252841	0.106865	-0.0190862	-0.000296139	0.014151	-0.0141748	0.108812	0.0481287
1.09091		0.0164477	0.152837	0.0610113	0.0196339	-0.00479148	-0.00167933	-0.0123736	0.0262371	0.00418909
2.83294		0.0388098	0.163385	0.0707191	0.0453197	-0.0203303	0.00635502	-0.0185779	0.0148216	-0.00119672
1.39996		0.0118447	0.178513	0.091943	0.00353895	0.0673134	0.0207677	0.073772	0.0726082	0.0248487
2.17278		0.0714289	0.102809	0.0728661	0.0580912	0.0185422	0.000108434	0.00788094	0.00534425	-0.0187712
-0.0945624		-0.10344	0.0493272	0.0229348	-0.0121543	-0.00463365	0.0149021	0.00236873	0.0417718	-0.00471699
0.311262		0.0326522	-0.00776491	-0.00230262	0.0419732	0.0353349	0.0176599	0.0136642	-0.000357314	-0.010583
0.823339		0.0423766	0.043197	0.045462	0.0271481	0.0165306	-0.0384524	0.0114226	0.0103055	0.0100792
1.1561		-0.0291321	0.056628	0.0526999	0.0416437	-0.0181429	-0.041776	-0.0288842	0.0468635	-0.00878723
3.34692		-0.00199987	0.18354	0.0884509	0.0154328	-0.0222936	-0.0101974	-0.0174044	0.0950494	-0.00238913
1.07837		-0.0413528	0.150336	0.0762813	0.0727184	-0.0273192	0.00680037	-0.0492366	0.0327624	-0.0125838
3.57225		0.0123081	0.179493	0.108577	0.0420731	-0.018479	-0.00488346	-0.00819545	0.0515019	-0.0123172
0.232318		-0.0404416	0.00623056	0.0150691	-0.00787407	0.00654398	-0.0145423	0.0171293	-0.0149621	-0.0413129
-0.869742		-0.0281732	-0.101568	-0.0417731	0.012868	0.00187382	0.0225768	-0.00229359	-0.0255963	-0.013452
0.0361153		0.0378904	-0.0193304	-0.0147892	-0.0233467	0.00125087	0.0105135	0.0163341	-0.0151535	0.0193219
