# Supplementary material for: Functional and diffusion MRI reveal the neurophysiological basis of neonates’ noxious-stimulus evoked brain activity
Source: Nat Commun. 2021 May 12;12:2744. doi: 10.1038/s41467-021-22960-0 (PMC8115252; doi:10.1038/s41467-021-22960-0)
Supplement: Supplementary file 4 — Source data [file 41467_2021_22960_MOESM4_ESM.zip › source_data/table1/ttests_correlations.xlsx]

## Sheet: Sheet1
t-tests													Pearson correlation tests
														x		y
	Noxious-evoked	Visual	Pain	Nociceptive	Attention	Unpleasant	Salience	Arousal	NPS	Social						Noxious-evoked	Visual	Pain	Nociceptive	Attention	Unpleasant	Salience	Arousal	NPS	Social
	0.43851	0.046316	0.15253	0.081073	0.011642	0.0085094	-0.020263	-0.0060112	0.063938	0.024652				2.92302		0.43851	0.0463164	0.152526	0.0810726	0.0116422	0.00850945	-0.0202629	-0.00601119	0.063938	0.0246519
	0.38253	-0.026668	0.21913	0.11198	0.038851	-0.018251	0.00042023	-0.030553	0.078227	0.018912				3.61119		0.38253	-0.0266683	0.219128	0.11198	0.0388514	-0.0182513	0.000420229	-0.0305528	0.0782268	0.0189116
	-0.073884	-0.082393	-0.073212	-0.03769	-0.080773	0.02878	0.0060098	0.0070332	0.020307	0.029195				-0.749878		-0.073884	-0.0823935	-0.0732117	-0.0376898	-0.0807731	0.0287801	0.00600977	0.00703324	0.0203066	0.0291953
	0.33123	-0.060289	0.25284	0.10687	-0.019086	-0.00029614	0.014151	-0.014175	0.10881	0.048129				5.5969		0.33123	-0.0602892	0.252841	0.106865	-0.0190862	-0.000296139	0.014151	-0.0141748	0.108812	0.0481287
	0.22834	0.016448	0.15284	0.061011	0.019634	-0.0047915	-0.0016793	-0.012374	0.026237	0.0041891				1.09091		0.22834	0.0164477	0.152837	0.0610113	0.0196339	-0.00479148	-0.00167933	-0.0123736	0.0262371	0.00418909
	0.33052	0.03881	0.16338	0.070719	0.04532	-0.02033	0.006355	-0.018578	0.014822	-0.0011967				2.83294		0.33052	0.0388098	0.163385	0.0707191	0.0453197	-0.0203303	0.00635502	-0.0185779	0.0148216	-0.00119672
	0.13967	0.011845	0.17851	0.091943	0.0035389	0.067313	0.020768	0.073772	0.072608	0.024849				1.39996		0.13967	0.0118447	0.178513	0.091943	0.00353895	0.0673134	0.0207677	0.073772	0.0726082	0.0248487
	0.31337	0.071429	0.10281	0.072866	0.058091	0.018542	0.00010843	0.0078809	0.0053443	-0.018771				2.17278		0.31337	0.0714289	0.102809	0.0728661	0.0580912	0.0185422	0.000108434	0.00788094	0.00534425	-0.0187712
	-0.048066	-0.10344	0.049327	0.022935	-0.012154	-0.0046336	0.014902	0.0023687	0.041772	-0.004717				-0.0945624		-0.048066	-0.10344	0.0493272	0.0229348	-0.0121543	-0.00463365	0.0149021	0.00236873	0.0417718	-0.00471699
	0.0013279	0.032652	-0.0077649	-0.0023026	0.041973	0.035335	0.01766	0.013664	-0.00035731	-0.010583				0.311262		0.0013279	0.0326522	-0.00776491	-0.00230262	0.0419732	0.0353349	0.0176599	0.0136642	-0.000357314	-0.010583
	0.19344	0.042377	0.043197	0.045462	0.027148	0.016531	-0.038452	0.011423	0.010306	0.010079				0.823339		0.19344	0.0423766	0.043197	0.045462	0.0271481	0.0165306	-0.0384524	0.0114226	0.0103055	0.0100792
	0.1989	-0.029132	0.056628	0.0527	0.041644	-0.018143	-0.041776	-0.028884	0.046864	-0.0087872				1.1561		0.1989	-0.0291321	0.056628	0.0526999	0.0416437	-0.0181429	-0.041776	-0.0288842	0.0468635	-0.00878723
	0.39044	-0.0019999	0.18354	0.088451	0.015433	-0.022294	-0.010197	-0.017404	0.095049	-0.0023891				3.34692		0.39044	-0.00199987	0.18354	0.0884509	0.0154328	-0.0222936	-0.0101974	-0.0174044	0.0950494	-0.00238913
	0.20731	-0.041353	0.15034	0.076281	0.072718	-0.027319	0.0068004	-0.049237	0.032762	-0.012584				1.07837		0.20731	-0.0413528	0.150336	0.0762813	0.0727184	-0.0273192	0.00680037	-0.0492366	0.0327624	-0.0125838
	0.36532	0.012308	0.17949	0.10858	0.042073	-0.018479	-0.0048835	-0.0081955	0.051502	-0.012317				3.57225		0.36532	0.0123081	0.179493	0.108577	0.0420731	-0.018479	-0.00488346	-0.00819545	0.0515019	-0.0123172
	0.10343	-0.040442	0.0062306	0.015069	-0.0078741	0.006544	-0.014542	0.017129	-0.014962	-0.041313				0.232318		0.10343	-0.0404416	0.00623056	0.0150691	-0.00787407	0.00654398	-0.0145423	0.0171293	-0.0149621	-0.0413129
	-0.075205	-0.028173	-0.10157	-0.041773	0.012868	0.0018738	0.022577	-0.0022936	-0.025596	-0.013452				-0.869742		-0.075205	-0.0281732	-0.101568	-0.0417731	0.012868	0.00187382	0.0225768	-0.00229359	-0.0255963	-0.013452
	-0.0024426	0.03789	-0.01933	-0.014789	-0.023347	0.0012509	0.010513	0.016334	-0.015153	0.019322				0.0361153		-0.0024426	0.0378904	-0.0193304	-0.0147892	-0.0233467	0.00125087	0.0105135	0.0163341	-0.0151535	0.0193219
t-statistic	4.6797	-0.5055	3.8538	4.3385	1.876	0.4895	-0.1461	-0.3429	3.7098	0.5835			r-statistic			0.8812	0.1783	0.8886	0.871	0.2829	-0.3302	-0.1118	-0.3224	0.7685	0.3606
